# Supplementary material for: Comparative Proteomics of Human Milk From Eight Cities in China During Six Months of Lactation in the Chinese Human Milk Project Study
Source: Front Nutr. 2021 Aug 12;8:682429. doi: 10.3389/fnut.2021.682429 (PMC8387594; doi:10.3389/fnut.2021.682429)
Supplement: Supplementary file 1 [file Table_1.XLSX]

## Sheet: Table 1
Supplementary Table 1 Protein ID of identified proteins in 8 cities
Beijing	Guangzhou	Chengdu	Weihai	Lanzhou	Jinhua	Zhengzhou	Harbin
P00709	P00709	P00709	P05814	P00709	P00709	P02788	P02788
P05814	P05814	P05814	P00709	P05814	P05814	P00709	P00709
P47710	P47710	P47710	P07498	P07498	P07498	P02768	P02768
P07498	P07498	P07498	P47710	P47710	P47710	P05814	P05814
P02788	P02788	P02788	P02788	P02788	P02788	P47710	X6R868
P19835	P02768	P02768	P02768	P02768	P02768	P07498	P07498
P02768	P19835	P01876	P19835	P19835	P19835	X6R868	P47710
P01876	P01876	P19835	P01876	P01876	P01876	P01833	P01833
P0DOY3	P01833	P61769	P61769	P01834	P01834	P01876	P01876
P01833	P10909	P61626	P01591	P0DOY3	P0DOY3	P47989	P47989
P01834	A0A075B6L0	P01591	P01833	P61626	P61626	P10451	P22897
P61769	P10451	P01833	A0A087WZW8	P01833	P01833	P49327	Q13410
P01591	P61626	A0A087WZW8	P10451	P61769	P61769	P22897	P01834
P10451	A0A087WYR4	A0A087WYR4	P61626	P10451	P10451	P10909	P10909
P10909	P61769	P10451	A0A087WYR4	P01591	P01591	P61626	P49327
P47989	A0A087WZW8	A0A075B6N7	A0A075B6N7	P10909	P10909	A0A087WZW8	P0C0L4
P01011	P01011	P0CG05	P01034	A0A0J9YVR3	A0A0J9YVR3	P01591	P10451
P01877	P60709	P02647	P02647	A0A0G2JMB2	A0A0G2JMB2	A0A075B6L0	P01591
Q13410	P01591	P47989	P47989	P47989	P47989	P01877	Q08431
E9PNW4	P08571	P04264	P0CG05	P01877	P01877	Q13410	P61626
P61626	Q08431	S4R371	Q6WN34	P01011	P01011	P0C0L5	P08571
P01034	P00761	P22897	CON__P00761	P08571	P08571	P00761	A0A0G2JMB2
Q08431	P47989	P10909	D6RF34	P22897	P22897	P61769	P61769
P60709	P22897	P13645	P22897	Q08431	Q08431	P01011	P00761
P02647	Q6WN34	P35527	Q13410	D6RF34	D6RF34	P78325	P01011
P22897	P23280	P63261	P10909	P63261	P63261	Q08431	P01024
P08571	P02647	P08571	P02652	P23280	P23280	P08571	P01877
Q6WN34	P02763	Q08431	P04745	Q13410	Q13410	P60709	P01009
P23280	P06733	Q6WN34	Q08431	Q6WN34	Q6WN34	REV__H0YHF6	P0DOY3
P04745	P49327	Q13410	P04264	P02647	P02647	Q6WN34	P60709
P02763	P0C0L4	P02652	P13645	P04745	P04745	P01024	Q6WN34
P23284	A0A075B6N7	P23280	P23280	P0C0L4	P0C0L4	A0A075B6N7	Q99541
V9GYG9	V9GYG9	P01859	P08571	P02763	P02763	P07602	P04745
Q99541	F5GZD9	A0A087WV47	P00738	E9PJK1	E9PJK1	P04745	P07602
P06733	Q13410	P01034	P35527	P49327	P49327	Q99541	P02787
P15291	E9PNW4	P49327	P02763	E9PNW4	E9PNW4	P02647	A0A0A0MS08
A0A0C4DGW3	P04406	H0YCU0	A0A087WV47	P15291	P15291	P02787	P02647
V9HW75	P15291	A0A087WW89	P0C0L5	V9GYG9	V9GYG9	P01009	P01034
P0C0L4	P01034	P02763	V9HW75	P01034	P01034	A0A087WYS1	REV__O15438
Q99880	P01877	P01009	P15291	P01857	P01857	P23280	P23280
P00738	P01009	P01011	A0A087WW89	P35908	P35908	P06733	P01871
H0YCU0	P00738	P04745	P01009	A0A0B4J2B5	A0A0B4J2B5	A0A087WV47	P02774
P06858	P07602	P25311	P18065	P06733	P06733	P00738	P15291
P69905	P23284	P15328	P18135	P07602	P07602	P04406	P04114
P01780	H0YCU0	V9HW75	P06858	V9HW75	V9HW75	A0A087X2C0	P06733
P01857	V9HW75	Q08380	Q08380	P02787	P02787	P01034	P06858
P62805	Q16851	D6RF35	E9PNW4	P01871	P01871	P02774	A0A0J9YVR3
D6RF35	A0A087X2C0	CON__P35908	P01623	P15328	P15328	P15291	V9HW75
P18065	P59666	P18135	A0A087X2C0	Q5H9A7	Q5H9A7	P06858	A0A087WYS1
P01619	P01765	P15291	H0YCU0	P23284	P23284	P02763	P04406
O60664	P01623	P00738	P02787	P06858	P06858	V9HW75	P15328
P04406	A0A087WW89	Q16851	Q6X4U4	P01024	P01024	P18065	P02763
S4R371	Q6X4U4	P07602	P01877	P01619	P01619	P02750	A0A087WWM1
Q02818	P06858	Q99541	P02766	Q6X4U4	Q6X4U4	V9GYG9	P00738
K7EK07	P02649	P06733	P01859	P04406	P04406	A0A087WWM1	P23284
P68871	P02750	P18065	Q99541	Q08380	Q08380	Q02818	E7EU05
E7EU05	P18065	P62937	P63261	P02774	P02774	E7EU05	O00391
A6NNI4	P01024	P02649	P02649	P20061	P20061	A0A087WYR4	P22079
P01024	P02787	P04406	Q02818	Q16851	Q16851	P01859	P02750
P01009	P62937	F5GZD9	P02765	P81605	P81605	E9PNW4	D6RF34
Q08380	Q02818	P02787	P01011	P18065	P18065	O00391	P18065
Q16851	A0A0C4DGN4	P01024	P25311	F5GZD9	F5GZD9	P23284	O60664
P49327	P63313	Q02818	P23284	P01859	P01859	P15328	Q02818
P63313	A0A087WV47	D6RC73	A0A075B6I8	Q99541	Q99541	P04114	A0A0G2JM16
P02765	Q5VTE0	A0A087X2C0	P01765	P02750	P02750	P68104	CON__sp|P04264|K2C1_HUMAN
P02649	P04745	P01714	F5GZD9	P01009	P01009	D6RF34	P06396
P02750	A0A0B4J1Z4	J3KMY5	D6RF35	P02649	P02649	O60664	P01859
P01700	D6RF35	P0C0L5	CON__P35908	A0A0B4J1Y9	A0A0B4J1Y9	C9JV77	P04004
P07602	P23528	Q6X4U4	A6NNI4	A0A0B4J1X5	A0A0B4J1X5	P02790	E9PNW4
P08582	P63104	Q92876	Q5H9A7	H0YCU0	H0YCU0	P06396	C9JV77
P23528	A0A087WVJ0	P63104	E9PJK1	P00738	P00738	P02649	P62937
P01859	P01625	P80748	P06727	P02765	P02765	P62937	Q5VTE0
P62937	P01598	P02750	S4R371	S4R371	S4R371	F5GWT4	E9PJK1
P01871	P01617	P06858	E7EU05	P01624	P01624	P80748	P02649
P02787	E9PJK1	P06727	A0A087X130	A6NNI4	A6NNI4	P04004	B4E1Z4
B9A064	P68133	P04075	P62937	P63313	P63313	P22079	S4R371
H0Y8D1	S4R371	O00391	P07602	E7EU05	E7EU05	P24821	P68133
P68032	P06727	CON__P02662	O00560	P19652	P19652	P06727	P02790
P15328	Q92876	O60664	A0A087X0N5	P62937	P62937	P07900	P50395
P06727	P19652	P04004	P01625	P01780	P01780	B4E1Z4	REV__C9J4S4
P22079	Q08380	Q12841	P02750	Q02818	Q02818	E9PJK1	P06727
F5GZD9	P15328	A0A075B6J7	P15328	B9A064	B9A064	P01008	Q5H9A7
P0DJI8	Q5H9A7	P19652	D6RC73	J3KMY5	J3KMY5	E9PDY6	Q08380
P01860	G3V2V8	A0A087WXL8	Q92876	Q92876	Q92876	A0A087WW89	J3KMY5
A2NJV5	Q9NR31	P25774	A0A087X0P6	A0A0C4DGN4	A0A0C4DGN4	P68133	P25311
P59666	P20061	P06396	O60664	P23528	P23528	P30086	V9GYG9
Q5H9A7	A0A0C4DH40	Q96KP4	P06733	P63104	P63104	Q08380	A0A087X1J7
P63104	P02679	P22079	P01598	P04004	P04004	H0YCU0	CON__sp|P13645|K1C10_HUMAN
Q99878	P20340	P68104	P01024	P01825	P01825	CON__sp|P04264|K2C1_HUMAN	Q92876
P84077	P84077	P23528	A0A0B4J1X5	P04433	P04433	P11142	CON__sp|P35527|K1C9_HUMAN
A0A0J9YY99	P02765	P60174	O00391	P68133	P68133	P20061	P0C0L5
G3V2V8	P07737	Q9NP72	J3KMY5	P02790	P02790	J3KMY5	P02749
Q9UHD0	P04217	Q9BRK5	P04004	P06727	P06727	P01623	P11142
Q9NP72	P22079	P50395	P19652	P80748	P80748	P00558	Q9NQX4
P07195	A6NNI4	P04114	P02749	P04211	P04211	Q9NQX4	P00450
A0A0A0MS15	E9PKE3	P20061	P04430	P22079	P22079	Q5H9A7	A0A0B4J231
P52565	E7EU05	P43490	P04406	O60664	O60664	S4R371	P19652
A0A075B6K4	P07900	P00558	P49327	D6RC73	D6RC73	P02749	P02751
P01701	P02675	A0A087WWM1	P84077	P84077	P84077	P19652	P00558
Q96KP4	D6RC73	Q96FQ6	P60953	A0A0C4DH31	A0A0C4DH31	P50395	P01008
P04075	P04792	O75874	Q9BY76	Q5VTE0	Q5VTE0	Q92876	Q14697
A0A0C4DGN4	P01700	P00450	A0A087WXL8	P12273	P12273	P04075	A0A0B4J2B5
D6RF34	A0A0B4J1U1	P02533	A0A087X1J7	A0A087X1J7	A0A087X1J7	P14550	P30086
P60174	P05387	P13647	A0A087X1V9	P60022	P60022	P63104	Q9NP72
Q9H4G4	P30086	P05155	A0A075B6J4	P00441	P00441	A0A087X0N5	P01023
P19652	P04004	P60953	P07108	Q9P2X0	Q9P2X0	CON__sp|P13645|K1C10_HUMAN	CON__sp|P00747|PLMN_HUMAN
P61586	Q9P2X0	P02790	P06396	P25774	P25774	P05155	P02671
A0A087X1J7	Q99541	P53634	Q96KP4	P69905	P69905	P00450	P04217
P50395	O75874	O00300	A0A0C4DH40	P01700	P01700	P0C0L4	O00560
B4E1Z4	P06316	P14550	A0A087WWM1	P04075	P04075	E7EQR4	P23528
P20061	P06396	P04217	Q16851	P01860	P01860	P13639	O43286
Q5VTE0	P02671	Q99497	Q9BRK5	P34096	P34096	A6NNI4	P07900
A0A0C4DH38	P34096	P36871	P04217	P02749	P02749	CON__sp|P00747|PLMN_HUMAN	P24821
P05155	Q6UXA7	Q9H173	P01613	P04217	P04217	P04003	P04075
O43286	P43490	P11142	H0Y8D1	P23381	P23381	Q06830	P20061
Q9NQX4	Q99880	P50591	P30086	P50395	P50395	Q6X4U4	P01619
P02766	P60174	P15311	Q96S86	P68871	P68871	A0A087X1J7	P43490
Q9H173	A0A087X1J7	P00747	P25774	O00391	O00391	P23528	A0A1B0GVD5
P62820	Q8WUH6	P08697	P05155	P07195	P07195	P43490	REV__E9PJX3
P15311	Q9H173	B4E1Z4	A0A075B6I0	P24821	P24821	P62258	REV__H0YJ97
Q9NR31	H0Y8D1	Q14697	P01008	P62328	P62328	P01023	REV__I3L320
A0A075B6K0	P62820	Q96S86	Q16651	P25311	P25311	C9JFR9	E7EQR4
Q92876	P31946	P02671	Q9UBI6	P05155	P05155	Q14376	P25774
A0A075B6K5	K7EJ28	P49189	A0A087WYJ9	P07737	P07737	P25774	Q6X4U4
P04004	P00558	P02679	P50395	A0A087X0Q4	A0A087X0Q4	Q12841	C9JEU5
P02749	Q9BY76	P07900	P63104	A0A0J9YY99	A0A0J9YY99	P28799	Q12841
Q9HB40	P50395	P01008	Q9H173	P02766	P02766	P02671	P28799
P62879	O00391	Q9BY76	O00300	P28799	P28799	O75874	P11021
E9PJK1	P04208	Q14624	Q9NP72	P60174	P60174	Q14195	O60543
P25774	P05155	P27105	P02794	P30086	P30086	P01765	Q9H173
A0A087WSY6	P00751	P15289	A0A075B6I4	Q14512	Q14512	A0A087X1V9	CON__sp|P35908|K22E_HUMAN
P40925	Q14512	P01133	P01023	A0A1B0GVD5	A0A1B0GVD5	P07737	O75874
P60953	P04075	P31946	P22079	Q96KP4	Q96KP4	P36871	P14550
P04217	A0A0C4DH68	Q9HB40	Q9H4G4	P01701	P01701	C9JEU5	D6RF35
E9PKE3	P49189	A0A087WWS7	P02675	A0A087WWM1	A0A087WWM1	P01042	P02675
P07737	P25774	Q86YZ3	P02671	P30041	P30041	Q9NP72	P04066
E5RJB8	A0A0B4J1X5	P13639	Q13228	P19875	P19875	P02751	H0YCU0
Q6X4U4	P02790	P01042	P07858	Q8NI22	Q8NI22	P04066	P00734
K7EJ28	P18669	P61224	P61586	Q12841	Q12841	P60174	P05155
P36222	P13645	Q6PCB0	Q14697	P52565	P52565	P25311	P52565
P06310	Q9NV23	P02748	P68133	P01861	P01861	P04217	REV__O15417
P11021	O60664	P07237	A0A075B6S3	P01602	P01602	Q14697	Q9H4G4
Q9BRK5	P0DJI8	Q14118	P28799	Q9H173	Q9H173	P61586	P01780
O60543	P02749	Q6UXI9	P02533	Q9UHD0	Q9UHD0	REV__I3L320	P01133
Q9NZH0	A0A075B6K0	P02675	P00450	P11142	P11142	P49189	A6NNI4
P06702	P15311	P51148	E9PDQ1	A0A075B7B8	A0A075B7B8	G3XAM2	P84077
A0A0G2JNJ5	Q6PCB0	Q5T985	P60174	Q2QBA2	Q2QBA2	A0A0C4DGN4	Q6PCB0
P43490	P08238	A0A087WZH7	Q9UHD0	A0A0G2JSC3	A0A0G2JSC3	P04792	H7BYH4
O00391	Q9BRK5	P02760	Q12841	Q9NZH0	Q9NZH0	P03950	P30041
O75874	P25311	G3XAM2	P02790	P04066	P04066	Q16555	P01860
P04792	P01861	P01023	P63000	Q9NP72	Q9NP72	P02675	Q96KP4
P80511	P04003	P30508	P31431	A0A0C4DH38	A0A0C4DH38	P30041	P01042
D6RC73	A0A075B6I0	P05067	P04075	P07900	P07900	REV__E9PJX3	P36871
P30086	H0YHA7	P54802	P00747	X6R3G6	X6R3G6	P01598	P63104
P28799	G3V1B3	P62873	P20061	Q9HB40	Q9HB40	P21399	P13639
P25311	Q12841	O43278	H0YEX2	O00560	O00560	Q96KP4	P49189
P14550	P61586	P31947	Q9NZH0	P05090	P05090	P00734	P27105
P02679	Q99878	Q02809	P19875	A0A0C4DH29	A0A0C4DH29	P08238	A0A0G2JNZ7
P29373	P14550	P17900	P23528	P61586	P61586	Q9H173	F5H5D3
P31946	H7BZ18	P36955	P62328	Q06830	Q06830	P23381	REV__Q86UP3
Q9UBI6	Q14697	P02751	A0A087WU91	A0A075B7D0	A0A075B7D0	P52565	A2NJV5
Q14697	Q96KP4	D6RHI9	A0A0C4DH68	B4E1Z4	B4E1Z4	Q9BRK5	Q9UNQ0
P17900	P05386	Q99102	P45877	P14550	P14550	Q13228	P04003
P24821	P01860	P04003	P05090	P06312	P06312	P01133	X6R3G6
P13693	P01714	O00339	P49006	Q16651	Q16651	P08582	P19875
P04066	P50591	Q92485	P01714	P63000	P63000	A0A0C4DH40	Q6UXA7
P00450	P30041	P43251	P02679	P04432	P04432	O75891	Q9H0U4
P02675	P00441	P02766	P68104	P59666	P59666	P59666	P07858
P30044	K7EMV3	Q5H9A7	P62820	P62805	P62805	P00441	Q9BRK5
Q9P2X0	O14773	A0A087X1J7	Q2QBA2	Q9H4G4	Q9H4G4	P40925	P02766
P31949	P36871	E7EU05	P04114	P04003	P04003	X6R3G6	P08582
O00264	P61353	Q9NR31	P81605	P08582	P08582	P11021	P63000
G3XAM2	Q9NP72	P07339	P24821	A0A0C4DH34	A0A0C4DH34	E7ENN3	Q06830
P61019	P00450	P04066	P01042	E9PDQ1	E9PDQ1	CON__sp|P35527|K1C9_HUMAN	P08697
P14174	Q9HB40	A6NNI4	P62873	Q96S86	Q96S86	P19113	P01700
Q9BY76	P01717	A0A0C4DGN4	P27105	P36871	P36871	REV__A0A087X234	P08603
F8VWW8	E9PP14	Q9UHD0	A0A087WTX5	O75874	O75874	P53396	P53634
H3BMH2	J3KTF8	P51149	P30508	P00450	P00450	P14618	P62258
P01861	A0A0C4DH34	P01019	A0A075B6J7	P60953	P60953	Q9NV23	Q9HB40
P51149	A0A096LPE2	S4R3V8	P17900	A0A0B4J1U7	A0A0B4J1U7	P07339	F5H7S3
P45877	P01019	P27169	Q99102	C9JEU5	C9JEU5	Q9HB40	P60174
P62258	P07339	P16278	Q8NI22	O00300	O00300	F5GZD9	P61586
P18669	J3KS22	A0A087X054	P52565	P01718	P01718	P52209	P61224
P36871	Q9NZH0	J3KQ45	Q6UXI9	P00558	P00558	P69905	Q9BY76
Q9UNQ0	P08708	E5RJB8	P13647	P62820	P62820	Q9H4G4	Q9NZH0
P01019	P62913	P02749	P50591	Q13228	Q13228	O00300	F5GZD9
O00560	P24821	P62820	Q5T985	G3XAM2	G3XAM2	CON__sp|P35908|K22E_HUMAN	Q14118
O00299	Q9H4G4	O00560	A0A075B6S8	Q9BRK5	Q9BRK5	P63313	P60953
P19113	P45877	P31949	Q5SYZ4	P01782	P01782	A0A087WXL8	O14745
Q16651	P04066	P07686	P23083	Q6PCB0	Q6PCB0	P08697	Q8NI22
Q15833	P13639	P01892	P63313	Q14697	Q14697	P84077	P07237
P19440	Q5JR95	P00491	E5RJB8	P00747	P00747	P51149	Q9UHD0
A0A0A0MTB9	P80748	P27797	B4E1Z4	Q9BY76	Q9BY76	Q9BY76	Q6UXI9
P00167	P04264	E9PJK1	P14174	P04792	P04792	P34096	P51149
P36955	P49788	P01765	P01019	P49189	P49189	O14745	Q13228
A0A087X2I2	P0C0L5	P84077	P53634	P36222	P36222	O00560	H3BTH8
P05534	P01772	P45877	P04207	O00299	O00299	C9JF17	P07737
P0DP01	P11908	Q8NBJ7	P07339	P50591	P50591	P53634	B7ZKJ8
P06396	P11021	P46783	Q9NR31	P07858	P07858	P18669	P04433
P02671	P39019	P55058	P07195	P40925	P40925	Q9H0U4	P21399
A0A096LPE2	Q96FQ6	P0C0L4	P61019	Q9NV23	Q9NV23	P01625	Q9NR31
P30041	O00592	Q96PD5	P51148	Q5SYZ4	Q5SYZ4	P07858	P34096
P02748	G3XAM2	A0A087WWC9	P01892	P01042	P01042	P02769	P21453
P02760	P28799	Q68D85	Q99879	P15311	P15311	P60953	Q14512
P00558	O00300	P10643	P01593	Q14195	Q14195	F5H7S3	O00300
P01008	D6RHJ3	A0A087WYL9	P01763	A0A075B6K4	A0A075B6K4	P68871	P01624
P17661	Q96S86	P52823	A0A075B7B8	Q99878	Q99878	P08603	P40925
Q15782	D6RAT0	P04062	A0A075B6J9	P02675	P02675	P07237	E9PDQ1
A0A0C4DH31	O00299	Q6UWP8	P15311	P01008	P01008	Q6PCB0	Q5T985
P50591	P61981	Q5D862	P69905	P58499	P58499	A0A0A0MSX3	Q02809
I3L397	P01834	D6RF34	Q9UNQ0	P05386	P05386	P32119	O75891
P01042	P07237	P02765	P34096	Q6UXA7	Q6UXA7	Q6UXI9	J3QS39
X6R3G6	E5RJB8	P63313	P08697	P45877	P45877	P17066	Q15181
P07900	P30101	P61586	P31946	P36955	P36955	O43488	P30101
A0A0B4J1Y9	P05090	P28799	C9JS14	P0C0L5	P0C0L5	O60543	A0A1C7CYX9
P07237	E7EPB3	P18669	CON__P00711	Q14508	Q14508	Q5T985	P14625
H0YCU9	P01042	P04792	Q9P2X0	P62258	P62258	Q14118	Q9NV23
P53634	P51149	Q9UBI6	CON__P02754	P0DJI8	P0DJI8	Q02809	Q15833
Q96FE7	P62258	P08603	P01612	P02671	P02671	E9PDQ1	A0A0C4DGN4
P14324	A0A0A0MS15	P30101	CON__P02662	P31946	P31946	H3BTH8	Q14195
P29966	Q99497	P11234	P61224	Q99497	Q99497	P62328	P63313
O00300	A0A0B4J1U0	Q99538	P00558	A0A0C4DH68	A0A0C4DH68	Q06210	P07686
P02774	J3QRI7	P19827	A0A0B4J2B7	P03950	P03950	Q15181	P0DP08
P27105	P27797	O00592	X6R3G6	P18669	P18669	P19875	P08238
P05109	Q16555	P14625	O75874	P61224	P61224	Q99497	P48449
Q96S86	E9PS50	P48449	P51149	P51148	P51148	P63000	P10643
A0A0C4DH34	P31949	P52565	Q92485	Q9Y6Y9	Q9Y6Y9	P02766	Q8N448
P20339	P08493	P30041	P01611	Q9NR31	Q9NR31	A6NIW2	P04792
P03950	P23083	P15586	A0A087WZH9	P13639	P13639	Q9UNQ0	C9JF17
P01594	P49908	A0A0C4DGZ9	Q01459	A0A0G2JNZ7	A0A0G2JNZ7	Q8NI22	P01019
P34096	P53634	O60603	P01781	O00592	O00592	A0A075B6I8	G3XAM2
P04114	P02766	Q9NZP8	G3XAM2	P00734	P00734	B7ZKJ8	P0DP02
A0A182DWH7	P62269	P61006	H0Y6F8	P52209	P52209	Q9NR31	O60603
P08697	H3BLU7	P19440	A0A075B6I2	K7EMV3	K7EMV3	P01621	P19440
P27169	X6R3G6	P51993	O43278	H3BMH2	H3BMH2	A0A0B4J1X5	P01861
E9PKL9	P30050	Q15375	P19440	A0A0G2JRQ6	A0A0G2JRQ6	O15232	A0A075B6K5
P16403	P14618	Q99727	Q96FQ6	P17900	P17900	REV__O15417	P27797
P63000	Q9UBI6	Q32Q12	K7EK07	D6RHI9	D6RHI9	P12273	REV__Q14CX7
P11908	A0A0C4DH38	A0M8Q6	D6REX5	E5RJB8	E5RJB8	P01717	P54802
P49189	Q13228	J3KS22	P07996	O14745	O14745	Q2QBA2	O00592
A0A0C4DH36	P36222	O43488	P05067	Q32Q12	Q32Q12	C9J9K3	P45877
P61981	P14625	O94760	A0A0B4J1V3	P01594	P01594	A0A075B6I9	P19113
P23381	P05067	P61981	A0A087WWS7	P08238	P08238	P45877	P62879
P10643	Q06830	P52209	Q14624	Q9UBI6	Q9UBI6	P36955	P36955
P81605	Q99727	P60981	Q9H772	Q99538	Q99538	A0A087WYC5	A0A0G2JNJ5
O43488	E9PPR1	P08238	P00734	P31431	P31431	P61224	P07996
P05090	F8VU65	Q8NC51	A0A087WZH7	A0A182DWH7	A0A182DWH7	O00299	Q2QBA2
A0A075B7B8	J3KPD9	P26038	H0YBI8	Q14118	Q14118	A0A0B4J2B7	P62328
P01023	Q16651	P01702	Q6PCB0	P53634	P53634	P63244	O00299
P05387	P01859	P13693	O15498	P51149	P51149	Q9BWD1	P03950
A0A0G2JNZ7	P06312	P60709	P36955	P52823	P52823	P07686	Q9NWF9
Q99727	M0R0F0	P05387	P04066	P43490	P43490	Q8NEZ4	P30044
E9PDQ1	Q29963	P61026	Q86YZ3	Q14376	Q14376	O75083	E5RJB8
A0A0C4DGE4	P32119	Q9NQX5	P04209	J3KS22	J3KS22	P27797	A0A182DWH7
P27797	P61224	Q9H0U4	P07737	O60259	O60259	Q15833	Q9Y646
Q13228	P21399	F5GZS6	Q99727	O43488	O43488	P14625	A0A0A0MSS8
Q12841	P01764	P08779	P11021	P01019	P01019	P07996	P01701
F8W1R7	C9J9K3	P43652	Q30118	A0A0A0MS15	A0A0A0MS15	O00764	B8ZWD1
O94760	Q8WVC2	CON__P02663	P06312	P05387	P05387	Q5VZK9	Q14376
O15498	P40925	P00918	O60543	P31949	P31949	P62873	P52209
O14745	P80188	Q2I0M4	Q06830	P01721	P01721	Q9UHD0	P29373
P0DJI9	P00747	P48723	A0A0A0MSX3	Q96FE7	Q96FE7	P30044	P98174
G3V203	Q9Y6K8	H3BS10	Q9HB40	P32119	P32119	Q92520	P05067
P30101	I3L397	CON__P02666	P50148	A0A0C4DH25	A0A0C4DH25	Q9NZH0	P18669
A0A1B0GV23	D6RHJ7	P63218	P01772	Q16555	Q16555	P05154	Q562R1
Q9UN76	A6PVM9	E9PCD7	P02760	M0QXB0	M0QXB0	P27105	A0A075B7B8
P00747	P23381	Q02413	A0M8Q6	P01714	P01714	P54802	P51148
P63218	O00764	Q92673	Q99497	A0A075B6I0	A0A075B6I0	P19440	O75355
Q14624	P62701	CON__P00761	P80748	P25398	P25398	A0A075B7B8	Q16651
D6RG13	C9JD32	P23284	O00161	P11908	P11908	D6REX5	P02760
P14625	Q15843	A0A087X0P6	H3BVI7	Q02809	Q02809	P01019	P62820
O75954	Q6UX06	P30086	P01610	P02760	P02760	P01611	E9PDH4
Q6PCB0	Q14195	Q9H4G4	P04003	H3BVI7	H3BVI7	Q13630	CON__sp|P02533|K1C14_HUMAN
Q9NV23	Q9NQX4	P07737	P62258	P30085	P30085	P62701	A0A0B4J1U7
O75083	P04114	Q13228	Q02487	P30508	P30508	P36578	J3KMX5
O15232	P49006	P11021	P06311	P10599	P10599	Q02878	A8MTF8
A0A087WWU8	P19875	Q9UNQ0	P68871	Q13630	Q13630	O60603	A0A0B4J1Y9
C9JVB2	E9PJD9	Q15907	P63218	O15232	O15232	P30043	S4R3V8
P12273	H7BZJ3	Q2QBA2	S4R3V8	P01133	P01133	P11908	Q99536
P15814	P04207	P21399	A0A096LPE2	Q8N474	Q8N474	P30085	O43488
O75629	P42330	Q01459	P0C0L4	P62263	P62263	Q99538	Q15907
H7C3P4	P03950	O60543	Q96PD5	Q99880	Q99880	P39023	O75083
P60981	Q9UL46	P08185	P31949	Q15181	Q15181	P02748	K7ERP4
P06744	O00560	Q9UHL4	P08603	P13693	P13693	P23396	C9J9K3
P02656	P61019	Q6UWW8	Q14118	Q15782	Q15782	P05067	P19827
A0A087WTA8	Q99102	P24821	A0A0C4DH35	P35542	P35542	P18124	A0A0C4DFZ2
P39019	P30043	A0A087WU91	P15289	P15289	P15289	P10643	O95573
P26038	P62750	Q10471	P20340	P61019	P61019	P30101	P15586
Q92520	B5MCP9	O00462	P27169	Q9BWD1	Q9BWD1	P62269	P50591
P08603	E5RHC7	P07996	P12273	C9J9K3	C9J9K3	H3BMH2	D6RHI9
E9PIT3	P19113	A0A0C4DH38	O75355	Q96FQ6	Q96FQ6	D6RF35	Q9NRV9
Q2I0M4	Q14624	O00299	P58499	P08697	P08697	Q16651	Q8WUH6
P62081	P52209	P07858	P54802	Q6UXI9	Q6UXI9	J3KS22	P02769
P01782	P01742	P09467	P11234	A0A075B6J9	A0A075B6J9	P29373	C9JFR9
P11234	A0A075B7B8	Q9UL46	P01133	P02748	P02748	P55072	O43278
P58499	P46781	O43707	P52823	A0A0C4DH35	A0A0C4DH35	A0A087WYE1	O94760
P02790	Q8N474	P01623	Q10589	P20827	P20827	P62249	E7EPM6
P19827	P52823	P01625	Q9UHL4	H0YHA7	H0YHA7	O00592	P30085
P07858	P01008	H0Y8D1	J9JID0	P11021	P11021	A0A087WYJ9	P23381
Q9Y646	P63000	Q8NI22	Q8N474	I3L397	I3L397	P61247	Q6UWW8
P21399	Q9BXJ1	P00734	A0A0C4DH38	P30050	P30050	S4R3V8	Q68D85
P17066	P23396	Q15904	Q99878	A0A075B6S5	A0A075B6S5	D6RHI9	O15232
P0C0L5	P01023	O15232	P13746	P15814	P15814	P31946	P17900
P61020	P31947	Q9Y6Y9	P01603	P01706	P01706	A0A075B6J4	A0A0C4DH31
P16278	Q99538	P12273	A0A0C4DGN4	J3QR09	J3QR09	P01861	P20340
Q9Y2V2	P60953	P08107	P01708	P00491	P00491	P51148	Q9UBI6
P60866	K7EQ48	P19113	Q9Y646	P60981	P60981	A0A075B6K0	P02748
A0A0J9YVU5	P08697	Q9NRV9	Q9UBD3	P05067	P05067	P14324	P11234
P31431	A0A087WWU8	P31431	A0A075B6H9	H7C3P4	H7C3P4	P01714	P14868
A6NMB1	P28070	A0A087X1V9	P62805	A0A0C4DH36	A0A0C4DH36	P62424	A0A087X054
I3L3P7	A0A087WY81	A0A075B6S8	P11279	P14324	P14324	P09467	P63261
A0A0G2JSC3	D3YTB1	Q8N474	C9JFR9	P06702	P06702	P26373	P0DOY2
P13639	P48735	I3L397	Q5SZC9	F8WBR5	F8WBR5	A0A0A0MSS8	J3KS22
Q8NBJ4	P07195	P10321	Q99828	Q15904	Q15904	P15880	Q99497
Q16555	Q9BWD1	Q99879	P01605	P01023	P01023	P26038	C9J235
P80188	P11279	A0A087WZH9	P43251	E9PJD9	E9PJD9	K7ERP4	P23396
Q04828	Q96FE7	Q92520	Q15907	P07237	P07237	A8MTF8	P14618
P00491	P19440	P02774	P29622	P54802	P54802	P30050	Q99538
A0A0A0MSI0	P20339	H0YEX2	P31947	P30044	P30044	A0A0A0MRV0	P32119
P16401	P58499	P13746	P08779	Q5JR95	Q5JR95	A0A0A0MTS2	O00764
P26572	O94760	Q9UNW1	Q8WUH6	Q6UXB2	Q6UXB2	Q02487	P22307
P52823	Q9UHD0	E9PNW4	Q15904	P14618	P14618	P31431	Q14956
D6RCK3	O15498	A0A075B6J4	P60709	P19440	P19440	Q14512	P00167
P28066	P06576	A0A0C4DH40	P43490	E7EPB3	E7EPB3	P25398	Q06210
P27348	P40429	P63000	O75954	P26373	P26373	P49419	Q9UHL4
Q16778	C9JFR9	Q06830	P36222	O00764	O00764	Q06323	O60547
H0YJ73	P30044	P05090	Q99536	P01743	P01743	P60866	A0A0C4DH68
Q5XG92	P17900	P62258	F8VPF3	O60543	O60543	P30508	P53396
A0A0G2JSA8	Q15181	Q9NZH0	P13693	P23297	P23297	P48449	A0A0C4DH72
P24298	Q15907	P08294	Q6UXB2	Q9H772	Q9H772	E5RJB8	A0A0A0MS15
O00339	P39023	O15498	O15232	P01599	P01599	Q9BXJ1	P07741
P08670	J3KT12	A0A0A0MSX3	P61026	P62873	P62873	P17900	O19617
Q10589	P25398	Q9P2X0	Q14956	Q15833	Q15833	A0A087WYY1	P60866
Q06323	P07741	P17066	P40925	F5H3Z4	F5H3Z4	P60981	P30508
O00592	Q9Y646	A0A075B6I8	P16278	P21399	P21399	P02760	P04062
P62269	Q02790	P68133	P43652	P62269	P62269	P08107	Q8WUM4
P32119	Q02809	P00441	P07900	P08294	P08294	Q9UHL4	P0DJI8
P40429	P02748	P40925	P01770	Q99727	Q99727	P62917	O15498
Q02487	P21217	P61019	P08582	A0A0J9YVU5	A0A0J9YVU5	G3V203	O14672
Q6UWW8	A0A0A0MSX3	Q99519	P14550	Q04828	Q04828	Q9UBI6	A0A0A0MSN4
D6RHI9	C9JXB8	D6REX5	P07237	P06310	P06310	A0A0A0MQY9	F8W1R7
H3BVI7	P30085	O60547	P61020	Q9BXJ1	Q9BXJ1	P40763	P14324
P26373	E9PDQ1	P50148	P01717	P29401	P29401	P19827	F5GZS6
Q5JP53	Q92485	Q8NBJ4	P62879	P02751	P02751	P62280	Q9NZ08
P00918	P62244	A0A087X0N5	P11142	Q02487	Q02487	H7BYW1	Q99519
O00764	A0A0C4DH35	P61020	P30085	P27797	P27797	P0DJI8	U3KQK0
P62424	M0QZC5	Q96FE7	P02748	G3V5E4	G3V5E4	C9J6B1	P35754
Q02809	O75891	Q9Y5Y6	P18669	O75629	O75629	P01772	A0A075B7D0
P08238	P26373	P58499	P02751	P42677	P42677	P05387	Q92520
Q8N474	O75083	P03950	E9PHK0	O75891	O75891	A0A096LPE2	P05386
P08311	O15145	Q14512	P04233	G3V1B3	G3V1B3	P62820	P61026
A0A1W2PR11	O43278	P01611	Q32Q12	P51993	P51993	A0A075B6I0	P0DP03
P49788	P36955	Q02487	Q02809	P08603	P08603	P62906	P59666
Q9H3G5	Q5T985	Q92484	P19827	P07741	P07741	O60547	P62249
X6RA14	P28072	J3QSA1	O94760	D6RG13	D6RG13	I3L397	P51993
Q9BWD1	P00491	P01598	Q9BXJ1	Q06323	Q06323	P62979	Q9H223
A0A0J9YVU2	F8VPF3	O95436	P61006	Q8NBJ7	Q8NBJ7	Q8NBJ4	P26641
Q9UL25	E5RGH3	Q9BWS9	Q9NZP8	P36578	P36578	O43278	A0A0A0MQY9
P31947	C9J9W2	P62328	P30044	X1WI28	X1WI28	Q99519	Q92485
P63261	P35527	P34096	P35754	P63244	P63244	E9PK01	A0A075B6I9
Q14195	Q04917	P19875	O95716	P04114	P04114	P22307	Q04828
Q99497	H7C286	A0A0B4J2B7	O00339	P46777	P46777	K7EMV3	A0A0U1RR32
A0A1B0GWF2	P61088	Q16651	Q04828	E5RI99	E5RI99	Q99536	P04080
J3KS22	P12273	O00764	Q9BWS9	O94760	O94760	P28066	A0A0C4DH29
Q66K79	P55072	E9PDQ1	P04062	P05388	P05388	Q6UXA7	P69905
P51993	Q9Y5P6	F8VPF3	CON__P04259	O75083	O75083	P34896	P61019
P61026	Q2I0M4	O14745	Q8NBJ7	P61981	P61981	P39019	Q8NBJ4
Q32Q12	O75915	P30085	P01861	P06744	P06744	P62081	P09543
F5GZS6	A8MUD9	P32119	P08185	P62857	P62857	A0A0C4DFZ2	P09467
P62829	V9GZ37	O75083	A0A087WWC9	P60866	P60866	Q9NR45	Q9UN76
P29401	O15232	P61313	P00918	P08708	P08708	Q15365	A0A0C4DH67
Q04917	M0R3D6	Q9UL25	P20339	Q14624	Q14624	P26641	A0A1B0GUA1
M0R3D6	Q06323	P14618	P07686	S4R3V8	S4R3V8	Q02790	Q9BWD1
P08708	Q15833	A0A087WWU8	P09455	H0Y8K1	H0Y8K1	A0A075B6I5	Q96PD5
P39023	P60981	Q04917	P14625	Q5JP53	Q5JP53	P07195	P17066
Q68D85	P08603	P20339	Q8NFU4	P02814	P02814	P68363	P26038
P62277	B4E321	P62701	D6RHI9	P62851	P62851	Q6UWW8	P55072
P20039	Q71U36	P61764	P01911	Q96IU4	Q96IU4	P05386	CON__sp|P48668|K2C6C_HUMAN
P22307	Q5SYZ4	O15145	Q66K79	C9JFR9	C9JFR9	REV__E7EP17	Q5SZC9
B1AKG0	P25786	P05388	Q10471	P62979	P62979	E7EQV9	A0A087WVV2
P30085	P07858	A0A0B4J1X5	P48449	Q04917	Q04917	F8VWS0	P08294
P51884	O14672	Q5SYZ4	A0A0C4DGE4	P28066	P28066	P07741	P12273
Q14914	Q02878	A0A075B7B8	P51884	P62753	P62753	P08294	P01717
P43652	P62424	Q9NV23	O95436	A0A075B7D8	A0A075B7D8	P63261	Q86SQ4
O60603	Q8NC51	X6R3G6	P05546	Q01459	Q01459	Q9P2X0	Q13438
E9PK85	O14745	A0A087WTX5	CON__P02663	Q92520	Q92520	P60842	H0YLF3
P15289	P16278	Q15843	Q16658	A0A0J9YX35	A0A0J9YX35	P62753	P0DP04
P05067	P62906	P30044	P01621	P53396	P53396	A0A0C4DH38	B0YIW2
P84085	P46777	P62269	E5RK69	P27105	P27105	H3BVI7	P10599
P00338	E9PMM9	Q16555	Q6UWP8	O15498	O15498	Q96FQ6	P62081
Q92484	P02662	Q06323	A0A0B4J1V0	P61313	P61313	Q9NRV9	Q02487
P01133	Q8NBJ7	Q14376	O43488	M0R0F0	M0R0F0	P15586	P12814
P46781	E7EP32	P09455	Q9UBR2	P35754	P35754	O94760	P47914
P02751	S4R3V8	Q5JR95	P15586	F8W1R7	F8W1R7	D6RD69	P62701
P04003	O60547	Q15181	Q8N9U0	H7C2W9	H7C2W9	U3KQK0	E9PBT8
P63267	E9PH32	O75891	P15814	O43405	O43405	P05164	P18124
Q01459	Q9NR45	Q06210	P09543	Q01518	Q01518	P62241	Q01459
S4R3V8	P51148	P26373	Q9H8H3	P09467	P09467	Q96FE7	P05388
P23396	P00568	Q13630	P42330	P19113	P19113	Q99878	P11908
Q5TCU3	Q14118	P42330	P22061	P62424	P62424	E7EPB3	A0A096LPE2
Q96MK3	P02751	X1WI28	P61981	Q99519	Q99519	P42212mut2	Q99828
O14672	P01133	P46779	Q99538	P05109	P05109	O15498	D6RD69
P48449	H0YKZ7	P06744	Q9NQX5	Q01469	Q01469	P46781	P06312
Q6UX06	A0A087WUI8	P62277	Q9Y6Y9	P47914	P47914	A0A087WTX5	Q13630
Q07000	Q5QPP3	P47756	P30046	E7ETK0	E7ETK0	P46777	P39023
O95436	B7Z8V9	C9J9K3	O00299	P30043	P30043	J3QR09	P60842
P68363	H7C3I1	Q99536	A0A087WYL9	P29762	P29762	A0A087WXM6	P16278
P51857	P01857	Q15365	O14672	O43278	O43278	A0A087WYL9	Q5JR95
Q5JWQ4	P10643	O75954	P61254	P62701	P62701	P31947	REV__C9J991
P52209	Q15904	Q86SQ4	P63092	P50897	P50897	P16278	Q9H772
P07686	P53396	Q9Y5P6	A0A075B6K5	E9PK01	E9PK01	Q01518	P26373
Q99538	Q6UXI9	E7ETK0	B4DPG6	A0A0J9YVU2	A0A0J9YVU2	P60022	P06400
O95573	P17066	Q9H8H3	Q9Y5Y6	P62244	P62244	P62913	Q96LJ7
P02452	Q9UHL4	A0A087WUA5	P13473	A0A0B4J1Y8	A0A0B4J1Y8	P78371	H0YAH1
O43707	P68871	P40429	O43866	P04430	P04430	A0A087X0P6	P08708
P54802	P00918	O75355	CON__P01030	P61960	P61960	Q9BQI0	K7EM56
P14618	A0A087WYE1	P23396	A0A0A0MSN4	Q9UHL4	Q9UHL4	P11216	P46777
Q6UXI9	P07996	P22314	O14745	Q5T985	Q5T985	X1WI28	A0A075B6I0
Q9UL46	P78371	P07355	P00491	Q02878	Q02878	Q86SQ4	P43652
Q02790	P27105	Q8WUM4	Q9NZ08	D3YTB1	D3YTB1	P28838	Q99650
A0A087X054	P61006	O95573	Q9NV23	P23396	P23396	P35754	P31946
Q14118	P00751	P63092	Q9H336	Q06210	Q06210	P49788	D6RG13
Q9H223	Q9Y2J8	P18124	P36871	P62829	P62829	P25786	P63092
Q01518	P17858	A0A0B4J1V3	P29401	P61088	P61088	P22314	Q53TN4
Q9GZR1	P98082	P14324	A3KFI5	P15880	P15880	P47914	P50148
Q5T985	P35908	P34896	Q9UL25	P09211	P09211	A0A087WU91	A0A0C4DH35
Q13438	P61020	O60259	Q9BTY2	P07686	P07686	P07814	Q15904
O75891	Q92484	P23381	Q9HAV0	P11234	P11234	C9J235	H3BVI7
O15144	Q06210	Q9HBR0	P06744	Q9Y646	Q9Y646	M0R0F0	Q96FQ6
P35749	Q7KZF4	P04208	Q2I0M4	P34896	P34896	B8ZWD1	J3KPD9
O14773	P09237	A0A075B6I0	P30685	P46781	P46781	Q14204	Q02878
P06576	P01030	P04430	Q07000	P24534	P24534	P51993	Q9NR45
Q9UHL4	Q01518	P01613	C9J1Z8	Q8WVC2	Q8WVC2	Q5W0H4	A0A024R6I7
Q9BTY2	P10316	P01708	Q6UWW8	P62277	P62277	P62851	P63244
P62701	P61026	P01767	P30041	P43251	P43251	A0A087WZH7	A0A0A0MTB9
P55058	Q02487	P49006	O00592	P49788	P49788	P31949	P18085
Q8N392	P25788	K7ERP4	P48668	P60842	P60842	Q9Y6Y9	A0A0C4DGE4
P48723	P11216	CON__P02668	P46779	P10643	P10643	O14818	P31431
Q16706	P22307	P01781	P04196	P18124	P18124	Q04917	F8VUA6
Q9NZ08	P49257	P23083	P07741	Q15365	Q15365	Q8N474	A0A024R4M0
P61313	O14773	P23297	Q14914	Q9GZZ8	Q9GZZ8	P48637	A0A087WVQ6
Q9Y376	P00734	P04207	P13671	P16278	P16278	P24534	A0A087WXM6
E9PCD7	Q00610	P61254	Q8WUA8	Q16553	Q16553	Q9NR19	A0A0G2JNX3
P13796	P14324	Q14914	P05543	Q5VY30	Q5VY30	G3V1B3	P05387
F5GY80	P24298	A3KFI5	P27348	Q8NBJ4	Q8NBJ4	P61981	P29966
H3BS10	Q15084	P62857	Q9UJ68	Q99536	Q99536	F5H3Z4	P48637
Q10471	P08727	P01763	I3L1R7	P0DMV9	P0DMV9	Q5VY30	P61981
P05164	Q5JP53	P24298	P60981	P35268	P35268	P22676	Q9NQE9
P13671	P37837	O00161	Q9UL46	Q5T750	Q5T750	P09960	P36578
P53396	P55058	Q9Y6B6	P09603	Q9NRV9	Q9NRV9	C9JD32	P60981
P22314	P26641	P49419	F5GZS6	F2Z388	F2Z388	Q8WUH6	A0A0C4DH38
O00462	D6RBL5	G3V295	P51857	Q5SZC9	Q5SZC9	Q8WVC2	P01602
Q86YZ3	P08263	P28066	P01116	P62249	P62249	A0A0C4DG51	P30050
Q7KZF4	P22676	P47895	B7ZKQ9	P26038	P26038	Q14508	H0YEN5
Q99650	Q15782	P61088	Q68D85	P00568	P00568	A0A087X130	F8VQX6
Q92626	H7C3P4	P22676	K7ERP4	P55072	P55072	P62263	Q9BXJ1
O75369	P19827	P49721	P17066	M0QZC5	M0QZC5	Q5JP53	P62906
Q5T0N1	B3KQV6	Q9BWD1	P10643	P39023	P39023	P32969	Q7KZF4
P07996	O95436	P0CW22	Q99650	H0YMM1	H0YMM1	P20827	P62269
P23142	Q9NZ08	Q9NR19	J3QQQ0	G3V295	G3V295	P43652	Q13113
Q96PD5	P48637	X6RJP6	Q9NZ20	Q10471	Q10471	A0A0A0MT30	Q10471
C9JFR9	P04062	P26641	Q8NBJ4	Q92485	Q92485	P04430	P20339
H7BY35	P54802	B1AKG0	P61764	Q9UBR2	Q9UBR2	P00167	Q9Y5P6
P25787	Q01459	E9PK01	P10253	P62913	P62913	P50591	F6U211
A0A075B6I0	Q66K79	C9JXB8	P30459	M0R3D6	M0R3D6	J3KMX5	Q8N9U0
A0A0C4DH68	P09603	P10768	Q96MK3	K7EM02	K7EM02	P50990	Q9NR19
A0A075B6S9	P09960	P39019	P13284	P01766	P01766	P62244	F8VZ29
A0A075B7D0	A0A087WYJ9	Q13438	P19961	P28070	P28070	P61353	Q9C0K1
E2QRB9	O15143	Q6UXA7	P21399	P09455	P09455	Q8WUM4	P62851
A0A087WSY5	P26038	P00352	P07948	O75954	O75954	B4E321	F5GWE5
A0A087WTT1	B5MBZ8	Q07020	P21217	A0A087X2I2	A0A087X2I2	X6R8F3	O00763
A0A087WXQ8	P50991	P61247	Q9H444	P31947	P31947	Q68D85	E9PCD7
E7ETK0	P50990	Q15121	Q7LBR1	P17066	P17066	Q66K79	Q03167
A0A087WUZ2	P09467	Q02878	P32119	P14625	P14625	P15531	A0A1B0GWF2
Q00610	A6NKB8	P39023	P27797	A0A087WZU5	A0A087WZU5	D3YTB1	E9PPR1
A0A087WVV2	F8W7S5	P05543	Q96IU4	P22307	P22307	P61960	Q9HBR0
H7C378	B4DUR8	P60842	P61812	P14174	P14174	A0A0C4DH35	P61960
A0A087WXM6	Q96MK3	P55072	P51993	P61353	P61353	O95436	P34896
H7BXT3	P35579	Q9H336	Q9UNW1	A0A0G2JNZ5	A0A0G2JNZ5	E9PHK0	Q30118
M0R0Y6	P48449	Q9NPR2	C9JRJ8	P00167	P00167	H7BY10	CON__sp|P08779|K1C16_HUMAN
E5RJ48	O43707	A0A0A0MSN4	C9J9K3	P27348	P27348	P10599	Q06323
A0A087X208	Q9UNQ0	P11216	P29992	A0A087WXM6	A0A087WXM6	H3BM38	A0A0G2JIW1
P62333	B4DQI4	Q9UJ68	Q15365	P61020	P61020	P61026	A0A0J9YVU2
P04433	Q96I13	K7EM56	J3KQ45	P40429	P40429	A6NKB8	P27169
H0YJ56	Q5SZC9	P15880	P10316	A0A087WWU8	A0A087WWU8	P11279	P39019
A0A0A0MSN4	A0A0A0MSN4	I3L1R7	P19113	J3QRI7	J3QRI7	P12247	P14174
P42330	B7Z3Z9	Q8N392	Q13438	P49721	P49721	P01613	I3L397
B3KYB6	F5GWH2	P09543	Q9Y696	Q9NZP8	Q9NZP8	P27348	Q13217
Q6UX73	Q9NR19	P35241	Q9UN76	P26641	P26641	REV__A0A087WTW6	P49773
P07108	Q562R1	Q99650	A0A0C4DGZ9	A0A0G2JSC0	A0A0G2JSC0	Q7KZF4	P68871
F8WDD7	P61160	Q96MK3	P46783	Q9UL25	Q9UL25	P17858	E7EQV9
A0A0B4J1V2	B4DXW1	P13671	P49189	P61026	P61026	P17987	Q04917
K7EM56	H0Y849	O00754	Q96FE7	C9IZG4	C9IZG4	J3QRI7	P08185
P0DP09	O15204	P33176	Q5JWQ4	D6RF35	D6RF35	CON__sp|P02533|K1C14_HUMAN	A0A087WWU8
C9J9K3	Q86SQ4	Q8WVC2	P14923	Q9UL46	Q9UL46	Q9Y5P6	H3BM38
A0A0C4DG51	P43652	P62913	O15145	O60547	O60547	P10768	P48723
P01825	P00352	P10599	P13639	P80511	P80511	REV__H0YJD7	E9PDV9
A0A0C4DH67	H0Y2X5	P00167	J3QSA1	Q9NQX5	Q9NQX5	P13284	P30043
P04432	P49419	A0A0C4DH43	P05534	O14818	O14818	A0A087WTT1	A0A0C4DH25
Q30118	P02760	O43598	P14324	P62266	P62266	CON__sp|P48668|K2C6C_HUMAN	O14773
P0DMV9	Q5T3N0	P04233	P55058	O00161	O00161	Q9UQ80	P31949
A0A0G2JNZ5	P02743	Q9BQI0	Q92484	X6RJP6	X6RJP6	Q6UX06	Q15738
A0A0G2JMB2	Q06481	E9PHK0	Q9HCY8	Q68D85	Q68D85	Q53TN4	P10586
A0A0G2JPR0	K7ERI9	P61160	O14498	P39019	P39019	P0CW22	P13760
A0A0G2JRQ6	Q6P163	Q99828	Q15375	A0A0G2JNJ5	A0A0G2JNJ5	K7EM56	O14818
A0A0J9YVY3	P18085	P51884	Q8WUM4	P20339	P20339	P47895	P15814
A0A0J9YXB8	Q8N392	Q15782	P49419	P20618	P20618	Q96PD5	P55058
A0A0U1RQV3	O15144	O14672	Q5D862	Q9UNQ0	Q9UNQ0	O14672	Q15599
A0A140T936	O75882	Q9Y2S2	P09467	P42330	P42330	G3V5Z7	O00339
Q5JNW7	H0YLF3	P00568	P52907	P00352	P00352	P49368	Q96FE7
A0A1B0GV49	P13497	P09603	Q14344	H0YLP6	H0YLP6	A0A0C4DH68	A0A0J9YX35
A0A1B0GTP7	P43251	Q9UN76	Q6UX72	Q02413	Q02413	P61088	P50579
O15143	Q6UX73	K7EM02	O95573	Q9NR45	Q9NR45	P62879	E7EPB3
A0A1W2PQK0	F5H2D0	H7BXT3	Q86SQ4	P01037	P01037	P01781	F5GX11
P46783	Q9NZP8	P26639	H7BXT3	P02794	P02794	A0A087X054	O95436
C9J6H5	F8WCZ6	P98082	Q14195	A0A0B4J1V0	A0A0B4J1V0	O00339	P62917
H0YKL9	P01031	Q96TA1	P30101	P62917	P62917	Q14914	U3KQL7
P04271	P07357	P33121	A0A087WUA5	Q86SQ4	Q86SQ4	P61158	Q5SPY9
A8MU58	F8WBR5	P07195	Q9HBA9	P30101	P30101	P35268	C9JS50
A8MUD9	Q9NZT1	P29401	O60488	P18085	P18085	P55058	P01031
K7EMA7	Q86VP6	CON__P04259	Q04695	C9JXB8	C9JXB8	Q9H772	H3BN14
K7EKH5	B1AK87	A0A0C4DGE4	Q9H0U4	P46783	P46783	P08311	A0A0A0MTS2
B1AH49	Q9Y2V2	P36578	Q13444	J3KT73	J3KT73	P50991	P24534
B1AKZ5	P16152	Q9HBA9	A0A087X054	P32969	P32969	Q15904	O75369
B3KQV6	P04233	Q9NZ08	P07355	P62750	P62750	Q9UN76	P29622
B4DUR8	H3BVI7	P81605	P33908	A0A087X0D5	A0A087X0D5	E9PH32	P04440
J3QS39	A0A0C4DGH1	A0A087X130	P68363	Q9H0U4	Q9H0U4	C9JXB8	Q15084
B4DXW1	B1AKG0	P07741	Q99574	P31025	P31025	F6TLX2	H0Y8K1
H0YFC6	A0A087WYK9	Q9Y646	P07358	P29966	P29966	P08185	P62424
H7C2W9	Q9BWS9	Q9BXJ1	P15924	Q9BWS9	Q9BWS9	O60488	B7WPN9
F5H7S3	O60543	P52907	O75636	O95436	O95436	P40227	Q5T7Y6
B7Z645	E9PHK0	Q5JP53	P08236	P47895	P47895	A0A087WYF5	P31947
E7ENZ3	O43405	P62244	O75083	P01036	P01036	H0YM70	P10301
B8ZZQ6	G3XAP6	Q9Y376	P26038	P25788	P25788	P04062	P28066
C9J177	E7EMS6	O00757	Q9UBX5	P25787	P25787	P47755	P49257
C9J5W5	A0A087WSY5	P27348	Q99523	O14773	O14773	Q15782	P62834
C9JA17	Q9H3G5	E5RFU2	Q86Y38	X6RA14	X6RA14	Q9NZT1	D6RAN4
C9JB90	P29762	Q01518	Q6P452	Q6UWW8	Q6UWW8	P27169	G5EA09
C9JEK0	O75629	Q9Y696	H0Y7S3	P28838	P28838	F8VPF3	Q5W0H4
Q5T4L4	Q9Y2S2	P78324	O00462	P43652	P43652	A0A087WWU8	F8VWU1
C9JXB8	Q08257	Q86UY0	Q16706	C9JVB2	C9JVB2	A0A087WZH9	P43251
C9JNZ1	Q9UBR2	P05546	O43707	K7EK35	K7EK35	P25787	P52823
D3YTB1	Q6UXB2	P46940	E9PCD7	A0A0G2JNX3	A0A0G2JNX3	F5GZS6	P62244
D6RAN4	P14868	O60506	O00754	O00231	O00231	P42766	A0A0A0MT67
D6RHJ3	P07108	P50990	P55072	P35326	P35326	F8WBR5	K7EMA7
D6RCF2	P81605	O75369	Q9HBR0	Q5T749	Q5T749	H0YLF3	P11216
D6RD69	P60022	P69905	E9PKW1	B1AKG0	B1AKG0	B7ZAR1	K7EQQ9
D6RER0	Q08554	P68871	P01031	Q562R1	Q562R1	P05546	X6RA14
E5RI99	Q02413	H0YBI8	P10586	Q9Y3U8	Q9Y3U8	M0R117	P11279
E5RIW3	P15924	Q9NR45	A0A087WXI2	H0YLF3	H0YLF3	O00763	Q92597
E7EPB3	P24534	P20340	O75369	P22676	P22676	A0A075B6K9	Q15843
E7EQG2	Q12805	P29622	E9PH32	P05362	P05362	P06737	A0A024RA52
E7ESS4	P20827	P23526	Q92520	P01611	P01611	E9PJD9	A0A0C4DH36
E7EX73	Q9H223	Q9BS26	P35241	A0A0B4J1V2	A0A0B4J1V2	P40429	F6S8N6
F8W1N5	P09104	P02794	Q92673	Q16658	Q16658	Q10471	P16188
E9PBS1	O75355	A0A075B6H9	P47914	P04233	P04233	Q96JD6	H7BXT3
E9PGT1	Q96TA1	P06312	Q8N392	Q02790	Q02790	P25788	A6NKB8
E9PJD9	Q92520	P60022	P49773	P15531	P15531	P46783	P61020
E9PK01	Q9NYQ8	E7EPB3	P33176	P14923	P14923	B1AKG0	Q5JP53
E9PK47	P23142	Q9H772	Q9NPR2	P19827	P19827	P12814	Q5TFQ8
E9PKZ0	A0A087WXI2	P36222	P63244	P07357	P07357	P61019	E9PLL6
E9PP21	Q5D862	Q14195	Q9UJJ9	H7BZJ3	H7BZJ3	P00918	O00244
F2Z388	P27469	P46777	Q15181	P27469	P27469	E9PLK3	F5GWF6
F2Z3J2	P10253	P62805	C9JVB2	P49006	P49006	Q9NZP8	P00918
I3L2X8	Q10471	P28838	Q16555	P55058	P55058	P62857	P20827
F5GWX2	P35754	Q03167	P01703	P11216	P11216	P51857	P01721
P11586	Q8NBJ4	P05362	B1AKD8	P25786	P25786	Q15046	P49368
Q9HC38	Q14956	P15924	P05387	P18077	P18077	J3KQJ1	J3KQ99
F8VQX6	Q9H772	K7EK07	Q8N1N4	P62906	P62906	Q01459	Q15365
Q9UBQ0	Q6ICJ4	A0A087WSX0	P02743	Q14847	Q14847	P09543	F8WC54
H3BRU6	P69905	P20827	P01624	Q9Y696	Q9Y696	A0A075B6J0	P46940
F8VZY9	Q9NRV9	P17931	P55327	P00918	P00918	P49720	E5RK69
F8WBR5	P07686	E9PH32	K7EM02	P80188	P80188	Q9Y5Y6	Q01518
G3V1B3	P49773	P10586	P04080	O14498	O14498	Q9NZ08	O14498
G3V3K9	P62805	Q6UX72	P28066	P10316	P10316	O43405	A0A0G2JQJ2
P60900	P30486	A0A087X232	P05386	R4GNF9	R4GNF9	CON__sp|P13647|K2C5_HUMAN	P60022
K7EMB6	P10321	P01621	P02774	P0DJI9	P0DJI9	F8VQX6	G3V3U4
H0Y2X5	P00739	P01717	A0A087WSX0	P49368	P49368	Q8NC51	X6R8F3
H0Y614	P04196	H7C3I1	A0A0C4DH36	I3L0K2	I3L0K2	Q58FF8	P62913
H0Y6Z7	Q86YZ3	P07108	C9J9W2	Q6UX06	Q6UX06	P08493	Q92484
H0Y875	P48723	P04209	P26572	P61160	P61160	Q5TFQ8	Q9Y6Y9
O43598	E9PJ21	P04080	Q5T471	P09237	P09237	Q99828	Q8N392
P04233	P05362	P04271	Q8WVC2	P28072	P28072	A0A0A0MSN4	A0A0B4J1V0
H0YJV2	P01880	A0A087WSY6	A0A087WTK4	Q9NZT1	Q9NZT1	F5GWE5	A0A087X0D5
P46779	A0A0C4DH31	H3BVI7	X6RJP6	P00338	P00338	X6RJP6	A0A087X0Q4
H0YLF3	P01743	A0A075B6I2	Q99519	Q12805	Q12805	P62266	Q15782
H0YMZ3	A0A0B4J1V2	F8WBR5	Q15113	Q9UJJ9	Q9UJJ9	D6RC73	Q9NZN3
H3BQV2	A0A0C4DH36	A0A075B6K2	A0A087WSY6	U3KPS2	U3KPS2	Q9P1F3	F8WBR5
H3BT58	A0A0B4J1X8	A0A075B6S3	Q06323	P50502	P50502	P62273	B5MD23
H3BVD9	P01763	A0A0A0MT36	Q5T749	Q969Q0	Q969Q0	A0A075B6I2	G3V1B3
H7BZ18	P01767	A0A0C4DH68	A0A0C4DH34	P52907	P52907	P14868	Q9P2X0
H7C2R7	A0A075B6Q5	E9PJD9	Q13409	O19617	O19617	Q9UJ70	H0YIN7
P49913	A0A0C4DH42	P14174	P01702	P50990	P50990	P01037	A8K878
J3KNJ2	P01780	P05386	P0DJI8	P22314	P22314	E5RI99	Q14204
J3KPE3	P04430	A0A075B6Q5	P22676	P27169	P27169	P18135	H0Y2X5
Q8NBJ7	P01602	A0A087WVN6	Q02413	F5H6Q0	F5H6Q0	P40926	A0A087WTT1
J3KT73	P01611	P01609	A0A075B6I9	P62081	P62081	Q9UBR2	H0YM70
J3QR09	P06310	A0A087WTK4	P48723	A0A075B6S9	A0A075B6S9	P16403	P01599
J3QSU6	A0A087X0P6	P01719	A0A087X079	Q13113	Q13113	Q5T7Y6	Q9H3G5
O95834	P01624	P01597	O43405	Q9NR19	Q9NR19	P49721	A0A075B6S9
K7EQH4	P01619	P0DJI8	P08294	P48637	P48637	P00491	H0YM76
K7EK06	A0M8Q6	Q96IU4	P60022	O00462	O00462	P63092	H0YEB7
P14314	P15814	J3KT73	P61313	P51884	P51884	O15143	P53985
M0QZ24	P01703	A0A0C4DH36	P52209	F8VZJ2	F8VZJ2	H7C2W9	P36222
M0QZC5	P01701	P01743	Q13630	Q6ZVX7	Q6ZVX7	Q9HC84	E9PHK0
M0R0F0	A0A075B6J9	P01861	X1WI28	Q8IWU5	Q8IWU5	A0A087WVQ6	A0A140TA29
O00231	A0A075B6K4	P11908	P62263	Q8WUM4	Q8WUM4	Q6IBS0	Q8IWU5
O00763	A0A075B6K5	P01612	O60603	O00115	O00115	F8WDD7	P22314
O14818	A0A087WSX0	P01703	P20827	P78324	P78324	P52566	C9JD32
O15145	P01721	A0A0C4DH35	P26373	P78371	P78371	H0YMZ1	Q99727
O15511	A0A075B6I9	P01620	P02452	Q9NZ08	Q9NZ08	E9PIR7	O00754
O43175	A0A0B4J1Y8	C9JFR9	P00441	O60603	O60603	Q99832	H0YNB8
O43242	P46940	P50897	P04208	P49720	P49720	P61160	M0R0F0
O43405	P14923	P60866	Q9BYT5	P23083	P23083	P52823	P49407
O43422	C9JVB2	P06311	A0A087WWU8	H0YMZ1	H0YMZ1	P54136	Q9BWS9
O43490	Q9UEF7	A0A0C4DH25	P61353	P62854	P62854	P20618	P01703
O43776	Q5T749	CON__Q1RMN8	I3L397	P08185	P08185	O75355	A0A087X2B5
O60547	P02533	F2Z388	O60613	K7ERI9	K7ERI9	J3KT73	Q2I0M4
O60763	P08779	P18085	A0A0C4DH31	Q9Y2V2	Q9Y2V2	A0A087WUS7	K7EMV3
O75355	P35908	P01772	Q5JU69	O00339	O00339	P09211	P50990
O95861	Q15323	P62424	O95445	O43598	O43598	P47897	O60488
P00352	Q14525	P01770	P35908	Q9Y5Y6	Q9Y5Y6	O15145	Q1JUQ3
P00441	P13647	P41567	Q06481	P13284	P13284	P51884	I3L0A0
P00568	P48668	O75629	M0QXM4	Q6UX73	Q6UX73	B1AK87	B1AP61
P00748	Q7RTS7	A0A075B6J9	Q92973	Q9H336	Q9H336	P49773	Q9Y696
P01031	O95678	CON__ENSEMBL:ENSBTAP00000038253	Q9BRA2	Q6UWP8	Q6UWP8	P10586	Q5SRP5
P01599	Q8N1N4	P62263	Q9BUF5	O15511	O15511	Q96IU4	A2A2V4
P01601	Q9NSB4	P07360	Q9BYF1	P23526	P23526	P42677	A0A087WYV6
P01602	P78386	CON__P00711	Q9NUQ9	P62826	P62826	Q13113	P62263
P01624	A6NCN2	P62942	Q9UNF0	X5D2R7	X5D2R7	P29762	F5H6T1
P01714	Q5VSP4	P15814	P27469	P07360	P07360	F8W1N5	Q08554
P01721	A0A087X191	P61353	A0A0B4J1V2	A0A0C4DGE4	A0A0C4DGE4	Q99727	A0A0J9YXB8
P01817	P51884	E9PKZ0	A0A0C4DGH1	Q9BYF1	Q9BYF1	P36222	P62280
P02794	Q9Y6Y9	C9JXI5	P61106	O15144	O15144	P23526	P35241
P04040	P33908	P06702	Q6ZUX7	Q66K79	Q66K79	P46940	P62805
P04196	Q16706	A0A096LPE2	O00115	Q53TN4	Q53TN4	B0YIW2	A0A087WXI2
P04430	E9PCD7	K7ERE3	P05154	P17858	P17858	P62834	K7EJT5
P05154	O00462	CON__P02754	A0A075B6K4	Q2I0M4	Q2I0M4	P62854	P25398
P05198	P29966	P02743	A0A075B7D8	P15924	P15924	A0A0C4DGE4	Q9UBR2
P05388	O00339	P53396	D6R9X2	Q14914	Q14914	G3V1D3	Q8WVC2
P05543	A6BM72	P35754	H0YDE2	O15145	O15145	B5MDF5	H0YN49
P05546	F8VQX6	A0A0C4DH34	Q99943	D6RAW0	D6RAW0	O43175	H0YH88
P06312	P26572	C9J1Z8	P01616	P05154	P05154	REV__H0Y930	E9PNX5
P07357	A0A087WTR1	P24534	C9JXI5	Q96PD5	Q96PD5	P11413	P62873
P07360	P13533	Q02790	P10619	Q9BQI0	Q9BQI0	P21964	P13667
P07741	F8W1N5	Q8WUA8	P49257	P08246	P08246	A0A0C4DH43	B1AK87
P07814	Q6ZVX7	J9JID0	Q13217	A0A075B6R2	A0A075B6R2	P24298	H7BZJ3
P08185	Q68D85	A0A0B4J1V0	P01601	P84085	P84085	Q5T9B7	Q9BQI0
P08237	Q92597	P07357	H0Y8K1	Q9Y337	Q9Y337	A0A0B4J1Y8	P62753
P08294	G3V5L7	Q04828	P07360	Q9Y6B6	Q9Y6B6	REV__F8WCQ3	O75915
P09211	Q99519	P30043	A0A0B4J1V6	F5H7S3	F5H7S3	Q08257	O75882
P09237	Q9NQX5	Q9UBR2	O75882	Q9Y5P6	Q9Y5P6	P41091	Q8WTS1
P09417	C9JTK6	P62266	P47895	P29622	P29622	Q96IJ6	P26572
Q5T7C4	Q99650	P35268	P60842	Q92597	Q92597	P43251	O75351
P09467	E9PBS1	C9JKM8	P35579	A0A087WTT1	A0A087WTT1	P01616	P01594
P09543	Q15365	P63244	Q01518	X6R9L0	X6R9L0	Q9Y2V2	Q5VY30
P09603	H7BXT3	O60613	P50991	I3L471	I3L471	P04196	P54289
P09960	Q8WUM4	C9J9W2	P01767	P42785	P42785	P01612	K7ELL7
P10153	P08237	Q30118	O15144	P05164	P05164	Q92597	P52907
P10316	Q96PD5	P62854	O00763	P24298	P24298	P13646	Q99805
P10809	O43175	C9IZG4	P12814	P10619	P10619	E7EPM6	P50897
P11216	Q00169	Q9Y5Z4	P62424	P11279	P11279	B5MD23	B1AKG0
P11279	B3KYB6	Q7LBR1	P61160	K7EM56	K7EM56	P24158	H0YJW4
P11413	Q13835	K7EMY7	P98082	P01116	P01116	P06702	O14908
P12277	A0A0C4DG51	P28070	P25788	P62273	P62273	Q5T123	C9JXB8
P12814	P27169	P22307	Q9GZZ9	P0DP09	P0DP09	A0A075B7D8	Q6IBS0
P13535	P50897	P15374	C9J177	P61006	P61006	K7EMB6	Q8N474
P13489	O43490	C9JD32	P0CW22	G3V5H8	G3V5H8	Q9UL25	A0A140T958
P13497	P25786	A0A087WYJ9	P62244	Q9HCY8	Q9HCY8	Q9H3G5	H0Y8D1
P13667	P28066	M0R0F0	P23396	A0A1B0GTP7	A0A1B0GTP7	P48735	A0A0U1RQV3
P14780	G3V3U4	C9J177	P78371	P50991	P50991	Q9Y3U8	B4DXW1
P14868	H0Y586	P48668	F2Z388	P59998	P59998	A0A0C4DH36	Q9NZP8
P14923	A0A087WXQ8	P62834	P07814	F8W0G4	F8W0G4	O95861	P01704
P15144	Q13200	A0A075B6K5	P51570	P08311	P08311	O43776	B4DQI4
P15531	Q14914	H0Y7N1	P62906	Q08554	Q08554	Q9NSD9	H3BNH4
P15880	P10586	A0A0C4DGY8	Q9UJ70	A0A0U1RQV9	A0A0U1RQV9	P14174	P49006
P15924	E9PK47	P40121	P78324	P07998	P07998	P30153	O43707
P16152	Q9H0U4	Q96DG6	P23526	P49773	P49773	Q13200	P13866
P17858	Q9UL25	O95445	Q15843	Q06481	Q06481	P16152	Q9H3Z4
P17987	P20340	E7ETM8	P49207	E9PPJ5	E9PPJ5	H0YH88	H7C123
P18077	P63244	Q9H4A4	Q9NR45	P48449	P48449	P01767	Q9NZ20
P18085	P11234	P30050	P62854	O75355	O75355	Q8IWU5	Q14914
P19875	A0A0A0MTB9	E9PP21	A0A0C4DGY8	P17987	P17987	C9J8Z4	J3QRI7
P20618	Q5VY30	Q10589	C9JTY3	Q10589	Q10589	P11717	P25788
P20827	P12724	CON__P01030	P42677	Q96IJ6	Q96IJ6	H0YLP6	P18206
P22626	D6RHI9	Q9UJJ9	P41567	F5H2D0	F5H2D0	E5RIW3	Q9HCY8
P22676	X1WI28	P62753	P62834	F8VQX6	F8VQX6	P10253	H7C2W9
P23083	P61313	A0A0B4J1V2	Q12805	P30047	P30047	E7ETK0	Q13444
P23526	J3QR09	Q15056	Q9Y2S2	P12821	P12821	A0A0C4DH31	Q5T4L4
P24534	K7EP65	P25787	M0R0Y2	Q9HB63	Q9HB63	Q9Y2S2	Q9Y5Y6
P25398	H7C2W9	P00338	P62826	A0A1B0GUA1	A0A1B0GUA1	C9J4Z3	M0R027
P25786	P36578	P01880	E7EMM4	P48723	P48723	F5H2F4	P0CF74
P25788	E9PKZ0	Q6ZVX7	P60866	O15143	O15143	A0A087X1S2	C9JNT3
P25815	P62263	P30520	Q9Y376	P47756	P47756	P52907	P07357
P26583	P60866	Q8N1N4	Q08257	O75556	O75556	A0A087WUV8	Q9UHI8
P26639	P62266	P10619	P40121	H3BQF7	H3BQF7	P80511	H7C3I1
P26641	P62851	P16152	P01780	A0A087WZR0	A0A087WZR0	P29622	O43175
P27469	Q71UM5	Q04695	H7BZJ3	P09960	P09960	P31948	C9J5W5
X1WI28	P62753	P14923	Q9NX62	Q99828	Q99828	P35241	Q9BXJ0
P28070	P80511	P48637	Q8WVQ1	P04271	P04271	Q5T5C0	A6NF51
P28072	P05109	Q9GZZ9	P01622	Q8NC51	Q8NC51	Q12904	P30492
P28838	P06702	C9JTY3	CON__P02666	P15104	P15104	P26639	E5RIW3
P29622	P04271	Q5T749	P55884	P30740	P30740	Q14974	Q86Y38
P29762	Q9Y6B6	Q5JU69	O43633	Q30118	Q30118	Q13347	P40227
P29992	Q6UWP8	Q9HCY8	O75629	P05546	P05546	A0A087WUA5	H0YLP6
P30040	P31431	Q5VY30	Q9BSG0	Q9Y2J8	Q9Y2J8	P01709	P35579
P30043	P29622	P26992	P17931	O43175	O43175	Q99613	K7EM02
P30047	P05154	P04424	Q86UY0	Q13404	Q13404	G5EA09	E7EQG2
P30050	P08185	P68363	P15144	B4DXW1	B4DXW1	P09237	E7EV71
P30685	P05546	P05109	P50897	P01615	P01615	A0A0B4J1V0	P17858
P30508	Q5T123	P62879	A0A087WW46	Q9UQ80	Q9UQ80	A0A087WWL9	P07195
P30740	P34896	A0A087WTT1	K7EK91	P01880	P01880	P00338	O43291
P31146	Q9HBR0	A0A087X0D5	Q6UX06	Q9H223	Q9H223	P61163	P05198
P31948	H3BNG6	Q16706	Q5T750	A0A0B4J259	A0A0B4J259	E5RIF1	Q9Y3U8
P32456	P08294	P48739	P11908	H3BP35	H3BP35	H0YA68	P09603
P33908	Q14515	E9PGT1	P62753	E5RHP7	E5RHP7	P49207	P00352
P34896	P61764	O95394	P24534	Q99832	Q99832	P16401	A0A1B0GTI0
P35241	Q8IWU5	P08236	H3BQF7	Q9H4A4	Q9H4A4	P55884	Q9HDC9
P35579	O60506	Q9BR76	H7BYY1	Q9BTY2	Q9BTY2	Q9Y696	Q14508
P36578	E7ERF2	A6NLN1	Q7Z7M9	Q9BR76	Q9BR76	Q14240	Q5T9B7
X6RJP6	Q03167	P49591	A0A087X106	Q15843	Q15843	P53602	P05362
P37837	J3KQ45	Q9BTY2	P24298	Q9GZZ9	Q9GZZ9	P60228	P29992
P40121	F6SDV2	P49368	A0A0C4DH24	Q9UN76	Q9UN76	P04207	C9J8Z4
P40227	O60603	Q08554	E5RFU2	P40121	P40121	Q5SQ08	M0R3D6
P41091	P62328	Q92930	P23142	A0A0G2JQJ2	A0A0G2JQJ2	H7C2H7	P68036
P41218	V9GZ68	P22792	P62269	Q9H444	Q9H444	Q9HBR0	O15204
P61163	O75954	Q13347	P18085	J9JIE0	J9JIE0	A0A075B6K1	E5RGR0
P42785	Q9BWV7	P25788	J3QR09	P37837	P37837	P06888	Q5JWQ4
P43251	P22314	O14498	Q9BQI0	C9J177	C9J177	H0YMM1	A0A087X0K1
P46777	Q99536	Q9UJ70	P21695	Q99650	Q99650	H0Y8X4	E9PR30
P46940	B0YJC4	P10316	P18124	A0A087WSY5	A0A087WSY5	A0A087X1K9	Q9NZT1
P47756	P27348	P52788	M0R0F0	Q9NZ20	Q9NZ20	P81605	E9PIY1
P47914	P06318	Q6UX73	P62195	A0A087WVV2	A0A087WVV2	B4DUC8	J3QR09
P48637	A0A075B6J0	P07814	Q7KZF4	C9JD84	C9JD84	K7ELL7	E9PL10
P49006	A0A075B6S8	Q7Z406	F8W7S5	E9PNW0	E9PNW0	A0A024R4E5	H0Y8I3
P49591	A0A0A0MT74	P62191	O60506	A0A087X232	A0A087X232	F8VWW8	Q96KN1
P49721	A0A087WWV8	O00763	B7ZAR1	P02042	P02042	P01031	Q15375
P49773	A0A087X130	P13489	H7C2W9	P12814	P12814	O60506	P13473
Q3KNR6	A0A0A0MS11	O75882	P49368	P20039	P20039	P60468	G5E9F8
P50897	A0A0B4J1V3	C9JD84	P17858	E7ENZ3	E7ENZ3	P61764	O95372
P50990	P01966	P30153	O14818	O43776	O43776	Q99650	F8WDD7
P50991	P02663	B7ZAR1	P50990	A0A024R6I7	A0A024R6I7	Q86UY0	P23526
P51148	P02666	Q99523	Q96IJ6	P63218	P63218	Q13561	P40121
P51570	P02668	Q7KZF4	P17987	P09417	P09417	Q86VP6	Q96IJ6
P52566	P02754	P61221	P40227	Q13438	Q13438	Q5JWQ4	E7ENZ3
P52790	P02769	O60488	H0Y9V9	P67809	P67809	P38606	P61006
P52907	986630	E5RK69	Q9BR76	P46940	P46940	P00352	B5MCB5
P54136	P01596	Q9Y285	P25786	P19105	P19105	O00754	Q9Y2J8
P54727	P01605	P47897	O15143	P11413	P11413	Q53EL6	E2QRB9
P55072	P01610	P62333	P28070	Q9NZV1	Q9NZV1	A0A0B4J2B5	Q9NYQ8
P55884	P01612	P17858	Q99436	Q9Y653	Q9Y653	P18085	A0A075B6J9
P60022	P01613	Q13200	F8WDD7	B8ZZQ6	B8ZZQ6	P61978	F8WDW5
P60842	P04206	F8W7S5	P49720	P61812	P61812	A0A0A0MTB9	Q96AG4
P61088	P01621	P07358	Q9NY33	A0A075B6K5	A0A075B6K5	A0A0A0MRL7	Q9H336
X6RFL8	P01708	O00232	K7ENA8	B3KQV6	B3KQV6	Q6UXB2	P27824
P61160	P01781	P54136	P28062	P05198	P05198	O15371	F6TLX2
P61224	P06311	Q5JWQ4	B8ZZQ6	Q9Y2S2	Q9Y2S2	Q9H336	E9PFF2
P61254	P06888	P50991	P48739	P21964	P21964	Q12805	P11717
P61353	P18136	P31150	Q0VD83	Q5SRN7	Q5SRN7	Q14152	P41091
Q5JR95		P31948	P20042	O43490	O43490	Q6XQN6	A0A0B4J1V2
P62249		E9PIZ2	P28072	O43291	O43291	F8VXH9	E9PH38
P62263		P01031	P29762	O75915	O75915	Q15437	A0A1W2PNV4
P62266		Q92896	P67809	P20851	P20851	Q14764	Q96MK3
P62328		B7WPN9	Q92597	P35241	P35241	P28482	P33908
P62753		P13796	K7EM16	Q14515	Q14515	P21695	P26992
P62851		P35579	P06702	Q15828	Q15828	A6NJA2	P40429
P62857		P02452	A0A087WZK9	E9PGT1	E9PGT1	A0A0C4DGZ9	H3BQD4
P62906		Q86UP2	P37837	P40227	P40227	O15144	A0A0U1RQV9
Q5VVC8		P01877	P34932	Q9H3G5	Q9H3G5	P26640	P07814
Q8WVC2		P59666	P07357	Q9Y5Z4	Q9Y5Z4	Q14847	P67809
P78371		A0A075B6K1	Q13113	P14868	P14868	Q30118	Q96TA1
Q5TA02		A0A075B6I9	O95747	P62834	P62834	O00303	Q02790
P98082		A0A075B6I4	O00232	P49207	P49207	O95714	A0A075B7D8
Q02878		Q9NQX4	H7C2H4	A0A087WYF5	A0A087WYF5	P10316	J9JIE0
Q03167		Q99878	P13796	P35579	P35579	P05198	Q8NBS9
Q05315		J3QR09	B1AKG0	Q99436	Q99436	P01719	H0Y8X4
Q06210		Q6UXB2	Q86UP2	O60488	O60488	Q04760	Q8WUA8
Q08554		M0R3D6	P04040	E5RIW3	E5RIW3	Q8NFU3	Q6ZUX7
Q13200		P62979	B1AJY5	D6R9A6	D6R9A6	Q8WUA8	P62854
X6R9L0		Q5T471	Q04826	Q5JWQ4	Q5JWQ4	P05109	C9J3L8
Q13347		P01593	Q9H3G5	O14672	O14672	Q9BR76	Q13200
Q14152		P80511	P31948	Q13907	Q13907	P15814	Q9BSG0
Q14204		P42677	Q9TQE0	P02656	P02656	P13671	E7EQL5
Q14376		P47914	A0A087X0D5	E9PKP4	E9PKP4	H7BXT3	F5GXD8
Q14512		Q59GN2	A0A087X0S5	Q9UJ70	Q9UJ70	CON__sp|P19013|K2C4_HUMAN	P09758
Q14515		P25398	A0A075B6L0	A0A0A0MSV6	A0A0A0MSV6	P13473	P10644
Q14764		P61960	P08493	Q8WUA8	Q8WUA8	J3QSU6	P81605
Q14847		H7C2W9	O75503	P04040	P04040	F5H2D0	P54727
Q14956		P46781	Q9HB63	Q7KZF4	Q7KZF4	A0A087X1G7	Q15008
Q14974		Q9UBD3	P01604	H0YMZ3	H0YMZ3	E9PRR2	D6RC73
Q15046		P49773	P59666	P13489	P13489	G3V4S9	H0YM51
Q15084		D3YTB1	Q8NHP8	P10253	P10253	F8VWU1	P19957
Q15181		P62906	P22626	Q2L6G8	Q2L6G8	P49257	K7EMB6
Q15365		Q00341	P13497	P41091	P41091	A0A087WYT3	P26639
Q15375		P62249	P27701	P31150	P31150	F8WCZ6	Q5T3N0
Q15843		F8WDD7	Q14508	Q9UKZ9	Q9UKZ9	P28070	P05546
Q15904		P30046	Q15102	Q03167	Q03167	P29401	O00115
Q24JP5		H0Y9V9	R4GNF9	F8WC54	F8WC54	K7EII6	P30040
Q53EL6		M0QZC5	P01597	C9J6N5	C9J6N5	Q5SPY9	O43490
Q562R1		P62750	A0A0C4DH25	P26572	P26572	H7C3P7	C9J9W2
Q9NQX5		P46778	P53396	Q9UI42	Q9UI42	Q15102	O60888
Q5T123		P01603	Q9NQX4	H3BU85	H3BU85	P04209	Q5T123
Q5T6H7		P08582	P22307	H7C3T4	H7C3T4	Q5T5C7	Q96G03
Q6IBS0		O14818	P10321	P54727	P54727	C9JD73	A0A0A0MTF8
Q6UWP8		C9J4Z3	Q14512	C9JNZ1	C9JNZ1	H0YJ73	A0A087WW43
Q6UXA7		Q5SZC9	P05388	Q92484	Q92484	B0YJC4	E7EQR6
Q6UXB2		P62861	P15880	P09543	P09543	O00231	Q16706
Q6VVB1		P01604	P61247	Q13126	Q13126	Q5SXQ8	Q9BS26
Q6ZVX7		P62888	P62913	P13796	P13796	P30740	P22492
Q86SQ4		A0A087WTR1	Q9BWD1	Q92820	Q92820	Q96TA1	P57735
Q86UX7		P29762	P22314	Q6ICJ4	Q6ICJ4	Q96G03	Q9Y3C8
Q86VP6		H0Y8K1	Q15121	Q96DG6	Q96DG6	H0YFA4	H7C320
Q8NC51		Q8NFU4	P52788	Q9HBR0	Q9HBR0	C9J3Q3	O75629
Q8NFL0		P62081	Q06210	A0A087X208	A0A087X208	P01701	G3V2H0
Q8NFU4		B8ZZQ6	P26641	O75882	O75882	Q9BUF5	Q59GN2
Q8WUH6		P01596	P11216	P04899	P04899	P54577	Q6UXB2
Q8WUM4		P09237	M0R3D6	R4GN62	R4GN62	P09417	Q8NES3
Q8WWQ8		Q53TN4	O60259	K7ER16	K7ER16	P35998	Q01814
Q92597		P0DJI9	P15374	P62879	P62879	P33176	F8WBY8
Q96FQ6		P28062	Q9BS26	O00754	O00754	P30048	P08493
Q96G03		A0A0C4DH31	E9PBS1	P67936	P67936	P37837	F5H157
Q96IJ6		A0A075B6K4	A0A087WTA8	P00492	P00492	E9PP21	Q96CN7
Q96IU4		A0A087WYC5	P10768	Q9NQE9	Q9NQE9	Q58FF6	Q5JU69
Q96TA1		P13284	H3BPK3	P54136	P54136	O00244	B4DF51
Q99519		P01701	Q96BA8	E9PK47	E9PK47	Q13155	Q06481
Q99536		P49207	Q02878	A0A1B0GWF2	A0A1B0GWF2	Q96AG4	Q8TF65
Q99805		P01594	P49721	E9PQ14	E9PQ14	P09603	A0A140T9M0
Q99832		P68036	P46777	P0DP01	P0DP01	J3KQ32	Q9HAV0
Q9BR76		P25786	P39023	P67775	P67775	P61020	O15144
Q9BWS9		P80188	Q9Y6B6	P04424	P04424	P31150	B5MBZ8
Q9BWV7		Q9Y3U8	CON__P02769	B5MCZ9	B5MCZ9	Q16401	P10253
Q9BXJ1		Q13113	P40429	O00763	O00763	B0YIW6	E9PMY3
Q9H0U4		P62851	P04424	P50148	P50148	A0A0A0MR52	Q5JNW7
Q9H336		P01605	P02461	O94903	O94903	Q9Y653	P51884
Q9H4A4		Q9H3G5	Q8NC51	P07814	P07814	Q99436	CON__sp|P04259|K2C6B_HUMAN
Q9H772		A0A087WXM6	P04792	Q9BUT1	Q9BUT1	P01763	K7ERE3
Q9HBR0		Q9NZT1	CON__P02668	P16152	P16152	O60888	F5GYU8
Q9NR19		H0Y6F8	P08238	Q9Y2Z0	Q9Y2Z0	Q9Y5Z4	P54136
Q9NR45		Q9UQ80	H3BUQ9	Q8N9U0	Q8N9U0	B0QY89	O00292
Q9NSD9		Q9Y2V2	Q9UQ80	O43852	O43852	P68371	X6RJP6
Q9NYQ8		C9JS14	Q07020	P09228	P09228	Q9P2J5	C9J4Z3
Q9NZP8		F8W1N5	Q9NR19	H3BNA2	H3BNA2	O95573	P49788
Q9NZT1		CON__Q61782	Q5VY30	Q8NBS9	Q8NBS9	A0A087WXI2	B1AH49
Q9UBR2		Q66K79	P46940	A0A087WXI2	A0A087WXI2	Q5SRP5	Q04695
Q9UJ68		P37837	O00764	G5E9W8	G5E9W8	Q5T6H7	Q14515
Q9UJ70		H3BQF7	P03950	A0A0A0MTS7	A0A0A0MTS7	P13796	CON__sp|P13647|K2C5_HUMAN
Q9UJJ9		Q92597	P62277	P47929	P47929	P01775	Q66K79
Q9ULC4		B4DXW1	O75610	Q58FF8	Q58FF8	P23083	P62266
Q9ULZ3		P78371	Q08554	P13671	P13671	I3L0K2	P13796
Q9UQ80		H0YMZ1	A0A087X232	P33908	P33908	A0A087X2I1	B8ZZL8
Q9Y2J8		Q16553	P30153	P21695	P21695	A0A0A0MT36	A0A087WTA8
Q9Y2S2		P28072	E9PKZ0	Q92882	Q92882	P32456	A6NJA2
Q9Y490		P01780	Q02790	Q96TA1	Q96TA1	Q15008	P31689
Q9Y5P6		E5RIW3	P62701	P47755	P47755	A0A087WSX0	P50991
Q9Y5Y6		P62273	Q15056	Q15121	Q15121	C9J5W5	A0A087WSY5
Q9Y696		P21964	Q04917	P30040	P30040	Q02750	B7ZKQ9
Q9Y6Y9		H7BZJ3	P30043	P08237	P08237	A6PVX3	P07948
U3KPS2		P67809	P14618	J3QSU6	J3QSU6	Q15843	H0YNA7
		Q99832	Q5JP53	P17661	P17661	Q96HC4	F8VR50
		P22061	P62857	P07711	P07711	H7BZJ3	H0YKE7
		C9JVB2	A0A0A0MT36	Q96G03	Q96G03	O75822	P27348
		P62826	P62979	A0A0C4DG51	A0A0C4DG51	P40121	Q9P0L0
		A0A0B4J1Y8	P26992	B7ZKQ9	B7ZKQ9	O00115	Q9HC84
		G3V4S9	P30050	P10809	P10809	D6RBW1	P61106
		O15143	Q5VW32	Q9UNW1	Q9UNW1	K7EK35	H7C106
		P01622	P00352	O00232	O00232	Q14247	G3V5L7
		P49788	P00167	Q15375	Q15375	P35579	P04040
		O43175	Q96DG6	P01601	P01601	Q15056	P0DJI9
		P51857	P47756	P51665	P51665	Q3ZCM7	P62857
		B1AP61	O60547	P22626	P22626	D6RAW0	Q8NC51
		Q8WUH6	P28838	P05534	P05534	E7EMM4	K7EN82
		P04196	Q6ZVX7	O95336	O95336	P04424	B1AP15
		P62837	P23381	P29992	P29992	E9PL10	E7ETK0
		P20618	P34896	P68036	P68036	J3QSA9	P24298
		P30047	Q14376	P68371	P68371	O43242	E9PI87
		E7ENC7	P61088	G5E9F8	G5E9F8	A0A087X0D5	P04843
		Q96IJ6	Q9Y5P6	P13473	P13473	E9PNW0	H3BS66
		P25815	CON__Q61782	Q8NFL0	Q8NFL0	P31939	O95881
		P18077	H0YBJ4	B4DPG6	B4DPG6	Q15121	A0A087X208
		H0YHC3	E7EPB3	Q96C23	Q96C23	K7ES31	Q9BR76
		D6R9X2	G3V295	Q8N392	Q8N392	Q29940	K7ELW5
		P49720	E9PK01	O00487	O00487	A0A0A0MS11	O00303
		P01615	A0A0C4DH43	Q9NYQ8	Q9NYQ8	K7EQA9	H0Y875
		P08493	P62266	Q9HC84	Q9HC84	E7EX17	F8VZJ2
		Q08257	P60468	Q13790	Q13790	P13667	Q5SQ08
		H7BYY1	Q9NRV9	P33176	P33176	Q86V21	H0YD14
		P27469	P00338	E9PP21	E9PP21	H0Y8K1	P68371
		Q6EEV6	CON__ENSEMBL:ENSBTAP00000038253	E9PBS1	E9PBS1	Q15375	P08572
		P40227	P36578	P61163	P61163	C9JNZ1	P61978
		Q6UX06	P48637	E7EQG2	E7EQG2	K7EIK1	P62273
		P12814	C9JD84	Q8NES3	Q8NES3	Q9TQE0	H3BP42
		E9PIR7	O75891	P26639	P26639	E1CEI4	A0A087X0S5
		E7EUI7	J3KS22	D6REM4	D6REM4	F8VY02	Q6NXQ3
		P09960	P08107	H0YA68	H0YA68	P08246	A0A0U1RQX9
		Q969Q0	P39019	A8MU58	A8MU58	P10301	P49721
		P01911	Q53TN4	O95716	O95716	Q96LJ7	E9PP73
		P02042	G3V4S9	B4DDC6	B4DDC6	Q9BUT1	Q13790
		O95336	Q15323	P31944	P31944	O00757	Q9UJ68
		A0A075B6K3	Q03167	J3QRA1	J3QRA1	A0A075B730	P80748
		E7EMM4	O94903	M0QYA2	M0QYA2	A6NJH9	E5RJ09
		P29992	P61221	Q9NQR4	Q9NQR4	E9PLA9	P16152
		CON__P01966	P15531	Q5QPQ1	Q5QPQ1	P51397	A0A087X0T7
		Q5T750	A0A087WYC5	Q08257	Q08257	CON__sp|P08779|K1C16_HUMAN	P67936
		Q9H098	P14868	A0A087X054	A0A087X054	F6WIT2	G5E9C7
		A0A0C4DFV9	P46781	P10586	P10586	P13866	P52788
		O43776	O43175	E9PIR7	E9PIR7	Q13188	B4DV51
		O15144	Q14764	M0R0Y6	M0R0Y6	Q6AWC2	P10153
		H0YLF3	P05362	Q07000	Q07000	A0A087WSY5	I3L3E4
		P51665	A0A087WTR1	A0A1B0GWD6	A0A1B0GWD6	K7EKG2	H3BPD9
		P09210	A0A087X208	Q10472	Q10472	H0Y8C6	Q6UX06
		P20933	O00757	Q14CN2	Q14CN2	F5H8H2	E9PRR2
		O43405	P09758	E9PLK3	E9PLK3	A0A0A0MT71	A0A0A0MRM8
		C9JL85	Q6UXA7	Q16706	Q16706	A0A0C4DGY8	F5GXM3
		A0A0B4J1U3	H3BS10	P14314	P14314	P30419	E9PMJ3
		P17987	C9JD32	P09758	P09758	O00462	P62330
		P09211	B1AP61	Q5TA02	Q5TA02	Q08554	H0YIH9
		A0A087X079	F8WC54	Q8WVQ1	Q8WVQ1	E9PMG2	F6UXX1
		A0A087WZK9	Q5JR95	Q53EL6	Q53EL6	A0A0B4J1V2	O60869
		P08311	K7EM56	H3BM42	H3BM42	Q15084	H0Y8B3
		G5E9R5	Q14204	A0A087X1K9	A0A087X1K9	P13489	E9PLA9
		P33908	Q00610	P04196	P04196	P51570	M0QXM5
		A0A024QZ42	Q13347	P09529	P09529	Q8IYD1	A0A0C4DG79
		P53602	Q14152	F6TLX2	F6TLX2	O00571	F2Z388
		Q8IWU5	P62081	Q9UMX0	Q9UMX0	P43686	P06702
		P15531	Q9H4A4	Q13200	Q13200	P12035	E9PNH7
		E9PPJ5	F8WBR5	Q13444	Q13444	Q2I0M4	C9J2C3
		P55327	P62249	P47897	P47897	P41250	B4DPG6
		Q8WVQ1	P41250	P15144	P15144	Q9BWS9	J3KQ45
		K7ES31	P61163	Q9GZM7	Q9GZM7	P43034	Q9NS69
		A0A0C4DGH1	E9PJD9	P02747	P02747	J3KR24	M0R1I2
		O75822	P62750	O43242	O43242	O75828	Q14152
		Q9Y2J8	Q6IBS0	H0Y858	H0Y858	Q6ZVX7	P17931
		Q13541	H0YFA4	I3L1L9	I3L1L9	H3BPK7	C9JYX9
		E9PBS1	E7ETK0	P62195	P62195	P78417	Q9UBF2
		Q9BRA2	C9J4Z3	A0A0C4DGQ7	A0A0C4DGQ7	O75915	I3L252
		F6TLX2	P10600	O60911	O60911	K7ELW5	CON__sp|P19013|K2C4_HUMAN
		Q13404	Q9UBF2	A6NF51	A6NF51	E9PN50	A0A0A0MS09
		P61163	K7EK35	P08572	P08572	E5RG77	Q9HB63
		O43633	H0YDX6	Q9UBX5	Q9UBX5	C9JXG8	F5GY80
		Q5Y7A7	Q13541	P06730	P06730	H3BRV9	E7EQK6
		B7ZKQ9	P23297	K7EKV4	K7EKV4	Q9NYQ8	A0A087X1A5
		P22626	A0A087WXM6	Q9Y262	Q9Y262	O43583	Q07000
		P16403	P35268	P98082	P98082	H0Y580	G3V2K7
		Q9TQE0	M0QZC5	Q00610	Q00610	A0A087WVW2	Q10472
		P14868	P54289	P48739	P48739	A0A087WT27	A0A087WVZ1
		O00115	A0A075B6K1	P41218	P41218	P22102	E7ERC8
		P30740	P61960	Q5T6H7	Q5T6H7	Q9NQR4	O60763
		Q6GMV3	Q00169	Q9NTK5	Q9NTK5	P54727	C9JLK0
		P11766	A6XMH3	Q9NSD9	Q9NSD9	Q00688	P28070
		O75636	P61009	D6RER0	D6RER0	Q8N392	O00232
		P68371	P01701	G3V3A0	G3V3A0	H0YKE7	P13671
		Q9BQ13	Q92896	H7C378	H7C378	O00232	P35749
		P30685	P05109	F5GYN4	F5GYN4	Q13907	B3KYB6
		P54727	Q96HE7	P13866	P13866	Q8NES3	C9JEN3
		O94903	P01880	P51570	P51570	P50148	F5H527
		Q9NZ20	Q15063	O00622	O00622	A0A075B6Q5	P01817
		H0YFA4	P13489	O43707	O43707	P21980	P20618
		P26572	Q5TA02	F5GY80	F5GY80	A0A0A0MTN3	Q96I13
		C9JFU4	P68036	P08670	P08670	P18077
		Q9H008	O00231	A0A087WTA8	A0A087WTA8	P19957
		Q00169	Q9UBQ0	P57735	P57735	A0A087WTB8
		Q99436	C9JXB9	Q14764	Q14764	E9PFN5
		P01608	D3YTB1	P17931	P17931	H7C3I1
		R4GNF9	Q13232	E7ENN3	E7ENN3	K7EJC1
		Q96BA8	P10599	Q9UNM6	Q9UNM6	D6RBD7
		E9PMY3	P01719	P31948	P31948	O43490
		A0A075B7D8	C9IZG4	P11586	P11586	P56537
		P01607	Q99832	F5GZS6	F5GZS6	Q13444
		Q9Y262	E9PP21	Q13347	Q13347	P0DJI9
		Q5TA02	P48163	Q15056	Q15056	C9J5E3
		P05154	P51665	F8W1I6	F8W1I6	Q8WTS1
		P01616	O95394	X6RFL8	X6RFL8	P55212
		Q5T3N1	P49591	P61978	P61978	X6R9L0
		P01116	B4DXW1	A0A0J9YXB8	A0A0J9YXB8	K7EK06
		P62195	A0A087WTT1	Q14974	Q14974	P35270
		P61009	Q86VP6	P16422	P16422	B4E1C5
		P49913	P25787	Q14204	Q14204	A0A075B6J7
		P09417	E9PGT1	P49591	P49591	Q03167
		P11279	P54136	Q15084	Q15084	P33908
		Q9HAV0	P62140	Q86Y38	Q86Y38	P01036
		Q9NSD9	P26639	D6RBD7	D6RBD7	A0A0B4J1X8
		O95861	A6NLN1	P35998	P35998	A0A0C4DGH1
		A0A0C4DH24	E9PLK3	A8MVZ9	A8MVZ9	O95758
		P62140	P41091	Q14152	Q14152	A0A087WTS8
		P06737	P62333	P55884	P55884	G5E9R5
		P05164	P20618	P06748	P06748	F8VS81
		P01601	Q9H008	Q96MK3	Q96MK3	A0A087X208
		A0A087WSY5	Q9H098	P13667	P13667	A0A0B4J1V3
		P11413	O43776	Q5QPE2	Q5QPE2	Q96MK3
		O15511	F6TLX2	P13497	P13497	H0YH81
		Q13409	F5H163	C9IZF6	C9IZF6	Q9NZ20
		J3KRZ2	P17174	H7C3T6	H7C3T6	O75396
		P61457	P61978	Q9BPX5	Q9BPX5	H7C330
		B4DDC6	Q9UNM6	Q24JP5	Q24JP5	P15144
		Q14508	P62888	A6NJA2	A6NJA2	B1AH49
		A0A0B4J1V5	P33121	Q86VP6	Q86VP6	O75369
		Q16658	A8MU39	O60506	O60506	F5GY80
		Q12805	P00492	Q9UQB8	Q9UQB8	O75629
		Q9BSG0	Q13200	P31939	P31939	P09972
		A8MU58	Q9NTK5	P32456	P32456	O95865
		O60356	Q9Y285	A0A0C4DGH1	A0A0C4DGH1	A0MZ66
		P10253	A0A0A0MR52	Q92626	Q92626	P10644
		Q9NZZ3	P47897	Q9Y376	Q9Y376	F8VXU5
		P51570	B3KVN2	Q92673	Q92673	P98082
		Q02750	P11413	P62333	P62333	Q9Y490
		Q04760	Q15084	Q6XQN6	Q6XQN6	O00625
		E5RH81	O95861	Q13835	Q13835	P19961
		Q96C23	P62942	O95573	O95573	P25815
		Q07000	P14314	Q15008	Q15008	A0A087WY55
		H3BPK3	Q13057	D6REB5	D6REB5	E9PBS1
		Q9NRX4	Q14974	P62191	P62191	P01778
		Q13217	P30419	Q58FF6	Q58FF6	B8ZZL8
		K7ES69	O43598	A0A087X0S5	A0A087X0S5	C9JL85
		Q9ULC4	Q02750	A8K7Q2	A8K7Q2	J3KQ45
		Q9UBQ0	Q15274	P01031	P01031	P26583
		Q9NY33	P53602	O75369	O75369	Q32MZ4
		Q9Y3C8	P18077	H7BXY3	H7BXY3	C9JKT9
		Q00577	Q92930	P63267	P63267	P0CF74
		Q15046	E9PIR7	F8VYN5	F8VYN5	P01624
		Q99574	P55212	F5H6E2	F5H6E2	A4D126
		A0A087WUV8	P49588	Q9P2J5	Q9P2J5
		P25325	G5E9R5	Q6AWB1	Q6AWB1
		B4DPG6	O94979	Q9Y490	Q9Y490
		P47755	P09960	J3KR24	J3KR24
		O75915	Q9Y266	P11717	P11717
		Q9UBQ7	Q969Q0	P55268	P55268
		Q53EL6	A0A0B4J2A0	G3V5X4	G3V5X4
		P05198	A0MZ66	P01817	P01817
		P55036	A8MU58	I3L252	I3L252
		P09758	C9JKM8
		Q15084	A0A0C4DGQ7
		Q12792	C9JXB8
		C9JRJ8	O00303
		Q12904	O00410
		Q95IE3	O00487
		E9PL10	O00571
		H7C330	Q3HM38
		P01619	O14908
		Q96S96	O15264
		Q9BXJ0	H3BV55
		Q13232	O15371
		P19105	O15511
		P30040	J3KRZ2
		P61978	O43242
		E5RGR0	K7ER96
		P35998	O43852
		H3BUQ9	O60343
		P30419	O60356
		Q14152	O60784
		O75610	A0A024QZ42
		Q3HM38	O75348
		P31025	E5RGR0
		Q6ZUX7	O75822
		P02656	E9PC44
		A0A087WWF1	O95336
		Q99943	O95372
		O75348	P00568
		F8W6I7	P04271
		P31151	P04350
		P01624	P04843
		P13716	P05198
		O00231	P06730
		Q6IBS0	P06737
		M0QXM4	P07384
		O00303	P08758
		I3L116	P09417
		A0A087WSZ0	P09972
		Q13126	P11586
		K7ENA8	P11766
		Q58FF8	B4E1C5
		B1AJY5	P13716
		P60228	P13798
		Q00610	H7C330
		Q14956	Q8IYD1
		P31146	P16152
		E7EQG2	R4GNH3
		P61970	P19105
		E9PLA9	P21964
		P13473	P23588
		P60468	P25398
		M0R0Y2	H0YMZ1
		A0A0B4J1U1	P26640
		Q14764	P28482
		Q14204	P30040
		E9PE20	P30047
		H3BV55	P30520
		Q9UNM6	P31150
		P23142	P31689
		F8W1I6	H7BZL2
		P13667	P31939
		J3QRJ1	P32456
		O95372	P35237
		Q03154	P35606
		Q15008	P35998
		O75503	P40763
		G3V1N2	A0A0A0MSX9
		Q9HAT2	P43034
		J3QL22	P43686
		F8WC54	P46778
		P21695	P47755
		E9PM35	P48444
		Q13057	E1CEI4
		Q86Y38	K7EJR3
		Q9NX62	E9PM35
		P13798	G3XAP6
		K7EK35	H7C3I1
		Q13444	P53618
		P80723	P53621
		Q8N9U0	P54577
		Q86VP6	P54727
		P55884	P55010
		P67936	P55036
		E9PLK3	H0YHC3
		O95716	H3BRU6
		P41091	P57735
		O43852	A0A075B730
		P04206	C9JL85
		D6RAY7	P60228
		P20042	P61970
		Q9NQW7	P62191
		O43490	P62837
		A0A096LP92	P62851
		P48444	P62861
		F8W1K5	Q59GN2
		P08246	A0A087X253
		P61106	E5RGM3
		C9JA17	P68371
		P14314	Q00341
		Q9UJU6	Q00577
		A0A075B6L0	Q12792
		Q9BYF1	Q12904
		P17174	Q13126
		P08727	Q13188
		P56537	Q13404
		K7EKV4	Q13542
		J3QQQ0	F8W1I6
		D6RHJ3	F8W1N5
		P04040	Q14247
		O43242	Q15008
		Q9Y266	Q15046
		E9PHS0	B4DDC6
		A2A2V1	C9J931
		P20851	Q15404
		P15907	Q15437
		Q96FW1	Q15738
		P19021	Q16401
		Q9BUF5	Q16543
		F5H2D0	Q3LXA3
		Q15102	Q53EL6
		P01775	Q58FF8
		R4GNH3	Q5T3I4
		CON__Q2HJF0	Q5VYK3
		P55212	Q6GMV3
		B3KVN2	Q6XQN6
		Q96LJ7	Q7L2H7
		E9PS12	Q7Z6Z7
		E1CEI4	Q86V21
		H0Y7S3	Q8TBX8
		A0A0C4DGQ7	F1T0B3
		Q06481	Q92882
		Q14974	Q96AG4
		K7EM16	Q96C23
		H3BMA1	A0A087WY71
		Q14515	Q96G03
		O15371	Q96LJ7
		P02538	Q96QK1
		O15204	Q96TA1
		A0A0B4J259	K7ES69
		P80419	Q99460
		Q15063	Q99613
		P42025	Q9BQ13
		H0YDX6	K7EKV4
		A0A0B4J1X8	Q9HB71
		Q15274	A0A087WY55
		P48163	Q9NP97
		Q16543	Q9NQR4
		A0A0B4J1V6	Q9NQW7
		P43034	Q9NQX3
		K7ER96	Q9NRX4
		C9JXB9	Q9NSD9
		A0A087WYR0	Q9NZB2
		Q15437	Q9P2J5
		Q92882	K7ES31
		Q6UWU2	Q9UBQ7
		P30459	Q9UJU6
		Q6XQN6	Q9ULC4
		Q15113	Q9Y262
		Q9Y2Z0	Q9Y2V2
		Q6KB66	Q9Y3C8
		A0A0A0MSX9	Q9Y3I0
		CON__P02769	Q9Y490
		Q8NES3	Q9Y5Z4
		Q9UBX5	Q6UWU2
		P15144	P15907
		C9JNZ1	P35858
		A0A0C4DG56	Q6UX73
		Q8WTS1	Q9HAT2
		Q9Y653	P09237
		K7ENX8	P19021
		K7EJR3	Q24JP5
		Q13162	R4GN62
		O14908	Q16553
		P23588	Q9Y653
		P04431	P20933
		P53618	Q15782
		P06730	O43490
		Q9Y247	O43291
		O00487	P01620
		Q9NTK5	Q8NES3
		Q96HC4	P01743
		Q9HB63	P49788
		Q9NUQ9	CON__Q2HJF0
		Q9UKZ9	Q9UHI8
		P09972	E7EUI7
		A0A087WYJ1	A0A087WSY5
		P11586	Q9NZT1
		Q99613	A0A087WSZ0
		A0A087WUQ6	A0A0B4J1V5
		P08758	A0A0B4J1X8
		Q16401	C9JFU4
		P00492	G5EA09
		H0YBJ4	O15204
		Q96SA4	F5H2D0
		Q96G03	P01619
		P49770	P02538
		F5H163	P04206
		P13866	P05787
		Q06HB9	P08727
		Q6ICJ4	P10092
		P61812	K7ERE3
		O43291	B5MBX2
		Q13542	E9PPJ5
		Q3LXA3	P30501
		Q96AG4	Q06HB9
		P21217	Q15075
		G3XAP6	A0A087WWF1
		H0YDE2	H0Y7N1
		E9PL71	Q8IWU5
		P13497	A0A075B6Q5
		B1AKD8	A0A0B4J1Y8
		Q24JP5	A0A0B4J259
		P30501	A2A2V1
		Q9NQR4	A0A0C4DG56
		Q8NHP8	B1AP13
		Q9H444	P0DJI9
		P48735	P20930
		R4GN62	P80188
		Q9NP97	Q13162
		P40763	H3BMA1
		O75223	A0A087WYY6
		I3L297	E9PIZ2
		Q86V21	A0A087WYR0
		A0A087WXI2	P09210
		O75493	H0Y852
		C9J2F3	P13667
		C9JKT9	Q9Y2J8
		P10644	P56192
		G5EA09	P02656
		H0YID3	P22792
		Q96QK1	P80419
		P15086	E9PMY3
		Q13790	Q13790
		Q562R1	Q562R1
		P26640	A0A087X1A5
		Q9UMX0	Q8NFL0
		H3BRU6	Q9Y2A9
		O60784	P25325
		E9PKW1	A0A087WT54
		Q8N1G4	Q8IUC1
		P50583	CON__ENSEMBL:ENSBTAP00000014147
		Q9HB71	Q9GIY3
		P32456	Q8IUC0
		A0A087X0Q4	O76013
		A0A087X208	CON__Q61726
		H0Y988	Q9H993
		O95747	H0Y7G7
		A0A087X0I4	C9J8Z4
		A0A087WTA8	E9PIB1
		P41218	Q9H257
		Q15738	A0A087X1C7
		A0A087WYQ5	P01707
		P31939	E9PK85
		Q9Y3F4	C9JRA9
		A6XMH3	A0A075B6I1
		H7C2H4	P35813
		Q99460	Q8IUG1
		Q6AWB1	P01778
		A6NJA2	O43399
		A0A087WVW2	H0YJM8
		H7BZL2	P00748
		Q96BJ3	Q99805
		P34932	Q14964
		P04350	A0A0A0MS14
		M0R132	H7C5H4
		E5RGM3	Q9BUN1
		Q5VW32	P30711
		B4E1C5	P35270
		O15264
		P05534
		Q9Y265
		P53621
		O00571
		E7ES19
		P16422
		Q13188
		P50135
		Q9Y3I0
		H0YM03
		P19013
		Q04826
		P35858
		P07948
		H0Y852
		O94979
		P57735
		Q9P2J5
		Q9NZB2
		P35606
		Q8IYD1
		P42785
		P30455
		E9PBD8
		B1AP13
		P56192
		O76094
		Q9Y2A9
		J3QR55
		C9J931
		P16189
		P54289
		Q8NFL0
		B1AHC9
		A0A087X106
		P41250
		P49257
		P45974
		F2Z2K0
		P10092
		P43686
		A0A087X1A5
		Q5T3I4
		Q7L2H7
		P12036
		Q96HE7
		P54577
		Q6P452
		A0A087X0S5
		P55010
		H7C2L8
		CON__Q6IFX2
		P00451
		Q9UHI8
		P27701
		B0YJC4
		Q9NQX3
		A0A0A0MR52
		Q14247
		Q92973
		Q15323
		A0A0B4J2A0
		P07384
		O00410
		B5MBX2
		P31689
		O60749
		A0A087WW46
		A0A087WT54
		Q13509
		P20336
		P35237
		K7EK91
		P10600
		Q9HAS3
		Q9UBF2
		A0A087WY55
		Q6UWX4
		Q15293
		P54725
		P21980
		F1T0B3
		Q15404
		P19961
		E9PC74
		A8MU39
		A0A087WYY6
		Q9UNF0
		A0A087WY71
		P28482
		P17661
		O60343
		P35573
		O60841
		O43866
		B4DKY1
		E9PC44
		O75936
		Q8TBX8
		P21281
		O43252
		A0A075B730
		P35908
		Q7Z304
		Q9Y490
		P05787
		Q9NYQ8
		Q14344
		P48147
		A0MZ66
		Q0VD83
		P02461
		A0A087X253
		B1ALK7
		O14841
		P04843
		Q7Z7M9
		Q00839
		Q15075
		A0A087WYG8
		O94985
		P35749
		P07196
		Q5VYK3
		P49588
		P20930
		Q7Z6Z7
		Q5VZK9
			Protein IDs
			P05814
			P00709
			P07498
			P47710
			P02788
			P02768
			P19835
			Protein names
			Beta-casein
			Alpha-lactalbumin
			Kappa-casein
			Alpha-S1-casein;Casoxin-D
			Lactotransferrin;Kaliocin-1;Lactoferroxin-A;Lactoferroxin-B;Lactoferroxin-C
			Serum albumin
			BSSL
			Protein names
			Alpha-lactalbumin
			Beta-casein
			Kappa-casein
			Alpha-S1-casein;Casoxin-D
			Lactotransferrin;Kaliocin-1;Lactoferroxin-A;Lactoferroxin-B;Lactoferroxin-C
			Bile salt-activated lipase
			Serum albumin

## Sheet: Table 2
Supplementary Table 2 Significantly expressed proteins across the cities based on proteins intensities (IBAQ value) based on Benjamini-Hochberg test
Protein IDs	p-value	Beijing	Guangzhou	Chengdu	Wehai	Lanzhou	Jinhua	Zhengzhou	Harbin
PLG	0	0.002 (bc)	0.003 (c)	0.007 (de)	0.009 (f)	0.005 (d)	0.007 (e)	0 (a)	0 (ab)
IGHG1	0	0.057 (b)	8.995E-4 (a)	2.464E-4 (a)	0.001 (a)	0.097 (c)	0.100 (c)	0 (a)	0.117 (c)
SDF4	0	0.004 (a)	0.006 (ab)	0.016 (c)	0.017 (c)	0.005 (a)	0.008 (b)	0.004 (a)	0.006 (ab)
IGKC	0	1.595 (b)	0.004 (a)	0.002 (a)	8.934E-4 (a)	2.732 (c)	2.848 (c)	8.876E-4 (a)	1.964 (b)
CD81	0	0.018 (a)	0.022 (ab)	0.044 (bc)	0.041 (abc)	0.120 (e)	0.120 (e)	0.054 (c)	0.087 (d)
LGALS3BP	0	0.036 (b)	0.021 (ab)	0.065 (c)	0.089 (d)	0.053 (c)	0.065 (c)	0.008 (a)	0.013 (a)
APOA1	0	0.183 (bc)	0.205 (bc)	0.429 (d)	0.545 (e)	0.228 (c)	0.170 (bc)	0.077 (a)	0.108 (ab)
DCD	0	6.992E-4 (a)	0.004 (a)	0.008 (a)	0.005 (a)	0.069 (c)	0.047 (b)	2.486E-4 (a)	2.194E-4 (a)
NUCB1	0	0.021 (ab)	0.021 (ab)	0.060 (c)	0.069 (c)	0.031 (b)	0.032 (b)	0.015 (a)	0.024 (ab)
MRC1	0	0.172 (ab)	0.177 (ab)	0.323 (c)	0.321 (c)	0.219 (b)	0.315 (c)	0.135 (a)	0.206 (b)
B2M	0	1.057 (ab)	0.997 (ab)	2.032 (c)	2.594 (d)	1.380 (b)	1.343 (b)	0.719 (a)	0.873 (a)
SIL1	0	0.005 (ab)	0.006 (abc)	0.014 (e)	0.011 (de)	0.008 (cd)	0.012 (e)	0.003 (a)	0.008 (bcd)
STOM	0	6.929E-4 (a)	3.302E-4 (a)	0.009 (b)	0.007 (b)	0.002 (a)	6.879E-4 (a)	0.002 (a)	0.007 (b)
AZGP1	0	0.009 (a)	0.011 (a)	0.052 (b)	0.069 (b)	0.017 (a)	0.012 (a)	0.005 (a)	0.019 (a)
MARCKS	0	4.309E-4 (a)	1.905E-4 (a)	0.004 (b)	0.003 (b)	5.106E-4 (a)	4.170E-4 (a)	0 (a)	7.858E-4 (a)
HAPLN3	0	0.002 (a)	0.002 (a)	0.009 (c)	0.008 (c)	0.005 (b)	0.009 (c)	0.002 (a)	0.004 (ab)
PIGR	0	1.060 (ab)	1.026 (ab)	1.480 (cd)	1.462 (cd)	1.499 (d)	1.626 (d)	0.851 (a)	1.233 (bc)
CCL28	0	0.006 (a)	0.014 (a)	0.029 ()	0.060 ()	0.019 ()	0.021 ()	0.001 (a)	6.460E-4 (a)
GANAB	0	0.004 (ab)	0.004 (ab)	0.008 (c)	0.008 (c)	0.005 (b)	0.007 (c)	0.002 (a)	0.005 (b)
SERPINA1	0	0.031 (a)	0.063 (a)	0.135 (b)	0.116 (b)	0.043 (a)	0.049 (a)	0.053 (a)	0.148 (b)
FSTL1	0	0.004 (a)	0.007 (ab)	0.026 (c)	0.035 (c)	0.007 (a)	0.015 (b)	0.005 (a)	0.008 (ab)
DPM3	0	0.002 (a)	0.005 (a)	0.016 (b)	0.027 (c)	0.015 (b)	0.019 (b)	0.005 (a)	0.003 (a)
DDR1	0	0.001 (a)	0.002 (a)	0.003 (b)	0.003 (b)	0.004 (bc)	0.004 (c)	0.001 (a)	0.003 (b)
TIMP1	0	0.020 (a)	0.023 (ab)	0.040 (c)	0.038 (bc)	0.063 (d)	0.067 (d)	0.024 (ab)	0.044 (c)
APOE	0	0.030 (b)	0.028 (b)	0.046 (c)	0.051 (c)	0.042 (c)	0.051 (c)	0.015 (a)	0.021 (ab)
VTN	0	0.011 (a)	0.016 (bc)	0.019 (cd)	0.018 (bcd)	0.026 (e)	0.026 (e)	0.013 (ab)	0.023 (de)
CFB	0	0.005 (b)	0.003 (ab)	0.011 (c)	0.011 (c)	0 (a)	0 (a)	0 (a)	0 (a)
HLA-A	0	0.001 (b)	1.927E-4 (ab)	0.003 (c)	0.005 (d)	4.941E-4 (ab)	1.894E-4 (ab)	4.801E-5 (a)	2.086E-4 (ab)
FOLR1	0	0.014 (a)	0.024 (a)	0.063 (b)	0.058 (b)	0.065 (b)	0.066 (b)	0.031 (a)	0.074 (b)
KNG1	0	0.002 (a)	0.004 (ab)	0.007 (c)	0.008 (c)	0.004 (b)	0.007 (c)	0.003 (ab)	0.003 (ab)
B4GALT1	0	0.090 (bcd)	0.071 (b)	0.107 (de)	0.109 (de)	0.100 (cde)	0.121 (e)	0.041 (a)	0.075 (bc)
CIDEA	0	0.002 (ab)	7.439E-4 (a)	0.004 (ab)	0.002 (ab)	0.002 (ab)	0.001 (a)	0.005 (b)	0.016 (c)
SMPDL3B	0	3.376E-4 (ab)	4.191E-4 (ab)	0.002 (c)	0.003 (c)	4.778E-4 (ab)	8.964E-4 (b)	7.692E-5 (a)	8.522E-4 (ab)
IGHA2	0	0.301 (bc)	0.177 (ab)	0.033 (a)	0.078 (a)	0.390 (c)	0.537 (d)	0.354 (c)	0.354 (c)
CST3	0	0.134 (a)	0.125 (a)	0.299 (b)	0.351 (b)	0.080 (a)	0.134 (a)	0.113 (a)	0.252 (b)
CHRDL2	0	0.085 (a)	0.138 (a)	0.236 (b)	0.260 (b)	0.128 (a)	0.247 (b)	0.104 (a)	0.154 (a)
APOA4	0	0.014 (a)	0.014 (a)	0.036 (bc)	0.041 (c)	0.015 (a)	0.029 (b)	0.011 (a)	0.014 (a)
AHSG	0	0.024 (ab)	0.022 (a)	0.050 (d)	0.066 (e)	0.036 (bc)	0.051 (d)	0.027 (ab)	0.042 (cd)
SPP1	0	0.582 (a)	0.449 (a)	0.996 (bcd)	1.184 (cde)	1.374 (e)	1.250 (de)	0.907 (bc)	0.698 (ab)
IGFBP2	0	0.025 (a)	0.027 (a)	0.082 (d)	0.084 (d)	0.042 (ab)	0.063 (cd)	0.039 (ab)	0.053 (bc)
F2	0	0.001 (ab)	9.643E-4 (a)	0.003 (cd)	0.003 (cd)	0.003 (cd)	0.005 (e)	0.002 (bc)	0.004 (de)
CTSC	0	0.001 (a)	0.002 (ab)	0.007 (d)	0.004 (bc)	0.002 (ab)	0.004 (c)	0.002 (ab)	0.004 (c)
RAB1A	0	0.008 (d)	0.004 (bc)	0.008 (d)	0.006 (cd)	0.007 (d)	0.006 (cd)	8.834E-4 (a)	0.002 (ab)
NPC2	0	0.011 (a)	0.014 (ab)	0.030 (c)	0.033 (c)	0.031 (c)	0.029 (c)	0.020 (b)	0.035 (c)
IGHG4	0	0.003 (a)	0.004 (a)	0.002 (a)	0.002 (a)	0.013 (b)	0.009 (b)	0.001 (a)	0.003 (a)
GNG12	0	0.002 (a)	0.002 (a)	0.013 (c)	0.011 (bc)	0.004 (a)	0.003 (a)	0.004 (a)	0.006 (ab)
CSN2	0	25.838 (d)	26.757 (d)	15.655 (ab)	12.271 (a)	22.393 (cd)	19.076 (bc)	26.694 (d)	22.696 (cd)
ABCG2	0	7.301E-4 (a)	1.424E-4 (a)	0.002 ()	0.002 ()	9.654E-4 (a)	1.988E-4 (a)	0.001 (a)	0.004 ()
SERPINF1	0	0.001 (a)	0.002 (ab)	0.003 (b)	0.003 (b)	0.004 (b)	0.006 (c)	0.001 (a)	0.003 (ab)
CDC42	0	0.004 (ab)	0.002 (a)	0.012 (d)	0.013 (d)	0.008 (c)	0.007 (bc)	0.005 (abc)	0.009 (cd)
PTHLH	0	0.042 (bc)	0.047 (bc)	0.088 (d)	0.111 (d)	0.055 (c)	0.050 (c)	0.008 (a)	0.011 (ab)
CFH	0	5.927E-4 (a)	9.724E-4 (ab)	0.002 (cd)	0.003 (d)	0.001 (ab)	0.002 (cd)	7.502E-4 (ab)	0.002 (bc)
ANGPTL4	0	0.004 (a)	0.004 (a)	0.014 (b)	0.015 (b)	0.006 (a)	0.006 (a)	0.003 (a)	0.005 (a)
PRSS8	0	0.001 (a)	0.002 (a)	0.009 (c)	0.011 (c)	0.007 (bc)	0.009 (c)	0.002 (a)	0.003 (ab)
PON1	0	6.421E-4 (a)	1.699E-4 (a)	0.002 (b)	0.002 (b)	1.712E-4 (a)	4.244E-4 (a)	2.730E-4 (a)	5.163E-4 (a)
SOSTDC1	0	0.023 (a)	0.043 (ab)	0.071 (b)	0.123 (c)	0.062 (b)	0.063 (b)	0.015 (a)	0.020 (a)
AMBP	0	5.505E-4 (a)	7.061E-4 (ab)	0.003 (cd)	0.003 (cd)	0.002 (bc)	0.003 (d)	8.887E-4 (ab)	0.002 (bc)
GPRC5B	0	0.004 (a)	0.003 (a)	0.009 (b)	0.012 (b)	0.008 (b)	0.010 (b)	0.003 (a)	0.009 (b)
CP	0	0.005 (a)	0.005 (a)	0.010 (b)	0.011 (b)	0.005 (a)	0.009 (b)	0.003 (a)	0.005 (a)
XDH	0	0.363 (ab)	0.240 (a)	0.584 (c)	0.356 (ab)	0.464 (bc)	0.423 (b)	0.241 (a)	0.375 (ab)
P4HB	0	0.002 (a)	0.001 (a)	0.005 (b)	0.005 (b)	0.002 (a)	0.002 (a)	0.001 (a)	0.002 (a)
CD59	0	0.061 (a)	0.073 (ab)	0.165 (cd)	0.213 (d)	0.121 (bc)	0.105 (ab)	0.078 (ab)	0.110 (abc)
GRN	0	0.002 (a)	0.003 (a)	0.017 (cd)	0.020 (d)	0.012 (bc)	0.012 (bc)	0.005 (a)	0.008 (ab)
CTSS	0	0.008 (a)	0.007 (a)	0.018 (c)	0.020 (c)	0.018 (c)	0.016 (bc)	0.008 (a)	0.011 (ab)
SERPINF2	0	0.002 (a)	0.002 (a)	0.006 (b)	0.006 (b)	0.002 (a)	0.002 (a)	0.002 (a)	0.005 (b)
ITIH4	0	9.129E-4 (ab)	0.002 (bc)	0.003 (d)	0.002 (cd)	7.711E-4 (ab)	0.002 (c)	6.811E-4 (a)	0.002 (bc)
PLIN2	0	0.059 (b)	0.025 (a)	0.063 (b)	0.046 (ab)	0.061 (b)	0.042 (ab)	0.057 (b)	0.112 (c)
KLK6	0	0.011 (a)	0.017 (ab)	0.031 (cd)	0.039 (d)	0.027 (bc)	0.033 (cd)	0.013 (a)	0.022 (abc)
BTN1A1	0	0.185 (ab)	0.115 (a)	0.280 (c)	0.210 (bc)	0.242 (bc)	0.185 (ab)	0.178 (ab)	0.374 (d)
GC	0	0.027 (a)	0.030 (a)	0.062 (bc)	0.071 (c)	0.064 (bc)	0.055 (bc)	0.027 (a)	0.045 (ab)
A1BG	0	0.007 (ab)	0.010 (abc)	0.011 (bc)	0.014 (cd)	0.011 (bc)	0.019 (d)	0.005 (a)	0.013 (c)
CSN1S1	0	10.561 (b)	8.714 (a)	10.963 (b)	12.022 (b)	8.418 (a)	8.370 (a)	8.656 (a)	7.251 (a)
FGA	0	0.003 (a)	0.004 (a)	0.011 (b)	0.013 (b)	0.004 (a)	0.005 (a)	0.003 (a)	0.005 (a)
TTR	0	0.021 (a)	0.021 (a)	0.045 (b)	0.061 (b)	0.012 (a)	0.013 (a)	0.006 (a)	0.016 (a)
LRRC26	0	1.805E-4 (a)	5.655E-4 (a)	0.001 (b)	0.001 (b)	4.123E-4 (a)	4.165E-5 (a)	3.437E-5 (a)	2.355E-4 (a)
SERPINC1	0	0.003 (a)	0.003 (a)	0.012 (c)	0.011 (c)	0.005 (a)	0.005 (ab)	0.009 (bc)	0.009 (bc)
ITIH1	0	4.411E-4 (ab)	6.810E-4 (abc)	0.001 (cd)	0.002 (d)	2.666E-4 (a)	4.726E-4 (ab)	3.425E-4 (ab)	7.875E-4 (bc)
SERPING1	0	0.008 (ab)	0.009 (abc)	0.012 (bc)	0.014 (cd)	0.010 (abc)	0.018 (d)	0.007 (a)	0.007 (a)
APOH	0	0.006 (a)	0.009 (ab)	0.013 (bc)	0.017 (cd)	0.012 (bc)	0.019 (d)	0.010 (ab)	0.017 (cd)
GLIPR2	0	0.008 (b)	0.003 (a)	0.010 (b)	0.010 (b)	0.007 (b)	0.008 (b)	0.007 (b)	0.016 (c)
IGHM	0	0.032 (ab)	6.607E-4 (a)	0.064 (bc)	0.067 (bc)	0.055 (bc)	0.074 (c)	6.771E-4 (a)	0.060 (bc)
TF	0	0.025 (a)	0.030 (ab)	0.063 (c)	0.062 (c)	0.062 (c)	0.072 (c)	0.034 (ab)	0.051 (bc)
HPX	0	0.006 (a)	0.008 (ab)	0.015 (bc)	0.016 (bcd)	0.022 (cd)	0.024 (d)	0.015 (bc)	0.018 (cd)
QSOX1	0	0.010 (ab)	0.011 (abc)	0.021 (e)	0.019 (de)	0.014 (bcd)	0.016 (cde)	0.008 (a)	0.018 (cde)
APOA2	0	0.122 (ab)	0.102 (a)	0.188 (b)	0.276 (c)	0.115 (a)	0.113 (a)	0.091 (a)	0.076 (a)
CSN3	0	7.757 (ab)	8.670 (bcd)	9.508 (de)	10.501 (e)	7.413 (ab)	9.357 (cde)	6.944 (a)	7.806 (abc)
CA6	0	0.181 (bc)	0.132 (ab)	0.202 (cd)	0.214 (cd)	0.187 (bc)	0.245 (d)	0.104 (a)	0.179 (bc)
LPL	0	0.044 (ab)	0.043 (ab)	0.073 (cd)	0.080 (d)	0.060 (bcd)	0.064 (cd)	0.031 (a)	0.053 (abc)
MUC1	0	0.023 (b)	0.024 (b)	0.021 (b)	0.021 (b)	0.012 (a)	0.012 (a)	0.008 (a)	0.017 (ab)
STXBP2	0	0.001 (a)	5.919E-4 (a)	0.004 (c)	0.003 (bc)	0.002 (ab)	0.002 (ab)	8.027E-4 (a)	0.002 (ab)
PIK3IP1	0	8.084E-4 (a)	9.703E-4 (a)	0.001 (a)	7.005E-4 (a)	0.003 (b)	0.003 (b)	0.001 (a)	0.001 (a)
TNFSF10	0	0.003 (ab)	0.002 (ab)	0.007 (c)	0.007 (c)	0.007 (c)	0.004 (bc)	4.580E-4 (a)	0.002 (ab)
FABP3	0	0.029 (a)	0.015 (a)	0.170 (b)	0.157 (b)	0.054 (a)	0.034 (a)	0.017 (a)	0.034 (a)
CFI	0	0.002 (a)	0.003 (abc)	0.004 (bc)	0.006 (cd)	0.005 (cd)	0.007 (d)	0.003 (abc)	0.002 (ab)
ORM1	0	0.101 (ab)	0.103 (ab)	0.099 (ab)	0.123 (bc)	0.089 (ab)	0.167 (c)	0.061 (a)	0.092 (ab)
CPQ	0	4.005E-4 (ab)	5.928E-4 (ab)	0.002 (cd)	0.001 (bcd)	8.417E-4 (ab)	9.848E-4 (bc)	0 (a)	0.002 (d)
SDCBP	0	0.005 (ab)	0.002 (a)	0.014 (cd)	0.016 (cd)	0.007 (abc)	0.009 (bc)	0.004 (ab)	0.019 (d)
YWHAB	0	0.003 (ab)	0.003 (ab)	0.009 (c)	0.008 (c)	0.006 (bc)	0.003 (ab)	0.001 (a)	8.711E-4 (a)
C9	0	7.920E-4 (a)	0.001 (ab)	0.002 (bc)	0.002 (abc)	9.815E-4 (ab)	0.003 (c)	7.785E-4 (a)	0.001 (ab)
CTSD	0	0.004 (ab)	0.004 (ab)	0.008 (abcd)	0.006 (abc)	0.012 (d)	0.012 (cd)	0.003 (a)	0.009 (bcd)
AGT	0	0.002 (ab)	0.002 (ab)	0.004 (c)	0.004 (c)	0.002 (ab)	0.004 (bc)	0.001 (a)	0.003 (ab)
ORM2	0	0.034 (bc)	0.015 (a)	0.025 (ab)	0.029 (abc)	0.024 (ab)	0.041 (c)	0.018 (a)	0.024 (ab)
A2M	0	0.001 (a)	0.001 (ab)	0.003 (cd)	0.005 (d)	0.001 (a)	0.003 (abc)	0.002 (ab)	0.003 (bcd)
FAM3B	0	0.002 (a)	0.002 (ab)	0.004 (bc)	0.005 (bc)	0.005 (c)	0.005 (c)	0.001 (a)	0.002 (ab)
TNFSF13	0	0.006 (ab)	0.009 (bc)	0.007 (b)	0.008 (bc)	0.008 (bc)	0.011 (c)	0.004 (a)	0.006 (ab)
PPIB	0	0.043 (ab)	0.036 (a)	0.049 (abc)	0.042 (ab)	0.060 (bc)	0.069 (c)	0.032 (a)	0.070 (c)
LDHB	0	0.015 (a)	1.836E-4 (a)	0.025 ()	0.030 ()	0.019 ()	0.011 (a)	6.713E-4 (a)	1.236E-4 (a)
IGHA1	0	2.249 (ab)	2.903 (cd)	2.995 (d)	3.245 (d)	3.050 (d)	2.683 (bcd)	2.099 (a)	2.255 (abc)
MFGE8	0	0.181 (a)	0.187 (ab)	0.279 (c)	0.247 (bc)	0.247 (bc)	0.254 (bc)	0.152 (a)	0.267 (c)
LYZ	0	1.836 (bcde)	1.552 (abcd)	1.934 (cde)	2.906 (e)	2.219 (de)	1.116 (abc)	0.931 (ab)	0.684 (a)
PSAP	0	0.026 (a)	0.036 (ab)	0.072 (c)	0.072 (c)	0.073 (c)	0.077 (c)	0.055 (bc)	0.072 (c)
SAA4	0	6.261E-4 (a)	0 (a)	0.002 (b)	0.002 (ab)	0.002 (b)	0.002 (b)	0 (a)	0 (a)
YWHAG	0	6.550E-4 (a)	5.919E-4 (a)	0.003 (bc)	0.004 (c)	0.002 (ab)	0.001 (a)	4.487E-4 (a)	6.568E-4 (a)
C3	0	0.040 (ab)	0.031 (a)	0.068 (c)	0.068 (bc)	0.060 (bc)	0.062 (bc)	0.024 (a)	0.038 (ab)
TNFRSF11B	0	0.003 (ab)	0.005 (ab)	0.011 (c)	0.012 (c)	0.007 (abc)	0.007 (bc)	0.002 (a)	0.003 (ab)
YWHAZ	0	0.017 (abc)	0.012 (ab)	0.035 (d)	0.032 (cd)	0.031 (cd)	0.025 (bcd)	0.011 (ab)	0.009 (a)
LRG1	0	0.030 (ab)	0.034 (abc)	0.044 (bcd)	0.033 (abc)	0.047 (cd)	0.052 (d)	0.028 (a)	0.046 (cd)
CD36	0	0.022 (ab)	0.015 (a)	0.031 (b)	0.027 (ab)	0.034 (b)	0.034 (b)	0.025 (ab)	0.050 (c)
CD14	0	0.243 (ab)	0.266 (bc)	0.342 (c)	0.304 (bc)	0.317 (bc)	0.271 (bc)	0.177 (a)	0.321 (bc)
CD9	0	0.019 (a)	0.026 (ab)	0.029 (ab)	0.018 (a)	0.037 (bc)	0.043 (c)	0.029 (ab)	0.028 (ab)
GNS	0	8.086E-4 (ab)	2.846E-4 (a)	0.002 (bc)	0.001 (abc)	0.002 (c)	0.002 (bc)	4.134E-4 (a)	0.001 (abc)
GPX3	0	0.010 (a)	0.011 (ab)	0.018 (bcd)	0.015 (abc)	0.017 (abc)	0.021 (cd)	0.012 (ab)	0.027 (d)
RAB18	0	0.007 (ab)	0.004 (a)	0.011 (bc)	0.008 (ab)	0.010 (b)	0.009 (b)	0.007 (ab)	0.016 (c)
GDI2	0	0.009 (ab)	0.007 (a)	0.016 (bc)	0.009 (ab)	0.017 (c)	0.014 (bc)	0.006 (a)	0.012 (abc)
ZG16B	0	0.023 (bc)	0.021 (abc)	0.009 (ab)	0.008 (ab)	0.029 (c)	0.028 (c)	0.010 (ab)	0.007 (a)
PPIC	0	0.003 (a)	0.004 (ab)	0.007 (c)	0.005 (abc)	0.003 (a)	0.006 (bc)	0.003 (a)	0.005 (abc)
SCPEP1	0	0.003 (a)	0.003 (a)	0.008 (b)	0.006 (ab)	0.009 (b)	0.010 (b)	0.003 (a)	0.005 (ab)
TCN1	0	0.030 (a)	0.029 (a)	0.028 (a)	0.034 (a)	0.076 (b)	0.042 (a)	0.015 (a)	0.015 (a)
TPI1	0	0.014 (abc)	0.003 (a)	0.026 (c)	0.022 (bc)	0.015 (abc)	0.010 (ab)	0.005 (a)	0.005 (a)
LPO	0	0.016 (abc)	0.012 (ab)	0.024 (c)	0.023 (bc)	0.019 (bc)	0.023 (c)	0.008 (a)	0.020 (bc)
CEL	0	3.376 (bc)	3.138 (bc)	3.442 (bc)	3.283 (bc)	3.350 (bc)	3.880 (c)	2.077 (a)	2.608 (ab)
APOB	0	0.002 (ab)	0.002 (a)	0.004 (bc)	0.003 (abc)	0.001 (a)	0.002 (a)	0.001 (a)	0.005 (c)
APOD	0	0.003 (a)	0.003 (a)	0.005 (abc)	0.009 (bc)	0.008 (bc)	0.009 (c)	0.005 (ab)	0.006 (abc)
CNDP2	0	0.015 (abc)	0.005 (a)	0.025 (c)	0.021 (bc)	0.012 (ab)	0.012 (ab)	0.003 (a)	0.004 (a)
MUC4	0	0.004 (ab)	0.002 (a)	0.005 (ab)	0.004 (ab)	0.007 (abc)	0.011 (c)	0.003 (ab)	0.009 (bc)
C4A	0	0.095 (abc)	0.087 (abc)	0.002 (a)	0.002 (ab)	0.149 (c)	0.108 (bc)	0.002 (a)	0.102 (abc)
CLIC1	0	0.003 (ab)	0.002 (a)	0.004 (abc)	0.004 (abc)	0.007 (c)	0.005 (bc)	0.002 (a)	0.003 (ab)
CRABP2	0	0.004 (a)	0.002 (a)	0.010 ()	0.007 ()	0.007 ()	0.004 (a)	0.003 (a)	0.004 (a)
VWA1	0	0.003 (ab)	0.004 (abc)	0.006 (bc)	0.006 (bc)	0.006 (c)	0.006 (c)	0.002 (a)	0.005 (bc)
MATN3	0	3.196E-4 (a)	5.678E-4 (a)	0.002 (ab)	0.002 (ab)	1.569E-4 (a)	0.004 (b)	0.001 (a)	0.001 (a)
FAM3C	0	7.834E-4 (ab)	4.908E-4 (a)	9.000E-4 (abc)	0.001 (bcd)	0.001 (abcd)	0.001 (abcd)	0.002 (d)	0.002 (cd)
ALDOA	0	0.019 (ab)	0.005 (a)	0.030 (b)	0.034 (b)	0.022 (ab)	0.011 (a)	0.007 (a)	0.009 (a)
PEBP1	0	0.010 (ab)	0.005 (a)	0.027 (c)	0.021 (abc)	0.014 (abc)	0.010 (ab)	0.023 (bc)	0.023 (bc)
RNASE4	0	0.011 (ab)	0.010 (ab)	0.011 (ab)	0.011 (abc)	0.015 (bc)	0.018 (c)	0.007 (a)	0.010 (ab)
PLIN3	0	0.022 (b)	0.011 (a)	0.025 (b)	0.017 (ab)	0.023 (b)	0.019 (ab)	0.014 (a)	0.025 (b)
SAR1A	0	0.007 (b)	0.006 (ab)	0.008 (b)	0.005 (ab)	0.006 (ab)	0.003 (a)	0.003 (a)	0.007 (b)
FGB	0	0.002 (a)	0.003 (ab)	0.007 (bc)	0.010 (c)	0.005 (ab)	0.005 (abc)	0.003 (a)	0.005 (abc)
YWHAE	0	0.002 (a)	0.002 (a)	0.007 (b)	0.008 (b)	0.005 (ab)	0.004 (ab)	0.008 (b)	0.006 (ab)
PIP	0	0.004 (a)	0.004 (a)	0.003 (a)	0.002 (a)	0.011 (ab)	0.024 (b)	0.004 (a)	0.002 (a)
PRDX6	0	0.009 (ab)	0.004 (a)	0.007 (a)	0.004 (a)	0.016 (b)	0.008 (a)	0.005 (a)	0.008 (a)
IDH1	0	0.007 (a)	0.005 (a)	0.015 (b)	0.010 (ab)	0.009 (ab)	0.005 (a)	0.005 (a)	0.006 (a)
CTSB	0	0.002 (a)	0.001 (a)	0.005 (ab)	0.005 (ab)	0.004 (ab)	0.007 (b)	0.003 (a)	0.005 (ab)
DDAH1	0	0.001 (a)	8.009E-4 (a)	0.004 (b)	0.003 (ab)	0.002 (ab)	8.106E-4 (a)	6.074E-4 (a)	0.001 (ab)
PGM1	0	0.003 (ab)	0.003 (ab)	0.008 (bc)	0.006 (abc)	0.009 (c)	0.006 (abc)	0.003 (a)	0.003 (ab)
PPIA	0	0.031 (ab)	0.016 (a)	0.057 (c)	0.032 (abc)	0.034 (abc)	0.033 (abc)	0.034 (abc)	0.049 (bc)
C7	0.001	3.016E-4 (a)	5.937E-4 (ab)	8.358E-4 (abc)	0.002 (c)	8.888E-4 (abc)	8.393E-4 (abc)	4.646E-4 (ab)	0.001 (bc)
IL19	0.001	0.008 (ab)	0.006 (ab)	0.010 (b)	0.011 (b)	0.011 (b)	0.010 (b)	0.003 (a)	0.007 (ab)
TNC	0.001	0.002 (a)	0.003 (a)	0.012 (ab)	0.005 (ab)	0.002 (a)	0.022 (b)	0.003 (a)	0.003 (a)
SELENBP1	0.001	0.003 (ab)	0.001 (a)	0.008 (bc)	0.004 (abc)	0.003 (abc)	0.009 (c)	0.002 (ab)	0.002 (ab)
FUCA1	0.001	0.004 (a)	0.005 (a)	0.007 (ab)	0.006 (ab)	0.011 (b)	0.009 (ab)	0.004 (a)	0.006 (ab)
SLC9A3R1	0.001	0.002 (a)	6.553E-4 (a)	0.004 ()	0.005 ()	0.004 ()	0.003 (a)	0.003 (a)	0.004 ()
RAB7A	0.001	0.003 (a)	0.002 (a)	0.004 (ab)	0.002 (a)	0.003 (ab)	0.003 (a)	0.004 (ab)	0.005 (b)
ARHGDIA	0.002	0.008 (a)	0.005 (a)	0.014 (ab)	0.007 (a)	0.013 (ab)	0.009 (ab)	0.010 (ab)	0.018 (b)
NAMPT	0.003	0.004 (a)	0.003 (a)	0.010 (b)	0.006 (ab)	0.004 (a)	0.003 (a)	0.004 (a)	0.006 (ab)
CLU	0.003	0.521 (ab)	0.531 (ab)	0.579 (ab)	0.578 (ab)	0.786 (b)	0.763 (b)	0.457 (a)	0.554 (ab)
CALR	0.003	5.845E-4 (ab)	3.533E-4 (a)	0.002 (b)	0.002 (ab)	0.002 (b)	0.001 (ab)	0.001 (ab)	0.002 (b)
CHI3L1	0.003	0.004 (ab)	8.280E-4 (a)	0.010 (b)	0.005 (ab)	0.006 (ab)	0.005 (ab)	8.852E-5 (a)	1.557E-4 (a)
LTF	0.003	6.365 (a)	6.762 (ab)	7.222 (ab)	7.909 (b)	7.528 (b)	7.135 (ab)	6.658 (ab)	6.758 (ab)
CREG1	0.004	9.032E-4 (ab)	1.164E-4 (a)	0.001 (ab)	5.427E-4 (ab)	0.002 (b)	7.839E-4 (ab)	1.575E-5 (a)	1.079E-4 (a)
HSPA8	0.005	0.006 (a)	0.004 (a)	0.009 (ab)	0.007 (ab)	0.011 (b)	0.009 (ab)	0.006 (ab)	0.008 (ab)
HSPA5	0.005	0.003 (ab)	0.001 (a)	0.004 (ab)	0.002 (ab)	0.002 (a)	0.002 (ab)	0.002 (a)	0.005 (b)
FGG	0.007	0.003 (a)	0.005 (ab)	0.007 (ab)	0.009 (b)	0.007 (ab)	0.007 (ab)	0.004 (a)	0.006 (ab)
CFL1	0.008	0.028 (ab)	0.013 (a)	0.020 (ab)	0.017 (ab)	0.030 (b)	0.026 (ab)	0.013 (a)	0.020 (ab)
IGHG2	0.01	0.039 (ab)	0.039 (ab)	0.060 (b)	0.060 (b)	0.046 (ab)	0.054 (ab)	0.030 (a)	0.049 (ab)
IGLL1	0.012	9.487E-5 (a)	4.723E-4 (ab)	9.769E-4 (ab)	4.267E-4 (ab)	0.002 (b)	0.002 (ab)	8.591E-5 (a)	5.255E-4 (ab)
AKR7A2	0.015	0.003 (ab)	0.003 (ab)	0.006 (b)	0.003 (ab)	0.005 (b)	0.001 (a)	0.003 (ab)	0.002 (ab)
TMSB10	0.019	0.026 (ab)	0.017 (a)	0.052 (b)	0.030 (ab)	0.046 (ab)	0.036 (ab)	0.028 (ab)	0.029 (ab)
AKR1A1	0.021	0.005 (a)	0.005 (a)	0.011 (a)	0.006 (a)	0.011 (a)	0.006 (a)	0.008 (a)	0.006 (a)
HSP90B1	0.024	8.728E-4 (a)	3.887E-4 (a)	0.001 (a)	0.002 (a)	6.474E-4 (a)	6.849E-4 (a)	7.065E-4 (a)	0.001 (a)
ENO1	0.029	0.084 (ab)	0.058 (ab)	0.105 (b)	0.076 (ab)	0.092 (ab)	0.081 (ab)	0.049 (a)	0.052 (ab)
WARS	0.035	0.004 (a)	0.007 (a)	0.003 (a)	0.002 (a)	0.012 (a)	0.016 (a)	0.003 (a)	0.001 (a)
DSTN	0.043	0.001 (a)	0.001 (a)	0.003 (a)	0.002 (a)	0.003 (a)	0.001 (a)	0.001 (a)	8.712E-4 (a)
PGK1	0.044	0.006 (a)	0.004 (a)	0.011 (a)	0.007 (a)	0.009 (a)	0.004 (a)	0.007 (a)	0.009 (a)
ALDH9A1	0.046	0.005 (a)	0.004 (a)	0.008 (a)	0.006 (a)	0.008 (a)	0.004 (a)	0.004 (a)	0.004 (a)

## Sheet: Table 3
Supplementary Table 3 Significantly expressed proteins during 6 months of lactation based on protein intensities based on Benjamini-Hochberg test
Protein IDs	p-value	1	2	3	4	5	6
CTSC	0.012	0.005 (b)	0.003 (ab)	0.004 (b)	0.003 (ab)	0.002 (a)	0.002 (a)
LYZ	0.012	1.292 (ab)	1.094 (a)	1.534 (abc)	1.440 (ab)	2.154 (bc)	2.387 (c)
CA6	0.027	0.226 (b)	0.177 (ab)	0.202 (b)	0.181 (ab)	0.149 (a)	0.143 (a)
CHRDL2	0.03	0.229 (b)	0.170 (ab)	0.178 (ab)	0.149 (a)	0.133 (a)	0.124 (a)
