# Supplementary material for: Comparative Proteomics of Human Milk From Eight Cities in China During Six Months of Lactation in the Chinese Human Milk Project Study
Source: Front Nutr. 2021 Aug 12;8:682429. doi: 10.3389/fnut.2021.682429 (PMC8387594; doi:10.3389/fnut.2021.682429)
Supplement: Supplementary file 2 [file Table_2.XLSX]

## Sheet: Beijing
Protein names	Gene names	Accession number	Number of proteins	Peptides	Unique peptides	Sequence coverage [%]	MW [kDa]	Sequence length	B1	B2	B2	B2	B2	B2	B2	B2	B2	B2	B3	B3	B3	B3	B4	B4	B4	B4	B4	B4	B4	B4	B5	B5	B5	B5	B5	B6	B6	B6
Fatty acid synthase	FASN	P49327	5	146	146	67.1	273.42	2511	0.0321353	0.053644	0.028362	0.0475241	0.0992788	0.0274969	0.0103927	0.17297	0.0289921	0.0321353	0.0794722	0.00813102	0.220986	0.281981	0.0609428	0.0393219	0.0171094	0.0113833	0.210373	0.0326506	0.155694	0.0765662	0.0717132	0.211104	0.33136	0.274264	0.125638	0.0480223	0.375385	0.017115
Complement C3	C3	P01024	7	126	126	81	187.15	1663	0.0362295	0.0461849	0.0287817	0.171007	0.0608808	0.018738	0.0269295	0.0253918	0.0361283	0.0362295	0.00835203	0.0151069	0.0199669	0.065575	0.03379	0.0409958	0.0105156	0.04502	0.0458438	0.0131724	0.0273627	0.0584383	0.0394113	0.058213	0.0484515	0.0190572	0.0266078	0.0358312	0.04156	0.0299203
Complement C4-A	C4A	P0C0L4	1	111	1	66.9	192.78	1744	0.0629731	0.128458	0.0334062	0.465474	0.226615	0.0242891	0.0824977	0.0201498	0.0928564	0.0629731	0.0148792	0.0139371	0.0532153	0.238284	0.05964	0.0442798	0.0258272	0.319853	0.0523119	0.0028125	0.0474392	0.204974	0.121674	0.150683	0.0361531	0.0129789	0.0238877	0.0572744	0.0750591	0.0176864
Xanthine dehydrogenase/oxidase	XDH	P47989	2	109	109	85.1	146.42	1333	0.485092	0.376836	0.464228	0.275178	0.408466	0.28665	0.36132	0.405816	0.332098	0.485092	0.441638	0.270727	0.486646	0.429198	0.323712	0.270202	0.239218	0.159547	0.302701	0.399957	0.416861	0.277849	0.328154	0.34961	0.358824	0.586672	0.323481	0.476888	0.54627	0.194913
Lactotransferrin	LTF	P02788	4	97	94	86.5	78.181	710	5.80139	8.16757	5.95754	9.37448	7.4108	5.77019	7.12192	6.12615	7.16782	5.80139	5.23511	4.80192	5.47245	6.69768	4.68787	7.38161	3.17839	6.30924	7.62967	5.61724	6.78584	7.76369	6.26889	6.97997	5.72234	6.24653	5.53174	5.21128	7.07141	4.45887
Apolipoprotein B-100	APOB	P04114	3	94	94	24.5	515.6	4563	0.00214446	0.000885086	0.00194565	0.00492847	0.00942529	0.00155858	0.00306017	0.000572888	0.00245059	0.00214446	0.00640062	0.00176657	0.00142853	0.000630443	0.00294757	0.00498137	0.00392897	0.00109482	0.00157837	0.000416602	0.00456398	0.00312484	0.00153502	0.000685198	0.000262688	0.000635835	0.000180982	0.00169917	0.000471059	0.000324356
Macrophage mannose receptor 1	MRC1	P22897	1	94	94	57.8	166.01	1456	0.181545	0.207666	0.166967	0.208402	0.160513	0.233828	0.287242	0.198739	0.173816	0.181545	0.181774	0.170923	0.144386	0.177521	0.199206	0.186325	0.102988	0.131976	0.251074	0.172046	0.222324	0.150791	0.231772	0.134936	0.0610503	0.227193	0.0957358	0.165927	0.123174	0.0853733
Serum albumin	ALB	P02768	9	92	85	90.3	69.366	609	3.43785	4.69705	4.37703	5.53342	3.71945	4.08573	3.79102	4.61398	4.98512	3.43785	4.12638	4.52412	4.55686	6.29703	3.93473	4.97452	2.8887	4.08025	5.48718	4.45128	5.49294	4.0431	4.86802	3.93288	4.20577	4.15037	3.20071	5.37076	3.37928	2.94007
Tenascin	TNC	P24821	2	58	3	35.5	240.85	2201	0.00424298	0.00179137	0.00511715	0.0123195	0.00493855	0.0245242	0.00274662	0.000257151	7.42219e-05	0.00424298	7.36583e-05	0	0.000340522	0.00194537	3.48066e-05	0	0.000596491	0.00119669	0	0	0	0	0	0	0	0.000100547	0	0	0	0
Polymeric immunoglobulin receptor	PIGR	P01833	1	49	49	63.7	83.283	764	0.958982	1.06245	1.17702	1.48452	1.13998	1.24263	0.896905	0.956589	1.05347	0.958982	0.988194	0.95331	1.05017	1.00232	0.982506	1.00046	0.691316	1.06412	1.10952	0.932956	1.10634	1.47751	1.04069	1.15167	1.12942	0.893263	0.754364	1.22615	1.14452	0.780202
Serotransferrin	TF	P02787	7	49	48	68.3	77.063	698	0.0245324	0.0207637	0.0304102	0.0420462	0.0157626	0.0200879	0.0451692	0.0150885	0.0120146	0.0245324	0.0210526	0.0134459	0.0302969	0.0996486	0.0230198	0.0241695	0.0213615	0.0248071	0.0164909	0.00347217	0.0310736	0.0273496	0.0418951	0.0209119	0.00651903	0.0214112	0.0251898	0.0162859	0.0156458	0.013295
Bile salt-activated lipase	CEL	P19835	2	44	44	48.7	79.321	753	3.49104	3.3116	2.73461	4.22781	2.56248	3.77928	6.0743	4.29192	3.07041	3.49104	3.63522	2.74552	3.73165	2.94708	6.29244	4.79322	1.76586	2.56301	3.34144	3.64963	2.92697	2.77178	3.28191	3.35546	1.98305	2.30374	3.11993	3.34914	1.8368	1.73118
Apolipoprotein A-I	APOA1	P02647	3	39	39	81.3	30.777	267	0.181741	0.248929	0.101985	0.211283	0.323799	0.250785	0.213302	0.233918	0.187957	0.181741	0.263438	0.147428	0.194375	0.317544	0.199191	0.232573	0.0975892	0.131853	0.238731	0.119705	0.270352	0.18355	0.241288	0.0728673	0.10794	0.137973	0.0417051	0.167142	0.105417	0.111857
Butyrophilin subfamily 1 member A1	BTN1A1	Q13410	9	39	39	62.5	58.959	526	0.296665	0.168026	0.124416	0.15016	0.280601	0.154002	0.216241	0.1747	0.129368	0.296665	0.305174	0.110927	0.186338	0.152811	0.127702	0.202021	0.147897	0.0852203	0.156266	0.152104	0.215245	0.132072	0.223519	0.191009	0.196076	0.277782	0.119342	0.24104	0.287144	0.151861
Alpha-2-macroglobulin	A2M	P01023	5	38	38	36	163.29	1474	0.00171831	0.00192682	0.0024113	0.00597276	0.00605972	0.00241893	0.00565469	0.000644241	0.000864071	0.00171831	0	0.000348982	0.000699351	0.00433436	0.000434769	0.000344781	8.6543e-05	0.000295897	0.000901897	9.07801e-05	0.000825573	0.000390205	0.000304515	0.00192206	0.00125357	0.000532642	1.81289e-05	0	0	0.000118393
UTP--glucose-1-phosphate uridylyltransferase	UGP2	Q16851	5	37	23	67.9	56.94	508	0.0335538	0.0200331	0.0186485	0.0294591	0.0481355	0.0241322	0.00895609	0.0798224	0.012281	0.0335538	0.0425187	0.00719456	0.0982124	0.205904	0.0330886	0.0271863	0.0162851	0.00331202	0.065905	0.0325428	0.07939	0.0201436	0.0364135	0.0710226	0.118642	0.117368	0.0321523	0.020152	0.109285	0.00508793
Elongation factor 2	EEF2	P13639	4	35	35	46.9	95.337	858	0.00084454	0.000745531	0.000439972	0.000591462	0.00182222	0.000641951	0	0.00315635	0.000370854	0.00084454	0.00190323	0	0.00566657	0.0174934	0.000741549	0.000493358	0	0	0.00348737	0.000180551	0.00278293	0.000526471	0.00110172	0.00245237	0.00594471	0.00829834	0.00317032	0	0.0102962	0
Lactoperoxidase	LPO	P22079	5	35	35	55.1	80.287	712	0.0217049	0.0228377	0.00459885	0.00295156	0.00855825	0.00834823	0.00791729	0.0107101	0.0120854	0.0217049	0.0439366	0.0158519	0.00937745	0.00649782	0.0294182	0.0102484	0.0273057	0.026587	0.0232204	0.0452492	0.015622	0.00787728	0.0198919	0.0200859	0.000259822	0.026554	0.0106613	0.0291366	0.00983391	0.00457669
Complement factor B	CFB	B4E1Z4	18	34	34	33	140.94	1266	0.010449	0.00257432	0.00273658	0.0200506	0.00508444	0.00218911	0.00321593	0.00129464	0.00514749	0.010449	0.000850922	0.00113542	0.0036059	0.0393616	0.00395157	0.00424263	0.00198092	0.00364387	0.00352142	0.000984578	0.00232172	0.000947778	0.00350445	0.00567828	0.00052122	0.00296387	0.00130128	0.00342938	0.000779541	0
Ezrin	EZR	P15311	4	33	22	56.7	69.412	586	0.00934939	0.00180059	0.00170849	0.00533319	0.0051499	0.00585457	0.000931421	0.00235665	0.0012714	0.00934939	0.0113354	0.000842975	0.00378686	0.0225881	0.00278726	0.00161108	0.00266491	0	0.00207877	0.00168869	0.00322018	0.0002311	0.00184638	0.00280701	0.00691655	0.00912205	0.0010989	0.00356916	0.00802627	0.00147581
Alpha-enolase	ENO1	P06733	8	33	29	78.6	47.168	434	0.0741971	0.0561744	0.0565169	0.0564873	0.0544089	0.0552947	0.0345027	0.112745	0.0290847	0.0741971	0.0730339	0.0199912	0.155845	0.375731	0.0559889	0.0381253	0.032691	0.016415	0.108252	0.0480846	0.138746	0.0443159	0.0601317	0.0867651	0.205734	0.176137	0.0551984	0.0499806	0.175634	0.0155916
Heat shock protein HSP 90-alpha	HSP90AA1	P07900	6	33	20	44	84.659	732	0.00245466	0.00202992	0.0017316	0.00589339	0.00868094	0.00193423	0.000989344	0.00617827	0.000594712	0.00245466	0.00369524	0.000103843	0.0100562	0.0364757	0.00169587	0.000515249	0.000235756	0	0.00910664	0.000465776	0.00786454	0.00306735	0.0019614	0.014873	0.0284541	0.0250979	0.00794502	0.000774644	0.028784	0
Actin, cytoplasmic 2	ACTG1	P63261	7	32	1	85.9	41.792	375	0.00050602	0	0	0	0.000590173	0	0.000376373	0	0	0.00050602	0	0	0	0	0	0	0	0	0	0	0	0	0	0	0	0	0	0	0	0
Clusterin	CLU	P10909	10	31	31	48.8	52.494	449	0.584491	0.71086	0.387238	1.40642	1.16498	0.420151	0.676104	0.333533	0.6372	0.584491	0.320855	0.242382	0.315227	0.722879	0.434858	0.42884	0.212231	0.695157	0.437761	0.151112	0.303371	0.923384	0.19792	0.662916	0.507279	0.388851	0.245088	0.278928	0.48478	0.218303
Lactadherin	MFGE8	Q08431	2	31	10	84.5	43.122	387	0.1823	0.212548	0.219673	0.182525	0.250474	0.202412	0.232733	0.227131	0.125784	0.1823	0.183449	0.0996472	0.163015	0.168448	0.102932	0.172819	0.0993013	0.105674	0.161414	0.131353	0.185418	0.177689	0.162072	0.196709	0.173702	0.166362	0.146817	0.121137	0.386996	0.110243
Alpha-amylase 1	AMY1A	P04745	8	30	25	73.8	57.767	511	0.116479	0.0918501	0.0861046	0.104877	0.0376455	0.089413	0.0718836	0.0614569	0.0257936	0.116479	0.075817	0.0660495	0.103878	0.0922417	0.078549	0.077578	0.0508053	0.0744016	0.0689413	0.0327807	0.0238629	0.140144	0.0730129	0.0149015	0.0399097	0.0550186	0.0602569	0.0146275	0.046396	0.0155527
Moesin	MSN	P26038	3	30	18	51.8	67.819	577	0.0011065	0.000265337	0.000665159	0.00175351	0.00139133	0.000260271	0	0.0009512	0	0.0011065	0.00241178	0	0.000444728	0.0126431	0.00060497	0	0.000100941	0	0.000179433	0	0.000667874	0	0.000397489	0.000549381	0.00444489	0.00109015	0.000105054	0	0.00242615	0
Nucleobindin-1	NUCB1	Q02818	5	30	29	65.7	53.879	461	0.0383706	0.0247722	0.0170722	0.0321102	0.0250861	0.0134647	0.0222389	0.0149855	0.0111959	0.0383706	0.0302337	0.0120092	0.0137065	0.0259381	0.0217739	0.0360633	0.0297258	0.0260966	0.0188318	0.0215305	0.0228969	0.0195533	0.0185045	0.02848	0.0143459	0.0212912	0.0131134	0.0259383	0.00880837	0.0116789
Vitamin D-binding protein	GC	P02774	1	29	2	68.8	52.963	474	0.0412048	0.0209598	0.0179521	0.0349742	0.0283308	0.0238103	0.0235619	0.0194232	0.0169933	0.0412048	0.0308172	0.037965	0.013776	0.0330988	0.0251708	0.0234488	0.0161042	0.0261762	0.041632	0.0536353	0.0289927	0.0121849	0.0166959	0.0464792	0.0213437	0.0106625	0.0398153	0.0295287	0.00747764	0.0314562
Apolipoprotein A-IV	APOA4	P06727	2	29	29	66.4	45.398	396	0.0220351	0.0187423	0.0193139	0.0330633	0.0598111	0.0123904	0.0155859	0.0200646	0.0134369	0.0220351	0.0108967	0.00582178	0.0100356	0.0354477	0.00676702	0.00801464	0.00668671	0.00572877	0.0182496	0.0104801	0.00895956	0.00794851	0.0146681	0.00554511	0.00457194	0.00723701	0.00190342	0.00692722	0.000749858	0.00686145
Heat shock protein HSP 90-beta	HSP90AB1	P08238	3	29	14	41.3	83.263	724	0.000573316	0.000526976	0.00018753	0.000685798	0.00104037	0.00041565	0.000549369	0.00238164	5.62575e-05	0.000573316	0.000372022	0	0.00199324	0.0179033	0.000566379	0.000620479	0	0.000136959	0.00189841	0	0.00270225	0.00127533	0.00142475	0.00656335	0.0089964	0.00782214	0.00609675	0.000279682	0.00817389	5.479e-05
ATP-citrate synthase	ACLY	P53396	3	29	29	35.1	120.84	1101	0.000141799	0	0	0.000206438	0.000255652	0	0	0.00115623	0	0.000141799	0	0	0.00165254	0.00370036	0	0	0	0	0.000438306	0	0.000359652	0.000158914	0	0.0026471	0.0032252	0.00397069	0.000707158	0	0.00944442	0
Nucleobindin-2	NUCB2	V9HW75	11	28	27	57.9	50.222	420	0.0651787	0.0407408	0.0835496	0.0652284	0.0635406	0.0292308	0.0531173	0.0535481	0.0346854	0.0651787	0.0940391	0.0502704	0.0619479	0.0586585	0.0534823	0.0584261	0.0757144	0.0972716	0.0791726	0.0880079	0.0712654	0.0418723	0.0696949	0.0825885	0.0238711	0.0703554	0.0407986	0.069534	0.0346514	0.0368814
Cytosolic 10-formyltetrahydrofolate dehydrogenase	ALDH1L1	O75891	9	28	28	42	98.828	902	0.00022099	0	0	8.06364e-05	0.000384058	0	0	0.00243844	0	0.00022099	0.000198936	0	0.00154656	0.00499747	9.53031e-05	0	0	0	0.00150241	0	0.00158382	0	0.000961177	0.00197802	0.00605232	0.00570237	0.000554634	0	0.00547003	0
Cytosolic non-specific dipeptidase	CNDP2	Q96KP4	16	28	28	58.3	52.878	475	0.0134865	0.00669235	0.00640314	0.0132008	0.0173242	0.0153339	0.00593204	0.0253172	0.00644935	0.0134865	0.0203959	0.00386723	0.022789	0.0506871	0.0112156	0.00576426	0.00177746	0.00177124	0.0185848	0.00684601	0.0170123	0.00589364	0.00761936	0.0293853	0.0427237	0.0311044	0.00685073	0.00537693	0.019103	0.00112913
Fructose-bisphosphate aldolase A	ALDOA	P04075	9	27	27	65.4	39.42	364	0.0125541	0.00525769	0.00693439	0.00932679	0.0243451	0.00662322	0.00343235	0.0192106	0.00217431	0.0125541	0.0125445	0.00244213	0.0377442	0.0920428	0.00828589	0.0054576	0.00324791	0.00224702	0.0204392	0.00864336	0.0232239	0.00567112	0.00980409	0.0246864	0.0574265	0.0420927	0.018213	0.00924273	0.0877853	0.00270727
Ceruloplasmin	CP	P00450	6	27	27	36.7	122.2	1065	0.00405224	0.00316538	0.00295237	0.0177759	0.00629298	0.00514721	0.00366669	0.00462825	0.006835	0.00405224	0.00285762	0.00303289	0.00336467	0.00681056	0.00619534	0.00566411	0.00174957	0.00264934	0.00463719	0.002405	0.00413041	0.00532663	0.00485286	0.00613895	0.00390867	0.00282424	0.00179319	0.00297787	0.00100307	0.00175235
Neutral alpha-glucosidase AB	GANAB	Q14697	4	27	27	39.3	106.87	944	0.00432331	0.00269625	0.00516232	0.00848273	0.0044205	0.00310805	0.00466882	0.00474072	0.00213095	0.00432331	0.00247132	0.00120077	0.0040498	0.00296253	0.0032402	0.00309124	0.00285681	0.00314009	0.00619867	0.00296126	0.00275631	0.00532383	0.00268989	0.00429001	0.00464996	0.00343183	0.00343082	0.00299165	0.00166964	0.00204469
Perilipin-2	PLIN2	Q99541	4	27	27	76.2	48.075	437	0.0815499	0.0682321	0.0358483	0.0421376	0.0900904	0.0437886	0.0897897	0.0457673	0.0238827	0.0815499	0.122145	0.038586	0.0657082	0.0417794	0.0402247	0.0547835	0.0421893	0.0177425	0.0405597	0.0469147	0.0781558	0.0251453	0.111445	0.0383028	0.0868124	0.0912928	0.0553366	0.0713046	0.0891464	0.0538434
Mucin-4	MUC4	A0A0G2JNJ5	23	26	2	32.2	127.25	1149	0.00543012	0.000369825	0.00017818	0.00126628	0.00692573	0.00888623	0.00397905	0.00294155	0.00177629	0.00543012	0.0122107	0.00624868	0.00672857	0.00388749	0.000994792	0.000348886	0	0	0.00017559	0.00221751	0.000307049	0.000113688	0.00182741	0.00027197	0.00304873	0.00572936	0.000487763	0.0139349	0.0114458	0.00688337
Sulfhydryl oxidase 1	QSOX1	O00391	3	26	26	41.2	82.577	747	0.0052101	0.00874703	0.0114958	0.012786	0.012005	0.00887142	0.00879757	0.00798283	0.0107324	0.0052101	0.0104757	0.00806511	0.0101523	0.00664124	0.00901758	0.00808469	0.00835813	0.00980756	0.0135397	0.0102998	0.00936349	0.0121765	0.0103071	0.00728466	0.0112042	0.00697866	0.00858684	0.00785928	0.0156615	0.00673192
Cytoplasmic aconitate hydratase	ACO1	P21399	1	26	26	43.6	98.398	889	0.000990306	0	0	0.00130842	0.00180895	0.000499562	0	0.00155191	0	0.000990306	0.00058004	0	0.00386857	0.00878188	0.000287812	0	0	0	0.000365393	0.000604915	0.00475708	0	0	0.00239184	0.0102252	0.00666634	0.000629033	0.000566328	0.00215309	0.000145125
Phosphoglucomutase-1	PGM1	P36871	1	26	26	60.3	61.448	562	0.0034811	0.00224673	0.000356243	0.00080117	0.0101397	0.00171554	0.000824867	0.00440048	0.000424143	0.0034811	0.00152829	0.000255655	0.00617591	0.0149739	0.00128172	0.000452978	0	0	0.00730092	0.000261115	0.00379829	0.000282187	0.00204012	0.00455786	0.0109686	0.0103617	0.00270634	0.00118968	0.00455171	0
Alpha-1-antichymotrypsin	SERPINA3	P01011	4	25	25	53	47.65	423	0.35171	0.287135	0.0867634	0.676489	0.720692	0.0725774	0.0990971	0.0420669	0.166926	0.35171	0.0310056	0.0291774	0.0455081	0.276859	0.139472	0.0488901	0.0338122	0.356065	0.221401	0.0085424	0.0600194	0.344457	0.162135	0.343998	0.30786	0.0498662	0.112624	0.0544333	0.538208	0.0825038
Apolipoprotein E	APOE	P02649	5	25	25	69.4	36.154	317	0.0317673	0.0273291	0.0304733	0.0399197	0.0688733	0.0268574	0.0236716	0.0260391	0.0168424	0.0317673	0.041624	0.0396381	0.0271264	0.0267195	0.0294455	0.0274094	0.0193325	0.0245196	0.0324816	0.0407087	0.0321462	0.0311711	0.041968	0.0366384	0.0114101	0.0281923	0.0110082	0.0437579	0.0105815	0.00903751
Pyruvate kinase isozymes M1/M2	PKM	P14618	12	25	25	61.4	57.936	531	0.000273857	0.00038732	0	0.00144307	0.000687135	0.000155402	0	0.000744507	0	0.000273857	0	0	0.00204818	0.0431382	0.000620228	0.000232199	0	0	0.00165401	0	0.00102912	0.000192903	0	0.00236604	0.00560209	0.00641667	0.000653769	0.000290568	0.0084236	0
Endoplasmin	HSP90B1	P14625	6	25	23	35.6	92.468	803	0.00128877	0.000156277	0	0.000794409	0.000858944	0.000957878	0.000420346	0	0	0.00128877	0	0	0.000553577	0.00051122	0	0.000128029	0	0	0	0	0.000469215	0	0.000341273	0.000584462	0.00134998	0.000738112	0.0127973	0	0.00108547	0
Heat shock cognate 71 kDa protein	HSPA8	E9PKE3	14	24	11	37.2	68.805	627	0.00651894	0.00337993	0.0031532	0.00670805	0.0102215	0.0047928	0.00361265	0.00825822	0.00287513	0.00651894	0.00411395	0.0010333	0.00713015	0.0263197	0.0021433	0.00176088	0.00167273	0.000631985	0.00620455	0.00264777	0.00628449	0.00323811	0.00179238	0.0077303	0.0117928	0.0127577	0.00630493	0.00359173	0.0147108	0.000688985
Alpha-1-antitrypsin	SERPINA1	P01009	10	24	24	60.8	46.736	418	0.0361946	0.01686	0.025574	0.0537402	0.0373697	0.0321346	0.166269	0.015769	0.00724081	0.0361946	0.0309502	0.0341187	0.0210133	0.0304585	0.0368684	0.0671433	0.040422	0.0148944	0.0213463	0.0216925	0.0361779	0.0188443	0.0321465	0.0393987	0.0122677	0.0127196	0.0148161	0.0171182	0.0150092	0.0151362
Proactivator polypeptide	PSAP	P07602	3	24	17	49.8	58.112	524	0.0300587	0.0399991	0.0137069	0.0553995	0.032318	0.0125346	0.0150996	0.0291578	0.0185163	0.0300587	0.0257387	0.0103388	0.0145075	0.0395384	0.0192905	0.0609115	0.0302053	0.0356409	0.0145404	0.0228624	0.00968124	0.0207553	0.0396803	0.0552905	0.0180038	0.0239465	0.0215324	0.0270742	0.0165404	0.00933691
Rab GDP dissociation inhibitor beta	GDI2	P50395	7	24	15	67.6	50.663	445	0.0105755	0.0101363	0.0091944	0.00654309	0.00860491	0.00913998	0.0068454	0.0107853	0.00698643	0.0105755	0.0114614	0.003609	0.0263688	0.0285168	0.00779248	0.00307743	0.00289536	0.00178657	0.00870198	0.00695325	0.0145525	0.00345649	0.00563804	0.00636073	0.0110082	0.020268	0.00545646	0.00666661	0.014794	0.00243172
Actin, alpha cardiac muscle 1	ACTC1	P68032	3	24	1	51.7	42.019	377	0.022149	0.0144495	0.00675699	0.0015911	0.0198259	0.00249171	0.00338355	0.0064738	0.00579079	0.022149	0.0201246	0.00151692	0.0146585	0.119565	0.00894921	0.00653428	0.00781376	0.00355747	0.0146981	0.00594876	0.0177855	0.0108674	0.0119318	0.0186744	0.0381813	0.0264576	0.00921714	0.0131618	0.0335887	0
Chordin-like protein 2	CHRDL2	Q6WN34	5	24	24	58.3	47.494	429	0.161735	0.0884892	0.0880856	0.209685	0.1759	0.235631	0.158553	0.0890495	0.0824198	0.161735	0.100569	0.060572	0.0424687	0.112376	0.0627411	0.0869542	0.0441086	0.0569078	0.0598966	0.0927651	0.105656	0.0548211	0.0549063	0.0345262	0.0210066	0.0733148	0.0275731	0.0396636	0.0262084	0.00646739
Perilipin-3	PLIN3	O60664	5	23	23	79.7	47.074	434	0.0395069	0.0260706	0.00785665	0.0239077	0.0294339	0.0214662	0.0231442	0.0371851	0.0127042	0.0395069	0.04331	0.00858042	0.0325742	0.0323068	0.00892593	0.0167661	0.0117358	0.00564793	0.0108648	0.0349744	0.0216168	0.0149543	0.0179439	0.0186687	0.0208342	0.0451813	0.0103564	0.0208321	0.0307555	0.0111055
Haptoglobin	HP	P00738	14	23	23	53.9	45.205	406	0.0555531	0.0197033	0.0222722	0.0738029	0.0412822	0.0430366	0.0754125	0.0296044	0.0102574	0.0555531	0.0113117	0.0225238	0.0316327	0.0937499	0.0195436	0.0753935	0.00679752	0.00739598	0.0439573	0.0218346	0.0476937	0.00778557	0.0354899	0.040417	0.0160365	0.0215163	0.0555748	0.0316697	0.00839691	0.00916454
Fibronectin	FN1	P02751	3	23	23	13.2	262.62	2386	0.000357298	0.000156456	0.000173818	0.00143725	0.000714945	0.000725152	0.000740423	0.000148214	0	0.000357298	0	0	6.773e-05	6.56444e-05	0.000486275	0.000114533	0.000351302	5.90812e-05	0.000442503	3.5384e-05	0.000213368	0.000226817	0	0.000424695	0.000218593	0.000112177	2.15163e-05	5.77925e-05	0	0
Selenium-binding protein 1	SELENBP1	Q13228	6	23	23	61.9	52.39	472	0.00155871	0	0.000488517	0.00319606	0.0035331	0.00207482	0.000883396	0.00319775	0.00287927	0.00155871	0.00107572	0	0.00568768	0.0095161	0.000221439	0	0	0.000186335	0.00107974	0.000219196	0.0012822	0.000381257	0.00322971	0.00324695	0.0104756	0.00287504	0.00153308	0.000211601	0.00940254	0
Ig alpha-1 chain C region	IGHA1	P01876	1	22	7	71.7	37.654	353	3.3081	1.18385	2.14191	3.04714	3.62511	3.32775	3.21648	1.37181	2.41611	3.3081	2.03566	2.09334	2.13388	1.22212	1.74461	1.86408	1.6902	2.99789	1.7583	2.03977	2.47815	3.36157	1.97445	2.0957	1.97602	1.53141	1.29175	1.88221	2.91892	1.59697
Fibrinogen alpha chain	FGA	P02671	3	22	22	34.3	94.972	866	0.00294193	0.00278288	0.0020255	0.013013	0.00512052	0.00241218	0.0081417	0.00123915	0.00110538	0.00294193	0.000697932	0.000887444	0.00166465	0.00714505	0.00321815	0.00338534	0.00265739	0.00246137	0.00614041	0.00157038	0.00250018	0.000245997	0.00222573	0.00343666	0.00232287	0.00233213	0.000218927	0.00360364	0.000644059	0.000444432
78 kDa glucose-regulated protein	HSPA5	P11021	1	22	21	34.6	72.332	654	0.00582772	0.000241038	0.000847494	0.00223127	0.0051816	0.00313499	0.00299759	0.000743441	0.000148972	0.00582772	0.00120519	0.000493407	0.00170841	0.00211372	0.000690573	0.00111191	0.000796668	0.00080626	0.000557859	0.0010115	0.00138231	0.00149725	0.00183	0.00372223	0.00341896	0.00235782	0.0304119	0.000528846	0.0029752	0
WD repeat-containing protein 1	WDR1	O75083	2	21	21	51.2	66.193	606	0.0012327	0	0	0.000284093	0.00138845	0	0	0.000947528	0	0.0012327	0.000708698	0	0.00148202	0.0108929	0	0	0	0	0.000650658	0	0.000278916	0	0	0.00168664	0.0057421	0.0049577	0	0	0.00721956	0
Phosphoglycerate kinase 1	PGK1	P00558	2	21	21	59.7	44.614	417	0.00278746	0.00127801	0.00441985	0.00184638	0.00412564	0.00226138	0.0013331	0.00704353	0.00144762	0.00278746	0.00523888	0.000860658	0.0136199	0.0318423	0.00294499	0.000360991	0.0018311	0.000728996	0.00854269	0.0037628	0.0081986	0.00374195	0.0049581	0.00572233	0.0189086	0.0165798	0.00509733	0.00550642	0.0200374	0
Ig alpha-2 chain C region	IGHA2	P01877	1	21	6	81.8	36.591	340	0.297739	0.271953	0.222402	0.397368	0.240528	0.166974	0.266491	0.0557685	0.28266	0.297739	0.26024	0.601168	0.30178	0.122489	0.19021	0.329651	0.920074	0.401632	0.212543	0.295698	0.435421	0.568648	0.0874897	0.362523	0.36511	0.283296	0.112256	0.124068	0.316324	0.233772
Transketolase	TKT	P29401	5	21	21	42.7	67.877	623	0.000464031	0.000249426	0.00018074	0.00308715	0.00555095	0.000893627	0	0	0.000210323	0.000464031	0.00189472	0	0.00211111	0.0402966	0.000278672	0	0	0	0.00171073	0.000249028	0.000743867	0	0	0.0021926	0.00900024	0.00555584	0.000606103	0	0.00881047	0
Nicotinamide phosphoribosyltransferase	NAMPT	P43490	4	21	21	58.5	55.52	491	0.00524368	0.00191084	0.00218064	0.00232515	0.00937632	0.0037473	0.000906719	0.00462961	0	0.00524368	0.00189338	0	0.00673412	0.0226454	0.00166619	0.00131251	0.00056677	0	0.00406495	0.000246746	0.011401	0.00188252	0.00257027	0.00518549	0.0142976	0.0103275	0.00233807	0.000273753	0.0121143	0
Dihydropyrimidinase-related protein 2	DPYSL2	Q16555	3	20	18	61.2	62.293	572	0.000836964	0.000581446	0.00070092	0.000580062	0.00315396	0.000511672	0	0.00519568	0.000425025	0.000836964	0.000540419	0	0.00785277	0.0135536	0.000242711	0.000236112	0	9.58889e-05	0.00466098	0.00053949	0.0051553	0.000943961	0	0.00566585	0.0130661	0.0114529	0.0018654	0.000618175	0.0125074	0
Isocitrate dehydrogenase [NADP] cytoplasmic	IDH1	O75874	4	20	19	55.8	46.659	414	0.00511178	0.0032297	0.00186533	0.00398086	0.00631875	0.00384235	0.00142811	0.0151507	0.00072724	0.00511178	0.00915736	0.000500009	0.011893	0.0274292	0.00521299	0.00146273	0.00068272	0	0.00765747	0.000892001	0.00864079	0.00207907	0.00365841	0.0109114	0.0217182	0.0181535	0.0034907	0.00286278	0.0225554	0
Plasminogen	PLG	P00747	6	20	20	31.2	90.568	810	0.00138043	0.0012769	0.00194527	0.00688574	0.00180794	0.00262427	0.00365704	0.00106201	0.000634258	0.00138043	0.00199076	0.000669337	0.00102528	0.00166232	0.00186385	0.000923298	0.000784207	0.00101601	0.00124733	0.000505984	0.00118672	0.00194658	0.00206728	0.00152367	0.00107836	0.000884925	0.00175251	0.00137952	0.000907117	0.000130758
Fibrinogen beta chain	FGB	P02675	3	20	20	57	55.928	491	0.00392356	0.00113054	0.000901324	0.00999282	0.00616772	0.00123582	0.011638	0	0	0.00392356	0.000494619	0.000559106	0.000507964	0.00809393	0.00341314	0.00218413	0.0030972	0.000767606	0.00619226	0.000781855	0.00120544	0.000490439	0.00211314	0.00147035	0.000549003	0.00157074	0.00025623	0.00557282	0	0.000313874
Glyceraldehyde-3-phosphate dehydrogenase	GAPDH	P04406	3	20	20	70.4	36.053	335	0.039147	0.0537406	0.0202475	0.0382799	0.0691284	0.0334107	0.0155765	0.0534386	0.016259	0.039147	0.0342027	0.00423209	0.117942	0.408444	0.0226571	0.0288669	0.0115398	0.00728156	0.0768794	0.0128758	0.0554751	0.0173085	0.040299	0.0844695	0.122589	0.142012	0.0518491	0.0341043	0.168477	0.0112853
Galectin-3-binding protein	LGALS3BP	Q08380	10	20	20	39.7	65.33	585	0.0354262	0.0503749	0.0348625	0.0664631	0.0695099	0.0379557	0.0331711	0.0297039	0.0440473	0.0354262	0.0334372	0.0241399	0.0498983	0.0431155	0.0507081	0.0464321	0.0178233	0.0275465	0.0437216	0.0331651	0.0413159	0.0388822	0.0169485	0.0374654	0.0204213	0.0215134	0.0188145	0.0257593	0.028227	0.0217715
Dihydropyrimidinase-related protein 3	DPYSL3	Q14195	6	20	18	51.9	61.963	570	0.000503736	0	0.000281196	0.0022023	0.00261709	0	0.000317072	0.00425295	0	0.000503736	0	0	0.0161177	0.0201435	0.000696171	0	0	0	0.0019617	0	0.00310058	0.00176595	0.00627048	0.00519326	0.0133433	0.00459544	0.00123633	0.000249675	0.00877801	0
Pro-epidermal growth factor	EGF	P01133	1	19	19	17.4	133.99	1207	0.00036713	0.001308	0.000880668	0.00145512	0.000963251	0.00250959	0.00100988	0.000549281	0.00130534	0.00036713	0.000683935	0.000552409	0.000768559	0.000710665	0.00142816	0.00094068	0.000848171	0.000158292	0.0022278	0.00079469	0.000552303	0.000681586	0.00136817	0.000507729	0.000551808	0.00105873	0.000165657	0.000376948	0.000448166	0.000481477
Fibrinogen gamma chain	FGG	P02679	5	19	19	51	51.511	453	0.00451351	0.00239382	0.00125094	0.0135213	0.00592518	0.00335143	0.0127711	0	0	0.00451351	0.000284664	0.00141029	0.00155145	0.00676476	0.0030247	0.00438061	0.00354615	0.00128473	0.010489	0.00135471	0.00270572	0.000960208	0.0029817	0.00388178	0.00235916	0.00160559	0.000264369	0.0016241	0.000954912	0.000554675
Myeloperoxidase	MPO	P05164	2	19	19	28.5	83.868	745	0.0001493	0	0	0	0	0	0	0	0	0.0001493	0	0	0	0.0111233	0	0	0	0	0	0	0	0	0	0	0	0	0	0	0	0
Lipoprotein lipase	LPL	P06858	4	19	19	49.9	53.162	475	0.0512118	0.0383302	0.0464971	0.0818058	0.0690872	0.0602393	0.0719305	0.0214309	0.069069	0.0512118	0.0207592	0.0379326	0.0310073	0.040181	0.031858	0.0304469	0.0154781	0.0364462	0.0411675	0.050283	0.0236834	0.0239405	0.101274	0.0291329	0.059469	0.0333934	0.0192248	0.0464418	0.0424012	0.0235052
Monocyte differentiation antigen CD14	CD14	P08571	3	19	19	66.4	40.076	375	0.168526	0.280292	0.12907	0.226612	0.185985	0.147464	0.168896	0.243802	0.224605	0.168526	0.163429	0.147522	0.250508	0.184844	0.236202	0.307557	0.0731841	0.134039	0.284131	0.16005	0.109155	0.33124	0.425217	0.429374	0.537011	0.275295	0.295235	0.263678	0.401947	0.205709
Alpha-lactalbumin	LALBA	P00709	2	18	18	54.2	16.225	142	28.737	27.4498	19.5238	23.2351	21.0001	24.351	29.3059	22.9138	21.449	28.737	22.414	27.9124	25.5223	19.5851	25.3506	24.5026	20.4989	28.6916	22.3293	25.0009	27.9987	17.6567	28.3101	21.9794	23.2874	24.3981	20.9724	22.5859	18.246	20.541
Antithrombin-III	SERPINC1	P01008	3	18	18	49.1	52.602	464	0.00274931	0.00309773	0.00188264	0.00674921	0.005428	0.00813298	0.0080998	0.00362257	0.00390877	0.00274931	0.00166804	0.00120673	0.00404586	0.00733705	0.00216708	0.00258512	0.00250433	0.000902343	0.000972031	0.00149515	0.000752384	0.000643692	0.00695046	0.00287376	0.00296994	0.00336199	0.00273415	0.00385402	0.00161667	0.000497593
Hemopexin	HPX	P02790	2	18	18	59.7	51.676	462	0.00101747	0.00897399	0.00178204	0.0149922	0.00653422	0.00285919	0.00385333	0.00309677	0.00647876	0.00101747	0.00256127	0.00278078	0.00464129	0.0163193	0.00548595	0.00637031	0.00281273	0.00245213	0.00492168	0.0017795	0.000621462	0.00122053	0.0107477	0.00908225	0.00830897	0.00629569	0.0054434	0.0086997	0.00469044	0.00287221
C4b-binding protein alpha chain	C4BPA	P04003	3	18	18	39.9	67.033	597	0.000356976	0	0.00327601	0.00173891	0.02739	0.000789847	0.000568337	0.000661475	8.75945e-05	0.000356976	0	0.00625443	0	0.000262721	0	0.000927968	0.000274317	0.0165413	0.000171116	0.000474281	0.00187525	0.00937257	0	0.000691778	0	0	0.000961545	0	0.00192092	0
Ig mu chain C region	IGHM	P01871	2	17	17	47	49.439	453	0.0253319	0.0153689	0.0712449	0.0381035	0.0496046	0.0740608	0.0423654	0.0323933	0.00753713	0.0253319	0.00388134	0.0119705	0.0109749	0.0596023	0.0219631	0.00425125	0.0152754	0.0280656	0.0984325	0.0563076	0.0395063	0.00654399	0.0632701	0.0412253	0.0122864	0.0794119	0.00651657	0.0182947	0.00925544	0.00509739
Inter-alpha-trypsin inhibitor heavy chain H4	ITIH4	Q14624	4	17	17	24.4	103.36	930	0.00130271	0.000130964	0.000621822	0.00440485	0.0014767	0.00164099	0.00157381	0.00108499	0.00130447	0.00130271	0.000370816	0.000620159	0.000680244	0.00183651	0.00140542	0.000747968	0.000275808	0.000949391	0.00135365	0.000668231	0.00155822	0.000470002	0.000175592	0.000759609	0.00025152	0.000147087	7.27131e-05	0.000496782	0	0.00038082
Protein disulfide-isomerase	P4HB	P07237	12	17	17	38.4	57.116	508	0.00239857	0.000437555	0.000350611	0.000829523	0.00354135	0.00180878	0.00218846	0.000647498	0	0.00239857	0.000263061	0.000388868	0.000234339	0.00251502	0.000603286	0.00047556	0.000627766	0.000297655	0.000469572	0	0.00110644	0.0005065	0.00103245	0.00468844	0.00350209	0.00265757	0.00957012	0.000366748	0.00477173	0
Vimentin	VIM	P08670	8	17	14	42.9	53.651	466	0.000715294	0	0	0	0.00129334	0.000528845	0.000271958	0	0	0.000715294	0	0	0	0.0105811	0	0	0	0	0	0	0	0	0	0	0	0	0	0	0	0
Alcohol dehydrogenase [NADP(+)]	AKR1A1	P14550	4	17	17	53.5	36.573	325	0.00464837	0.002496	0.00102757	0.00241697	0.00459679	0.0032552	0.00226213	0.00726029	0.00118893	0.00464837	0.00666009	0	0.0095613	0.014997	0.00179589	0.00199308	0.00153141	0	0.00936002	0.00716373	0.00765186	0.00273663	0.00316018	0.0092175	0.0206294	0.0116708	0.00342275	0.00143096	0.0128665	0.00098889
Insulin-like growth factor-binding protein 2	IGFBP2	P18065	4	17	17	79.4	34.814	325	0.0402806	0.0364315	0.0283643	0.0205073	0.0406765	0.023071	0.042699	0.0259497	0.0434045	0.0402806	0.0311181	0.0168192	0.0298548	0.0310429	0.0195917	0.0194913	0.0266157	0.0119413	0.0254468	0.0194737	0.0117616	0.0455403	0.00650559	0.0206808	0.0130095	0.0276737	0.0259288	0.0116923	0.0120776	0.00434608
Inter-alpha-trypsin inhibitor heavy chain H2	ITIH2	Q5T985	4	17	17	27.2	105.21	935	0.00023716	0.000815501	0.000959672	0.00213386	0.000814793	0.00119478	0.00158864	0.00106758	0.000664871	0.00023716	0	0.00021455	0.000464235	0.00140158	0.000583371	0.00022137	0.000438324	0.000226832	0.00154005	0.000187076	0.000973377	0.000406219	0	0.00331784	0.000221739	0.000838028	0.000700974	0.000996158	0	0.000181547
Chitinase-3-like protein 1	CHI3L1	P36222	2	17	17	47.5	42.625	383	0.0060386	0.00673146	0.000238584	0.037349	0.0164861	0.0027904	0.00387759	0	0.000259189	0.0060386	0	0	0.00051649	0.00796625	0.00112954	0.000971242	0	0.000493536	0	0	0	0.000337469	0.00116375	0.00543629	0.0105321	0	0	0	0.00217791	0
14-3-3 protein zeta/delta	YWHAZ	P63104	10	17	11	66.5	27.745	245	0.0172583	0.0064765	0.0062154	0.0183909	0.0264518	0.0178335	0.00805376	0.0221895	0.00664108	0.0172583	0.0151053	0.00353351	0.0199535	0.0722139	0.00405863	0.00701891	0.00704398	0.00084138	0.0146751	0.0137736	0.00930331	0.00826646	0.00940994	0.0252331	0.0525058	0.0436144	0.00871782	0.0106586	0.0310738	0.0010268
Putative elongation factor 1-alpha-like 3	EEF1A1P5	Q5VTE0	7	17	17	49.6	50.184	462	0.0103764	0.00794206	0.00763173	0.00932548	0.0263797	0.00582467	0.00529326	0.0250021	0.00365292	0.0103764	0.0163547	0.00128871	0.0228929	0.0762944	0.00621615	0.00491749	0.00232583	0.00158893	0.0296297	0.0146309	0.0242286	0.0146866	0.0096588	0.0287972	0.0944553	0.039558	0.0171422	0.00669404	0.0840895	0.00457923
Procollagen-lysine,2-oxoglutarate 5-dioxygenase 1	PLOD1	Q02809	3	17	17	31.2	83.549	727	0.000575733	0.000587916	0.000514256	0.00237428	0.00112854	0.0015203	0.000284623	0	0	0.000575733	0.000269978	0	0.000262244	0.000340866	0.00115396	0.00110901	0.000126561	9.10648e-05	0.000436387	0	0	0.000748251	0.000255484	0.00163581	0.000758421	0.000511675	0.000298876	0.000886741	0.000334285	0.000536292
Syntaxin-binding protein 2	STXBP2	Q15833	8	17	17	34.4	66.452	593	0.00324604	0.000839404	0.00131564	0.00208931	0.002216	0.000985296	0.00138143	0.00104477	0.000486179	0.00324604	0.00136017	0.000204175	0.000687243	0.00296517	0.00100648	0.000346063	0.000565113	2.97606e-05	0.0013204	0.0018225	0.00176503	4.84201e-05	0.000709048	0.00078671	0.000648718	0.00194389	0.000267334	0.00158551	0.00112076	0.000312783
Nucleotide exchange factor SIL1	SIL1	Q9H173	8	17	17	42.7	52.084	461	0.0094461	0.0048622	0.0079357	0.0153528	0.00969102	0.00903723	0.00787373	0.0041271	0.00525159	0.0094461	0.00331051	0.0022053	0.00321754	0.00378433	0.00405303	0.00372951	0.00142702	0.00372255	0.00592284	0.00141307	0.000291682	0.00411456	0.00360943	0.00599438	0.00159492	0.00165123	0.00222576	0.000514307	0.00329657	0.00187182
Platelet glycoprotein 4	CD36	E7EU05	9	16	16	35.2	52.062	463	0.0371939	0.0239749	0.0168685	0.0432711	0.037929	0.0337098	0.0293142	0.0152443	0.0155019	0.0371939	0.0350516	0.00947451	0.0135488	0.0178575	0.0177617	0.018138	0.010818	0.00651599	0.0161702	0.00329963	0.0130474	0.0330519	0.0304753	0.00827388	0.0122183	0.0350071	0.0163133	0.0215847	0.0438246	0.0164669
Tumor necrosis factor receptor superfamily member 11B	TNFRSF11B	O00300	2	16	16	48.9	46.026	401	0.00230656	0.000998323	0.0187403	0.00493206	0.000274931	0.00155376	0.00822937	0.00272976	0.00116922	0.00230656	0.00369788	0.00311717	0	0.000778905	0.00296144	0.00400244	0.00638777	0.000700679	0.00149707	0.00111178	0.00201346	0.000237785	0.00729812	0.000857546	0	0.00973128	0.00196695	0.00252855	0.00755146	0.00114163
L-lactate dehydrogenase B chain	LDHB	P07195	11	16	14	50.6	36.638	334	0.0138863	0.00650112	0.00534113	0.00931176	0.0120571	0.00594814	0.00631442	0.0184075	0.003861	0.0138863	0.0135328	0.000714434	0.0388839	0.0475088	0.00632712	0.00168595	0.00214923	0.00186446	0.0183945	0.00957312	0.0212164	0.00802718	0.00595188	0.0242309	0.0493943	0.0434326	0.0131875	0.00443545	0.0583595	0.00177796
Osteopontin	SPP1	P10451	2	16	6	57	35.422	314	0.589945	0.539	0.541642	0.459921	0.81268	0.516824	0.649941	0.521623	0.53035	0.589945	0.486867	0.295316	0.436379	0.924314	0.63722	0.392503	0.298273	1.07472	0.564381	0.318401	0.47606	0.828648	0.398525	1.03326	0.35996	0.669863	0.458149	0.372128	1.28069	0.333418
Protein disulfide-isomerase A3	PDIA3	P30101	1	16	14	39.4	56.782	505	0.00141315	0	0	0.000730059	0.000373671	0.000159334	0.000244397	0	0	0.00141315	0	0	0.000432619	0.00193523	0	0.000164724	0.000312343	0	0.000814498	0	0.000451732	0	0.000207616	0.000753494	0.000236372	0.000802264	0.00815166	0	0.00119002	0
Radixin	RDX	P35241	1	16	3	24.2	68.563	583	0	0	0	0	0	0.000356343	0	0	0	0	0.000262221	0	0	0.000226209	0	0	0	0	0	0	0	0	0	0	0.000236685	0	0	0	0	0
6-phosphogluconate dehydrogenase, decarboxylating	PGD	P52209	5	16	16	44.1	53.139	483	0.000290889	0.000586516	9.50967e-05	0.000650781	0.00259725	0.000704781	0.000299125	0.00161575	0	0.000290889	0.000483417	0	0.00175396	0.0308051	0.000330648	0	0.000139188	0	0.00153187	0	0.00158704	0.000361672	0.000455619	0.0017952	0.00901232	0.00916302	0.00325732	0	0.0103297	0
Triosephosphate isomerase	TPI1	P60174	4	16	16	67.1	30.791	286	0.0115397	0.00840756	0.00609917	0.00753218	0.0184271	0.00877875	0.00616114	0.0170412	0.0051257	0.0115397	0.0156829	0.000489462	0.0281762	0.0601528	0.00853507	0.00603355	0.00101248	0.000691667	0.0116917	0.00882418	0.0212659	0.00421382	0.00552286	0.017197	0.044361	0.0325441	0.0102688	0.00197779	0.0327401	0.00207268
Phosphorylase	PYGL	E9PK47	3	15	10	22.1	94.069	819	0	0	0	0	0.000228703	0	0	0	0	0	0	0	0.000119458	0.00460279	0	0	0	0	0.000200206	0	0.000299796	0	0	0	0.00157312	0.000292893	0	0	0.00154893	0
Glycogen phosphorylase, brain form	PYGB	P11216	2	15	10	21.5	96.695	843	0	2.85281e-05	0	0	0.000142414	0	0	0	0	0	0	0	0.000140165	0.000929866	0	0	0	0	0	0	0	5.23631e-05	0	0.000456916	0.00265132	0.00152977	0.000116419	0	0.00215121	0
Peroxiredoxin-6	PRDX6	P30041	1	15	15	71.9	25.035	224	0.00286913	0.00205865	0.00376237	0.00476514	0.00568523	0.00121879	0.00155236	0.0108694	0.00189499	0.00286913	0.0105758	0.00185849	0.0138637	0.0357789	0.00615522	0.00315096	0.00206801	0	0.00810489	0.00420155	0.0150686	0.00389274	0.00570884	0.0115633	0.0518162	0.0241195	0.00776142	0.00428052	0.0293714	0.0010267
4-trimethylaminobutyraldehyde dehydrogenase	ALDH9A1	P49189	1	15	15	33.6	53.801	494	0.00187885	0.000664164	0.000262069	0.00313674	0.00481999	0.00228643	0.000133421	0.0055663	0.000566497	0.00187885	0.00448356	0	0.00695352	0.0150664	0.00221454	0.000347645	0.000228123	0	0.00808618	0.00144364	0.00673841	0.00215672	0.0033031	0.0117872	0.020004	0.0154698	0.00412135	0.00201875	0.0176387	0
Transitional endoplasmic reticulum ATPase	VCP	P55072	3	15	15	18.5	89.321	806	0	0	0	0	0.000646309	0	0	0.000218496	0	0	0	0	0.00129017	0.00297479	0	0	0	0	0.000540753	0	0.000337303	0	0	0.000306859	0.00216397	0.002491	0.000149647	0	0.00160107	7.69092e-05
Lysozyme C	LYZ	P61626	3	15	15	68.9	16.537	148	0.221098	0.751036	1.11617	0.846607	1.8273	0.564642	0.425694	1.7984	1.0326	0.221098	2.44968	2.10809	1.07944	0.65575	1.50093	1.39584	0.879307	1.47959	2.03793	1.63102	1.12786	2.56471	2.85405	1.57632	3.94101	2.36505	2.33284	2.87638	4.68248	1.96453
Glutamine--fructose-6-phosphate aminotransferase [isomerizing] 1	GFPT1	Q06210	3	15	15	27.9	78.806	699	0	0	0	0	0.000544888	0	0	0.000827184	0	0	0	0	0.00118214	0.00351641	0	0	0	0	0.000204862	0	0.000152364	0	0	0.00137594	0.00325007	0.00255086	0.00207396	0	0.00480393	0
Ribosome-binding protein 1	RRBP1	A0A087WVV2	6	14	14	17.7	102.77	934	0	0	0	0	0.000496356	0	0	0	0	0	0	0	0	0.00256133	0	0	0	0	0	0	0	0	0	0	0.000487864	0.000638196	0.000111207	0	0.000313355	0
Glucose-6-phosphate isomerase	GPI	P06744	15	14	14	42.7	63.146	558	0.00113559	0	0	0.000629582	0.000574425	0	0	0.000543044	0	0.00113559	0	0	0.00267293	0.0299348	0	0	0	0	0.000184394	0	0.000538277	0	0	0.00173043	0.00258993	0.00268591	0.0002784	0	0.00179963	0
Complement factor I	CFI	G3XAM2	6	14	14	29.2	65.059	576	0.0038067	0.00317185	0	0.0123006	0.0044473	0.00195813	0.00433276	0	0	0.0038067	0	0	0.000474777	0.000844092	0	0.000373958	6.1955e-05	0.00190391	0.000512647	0	0.000582241	0.00196022	0	0.00273628	0.00118724	0	0.00108084	0	0.00113322	0
Hyaluronan and proteoglycan link protein 3	HAPLN3	Q96S86	6	14	14	45	40.894	360	0.0022401	0.000827574	0.00149096	0.00611159	0.00362614	0.00445851	0.00358646	0.00213083	0.000902146	0.0022401	0.000932962	0.00061362	0.00126856	0.00132394	0	0.000943171	0.000630493	0.00148516	0.000526465	0.000342517	0.000419738	0.00187233	0.000974175	0.00215265	0.000340897	0.000938184	0.00219326	0.000505922	0.000837439	0.000235754
Alpha-1B-glycoprotein	A1BG	P04217	3	14	14	46.7	54.253	495	0.00652593	0.00791792	0.0074261	0.0127233	0.0114426	0.00906714	0.00617575	0.00633047	0.00576955	0.00652593	0.00211667	0.00422079	0.00895365	0.0111219	0.0105964	0.0104918	0.00399076	0.00632338	0.00897674	0.00615924	0.010076	0.00397183	0.00793848	0.0127002	0.0087301	0.00306624	0.00264158	0.00687173	0.00187061	0.0017813
Complement factor H	CFH	P08603	3	14	11	13.7	139.09	1231	0.00110343	0.000506936	0.000588508	0.0023226	0.00144528	0.00116476	0.00139803	0.000259828	0.000219196	0.00110343	0.000345451	0.00022934	0.000652139	0.000680409	0.000578169	0.000512852	0.000906957	0.000288877	0.000733994	0.000328086	0.000344183	0.000401098	5.13045e-05	0.000345071	0.000472842	0.000174614	0.000145833	0.000666412	8.9403e-05	0.000250476
Zinc-alpha-2-glycoprotein	AZGP1	P25311	3	14	14	53.7	34.258	298	0.00465186	0.00796524	0.0162088	0.00880644	0.00604374	0.00781202	0.0139282	0.00750963	0.00597	0.00465186	0.0145432	0.0128746	0.0101406	0.00667779	0.00461505	0.0114626	0.00223691	0.00409151	0.0112245	0.0105879	0.0189142	0.00677629	0.0289436	0.00281582	0.00554609	0.00560549	0.00800301	0.00374366	0.0079556	0.00640512
Pigment epithelium-derived factor	SERPINF1	P36955	10	14	14	44.3	46.312	418	0.00315927	0.00177162	0.00129282	0.00606422	0.00273617	0.0030814	0.00388696	0.000687238	0.000984832	0.00315927	0.000956218	0.000284565	0.000705128	0.00140259	0.00033198	0.000415546	0.00276167	0.000820705	0.00102709	0.000701884	0.000701382	0.0017822	0.000885993	0.00153077	0.000880478	0.00124935	0.000589087	0.000552706	0	0.000389618
Ras-related protein Rab-18	RAB18	Q9NP72	4	14	14	68.9	22.977	206	0.0141845	0.00223399	0.0101298	0.0081698	0.0156739	0.0103788	0.00838817	0.00613326	0.00263105	0.0141845	0.0100106	0.00536558	0.00463024	0.00479205	0.00633653	0.00403586	0.00171564	0.000613961	0.0025109	0.00784593	0.00880094	0.00685404	0.0128823	0.00391604	0.0107111	0.0164039	0.00434566	0.00394305	0.0180141	0.00322154
Ig kappa chain C region	IGKC	P01834	1	13	13	97.2	11.765	107	0.878684	0.858092	1.75781	2.1433	1.82967	1.84946	1.08024	1.07545	1.73713	0.878684	2.10935	2.22816	1.99302	0.77266	0.985578	0.959153	1.22836	3.28852	1.53689	1.93254	1.26919	3.51021	1.4591	1.32365	1.75898	1.08991	0.782249	1.66781	2.01704	1.17855
Leucine-rich alpha-2-glycoprotein	LRG1	P02750	1	13	13	51.9	38.177	347	0.031367	0.0509447	0.0317132	0.0831744	0.0592621	0.0401053	0.0505755	0.0231685	0.0244176	0.031367	0.0226385	0.0158718	0.0108166	0.056831	0.0113053	0.0215393	0.0211561	0.0537227	0.0202841	0.0147986	0.0217137	0.0288598	0.0293758	0.0330028	0.0286281	0.00845257	0.0154114	0.0169312	0.0150783	0.0101953
Vitronectin	VTN	P04004	4	13	13	36.2	54.305	478	0.00894481	0.00989341	0.0120609	0.0157235	0.0179897	0.0132565	0.0166302	0.00905123	0.00976172	0.00894481	0.0122764	0.00817863	0.0130272	0.00763638	0.0145882	0.00889622	0.00894116	0.00831352	0.0101153	0.0129214	0.0165553	0.00673579	0.0122726	0.00437069	0.0171928	0.0067743	0.00515187	0.0140832	0.00403999	0.00427449
Heat shock protein beta-1	HSPB1	P04792	3	13	13	68.3	22.782	205	0.00504999	0.000908361	0.0003781	0	0.00258745	0.000399069	0	0.0107101	0	0.00504999	0.00441745	0	0.0141531	0.0335069	0.00190988	0.00087857	0.000437392	0	0.0110749	0.000731489	0.00762585	0.00166302	0.000847951	0.00856095	0.0744694	0.019559	0.00456805	0.000886055	0.0485455	0.000599661
Plasma protease C1 inhibitor	SERPING1	P05155	4	13	13	26.4	55.154	500	0.0101056	0.00338509	0.011229	0.0300814	0.0178312	0.0086689	0.0123862	0.0223595	0.00742328	0.0101056	0.00535365	0.00396852	0.0062259	0.00892345	0.00644948	0.00616224	0.00634739	0.00409173	0.00930335	0.00444951	0.0082037	0.00796154	0.00428789	0.0107005	0.0046364	0.00313464	0.00219964	0.00623518	0.00224806	0.00335226
Plastin-2	LCP1	P13796	6	13	13	27.6	70.288	627	0.000164591	0	0	0.000202689	0.000138656	0	0	0	0	0.000164591	0	0	0	0.0138284	0	0	0	0	0	0	0	0	0	0	0.000272418	0.000422272	0	0	0	0
Carbonic anhydrase 6	CA6	P23280	3	13	13	59.7	35.366	308	0.120463	0.253584	0.132467	0.117427	0.263848	0.348793	0.127	0.162979	0.233811	0.120463	0.33863	0.146973	0.155972	0.198571	0.187921	0.239495	0.126178	0.169279	0.19076	0.103939	0.170103	0.299119	0.230013	0.241091	0.107243	0.126671	0.109897	0.165128	0.101888	0.145026
Cathepsin S	CTSS	P25774	3	13	13	57.1	37.495	331	0.00736088	0.0280027	0.00587567	0.0188208	0.0154848	0.00231326	0.011992	0.00304519	0.00742928	0.00736088	0.0076646	0.00137456	0.00224997	0.0186838	0.00395128	0.0129736	0.00422722	0.00542351	0.00763555	0.00415352	0.0155261	0.00490765	0.00688759	0.005599	0.00141746	0.011947	0.00112521	0.00500354	0.00162509	0.00664823
Granulins	GRN	P28799	14	13	13	26.8	63.544	593	0.00465616	0.00537068	0	0.00282028	0.00396404	0	0.00165685	0	0	0.00465616	0.00358882	0.000614561	0	0.00474209	0.000418708	0.00639003	0.00647545	0.0039319	0	0.00132785	0.000511603	0.000565436	0.00135839	0.00288329	0	0.00201142	0.00144808	0.00304016	0	0.000551337
Alpha-S1-casein	CSN1S1	P47710	1	13	1	58.4	21.671	185	13.7522	9.66694	10.607	6.27883	10.7444	14.3973	10.2899	10.4318	13.7348	13.7522	14.8226	10.4633	9.12139	8.81566	12.73	11.2794	10.1908	9.57961	12.7261	9.13448	9.28444	12.6527	10.8127	10.8933	11.124	9.59873	7.61316	8.65793	8.43041	8.31116
Lanosterol synthase	LSS	P48449	4	13	13	22.8	83.308	732	0.000329413	0.000104589	0	0	0.00153188	0.000257704	0.00192245	0	0	0.000329413	0.000165286	0	0	0	0	8.17757e-05	0	0	0	0	0	0	8.72097e-05	0	0	0.000172112	0	0	0.000402324	0
Alpha-N-acetylglucosaminidase	NAGLU	P54802	2	13	13	26.4	82.265	743	0.000277188	0.00108094	0.00100451	0.00175864	0.00251186	0.000905944	0.00100247	0.000363317	0.000631153	0.000277188	0.000906423	0	0.000203068	0.000271488	0.000664417	0.00104508	0.000641194	0.000366707	0.000180091	0.000428997	0.000434534	0.00029181	0	0.00025714	0	0.00072346	0	0.000335743	0	0
Peptidyl-prolyl cis-trans isomerase A	PPIA	P62937	12	13	13	81.8	18.012	165	0.0271896	0.017975	0.0114492	0.0232129	0.0255173	0.0187496	0.0224178	0.0392266	0.0122058	0.0271896	0.0193138	0.0013324	0.0648362	0.127861	0.0111869	0.0100616	0.0059121	0.00286522	0.0382601	0.0226651	0.0387117	0.0166512	0.025708	0.0329815	0.0769292	0.0770598	0.0190734	0.0138794	0.0824195	0.00533353
T-complex protein 1 subunit beta	CCT2	P78371	3	13	13	35.3	57.488	535	0	0	0	0.000123888	0.000200898	0	0	0.00128007	0	0	0	0	0.000193353	0.00399894	0	0	0	0	0.000137006	0	0	0	0	0.000141537	0.000683693	0.00128753	0	0	0.000571764	0
Kallikrein-6	KLK6	Q92876	1	13	13	77.5	26.855	244	0.00914683	0.0145383	0.0109255	0.00968675	0.0116808	0.00653232	0.00864649	0.00903939	0.00648584	0.00914683	0.0169452	0.0241132	0.00844876	0.00805276	0.0117229	0.0146382	0.00929601	0.0153071	0.0122952	0.00926396	0.015164	0.00798109	0.01092	0.0105057	0.0202	0.0176614	0.015713	0.00824707	0.00493638	0.0064913
Ig gamma-1 chain C region	IGHG1	P01857	3	12	5	55.5	36.105	330	0.0438751	0.0323757	0.0520797	0.0644183	0.0348026	0.0326705	0.0360686	0.058106	0.0502248	0.0438751	0.0660411	0.0612835	0.0704517	0.0974464	0.0350602	0.0312237	0.0666082	0.0599957	0.0836254	0.0554047	0.080762	0.0802997	0.065468	0.0566222	0.0371765	0.0810506	0.0787895	0.0642658	0.0733106	0.0291142
Alpha casein	CSN1S1	E9PDQ1	1	12	1	56.5	20.821	177	13.7522	9.66694	10.607	6.27883	10.7444	14.3973	10.2899	10.4318	13.7348	13.7522	14.8226	10.4633	9.12139	8.81566	12.73	11.2794	10.1908	9.57961	12.7261	9.13448	9.28444	12.6527	10.8127	10.8933	11.124	9.59873	7.61316	8.65793	8.43041	8.31116
Acetyl-CoA carboxylase 2	ACACB	O00763	8	12	12	6.8	276.54	2458	0	0	0	0	0	0	0	0	0	0	0	0	0	1.9951e-05	0	0	0	0	0	0	0	0	0	3.64855e-05	0.000992102	3.19865e-05	0	0	0	0
Na(+)/H(+) exchange regulatory cofactor NHE-RF1	SLC9A3R1	O14745	2	12	12	45	38.868	358	0.00150538	0.000486703	0.000498775	0.00190929	0.00384857	0.00245642	0.00107313	0.000668523	0.000232912	0.00150538	0.00373992	0	0.00124812	0.00760538	0	0.000167708	0.000904092	0	0.000791459	0.000653856	0.000873413	0.000417425	0.00134904	0.00213327	0.00503727	0.00459611	0.000207442	0.000739606	0.00456715	0.000269257
Aflatoxin B1 aldehyde reductase member 2	AKR7A2	O43488	5	12	12	43.7	39.589	359	0.0017538	0.000595546	0.000373206	0.000585811	0.00340011	0.000876157	0.00103136	0.00496399	0	0.0017538	0.00445121	0	0.00695963	0.00999725	0.000991027	0	0.000112294	0	0.00440038	0.000609878	0.00432279	0.000237692	0.000946436	0.00414539	0.0149592	0.00789588	0.00194909	0.000290181	0.00604274	0
Kininogen-1	KNG1	P01042	4	12	12	19.1	71.957	644	0.00261773	0.00174748	0.00153637	0.00588424	0.00373852	0.00398181	0.00493431	0.00208902	0.00140981	0.00261773	0.0014266	0.00257413	0.000857206	0.00243299	0.00220349	0.00238784	0.000348885	0.00082636	0.00303995	0.00218055	0.00103218	0.00148002	0.0014414	0.00452817	0.00186286	0.0017697	0.00208971	0.00187062	0.00191302	0.000441573
Immunoglobulin J chain	IGJ	P01591	4	12	12	72.3	18.098	159	0.64139	0.293891	0.643138	0.770367	0.526357	0.632387	0.494258	0.321771	0.533662	0.64139	0.465038	0.551154	0.539996	0.298034	0.410331	0.307261	0.619619	0.612636	0.362229	0.544994	0.545826	0.718876	0.488593	0.447309	0.401629	0.379173	0.323938	0.330569	0.5436	0.388188
Fatty acid-binding protein, heart	FABP3	S4R371	3	12	12	81.1	14.787	132	0.0387601	0.0114739	0.0217781	0.0342523	0.0375269	0.0494706	0.0194527	0.0540498	0.0169312	0.0387601	0.0184848	0.0133245	0.0353258	0.018991	0.00530117	0.00410409	0.00260392	0.0131013	0.0213944	0.0188559	0.0150365	0.0337707	0.0256007	0.0216374	0.0709444	0.0640462	0.0282587	0.0533634	0.093413	0.00620335
Complement component C7	C7	P10643	2	12	12	17.4	93.517	843	0.00183734	0	0	0.000101581	0.000560739	0.000291592	0	0.000542825	0	0.00183734	0.00138424	0	0	0	0.000327884	0.00061996	0.000592487	0.000486733	0.000438766	0	0	0.000298663	0	0.00037256	0	0	0.000552637	0.000183464	0.000271847	0
Beta-1,4-galactosyltransferase 1	B4GALT1	P15291	2	12	12	42.2	43.92	398	0.0675159	0.0935209	0.117909	0.146038	0.0870027	0.0875891	0.0809428	0.100113	0.0742546	0.0675159	0.105543	0.0808185	0.116225	0.0936389	0.0904185	0.0871773	0.0847653	0.0776485	0.111588	0.095851	0.0776967	0.112063	0.062076	0.0696131	0.113211	0.044119	0.0481848	0.10075	0.115185	0.0582623
Peptidyl-prolyl cis-trans isomerase B	PPIB	P23284	1	12	12	51.9	23.742	216	0.1086	0.0185077	0.0577544	0.0491279	0.0652262	0.0331738	0.0607871	0.0306562	0.017027	0.1086	0.0498463	0.0484848	0.0376009	0.0480362	0.0301791	0.0266415	0.0393588	0.0408899	0.0343787	0.0400117	0.0340389	0.0324304	0.0398779	0.0577311	0.0206052	0.0370984	0.0683421	0.0421955	0.0479126	0.0175449
40S ribosomal protein S3	RPS3	P23396	13	12	12	58	26.688	243	0.00034349	0.000269722	0	0.00029397	0.00164036	0.000307163	0	0	0	0.00034349	0	0	0.000836711	0.0104839	0	0	0	0	0.000468525	0	0	0	0	0.00126147	0.00496002	0.00365735	0.000361031	0	0.0053826	0
14-3-3 protein beta/alpha	YWHAB	P31946	5	12	5	51.2	28.082	246	0.00445682	0.0014546	0.000777807	0.00110401	0.00485427	0.0026391	0.00156115	0.00233059	0	0.00445682	0.00265047	0	0.00286322	0.0151414	0.000759631	0.000357442	0.000442156	0	0.003713	0.00100357	0.0038142	0.000679166	0.00317914	0.00411585	0.006681	0.00476597	0.00223075	0.000646087	0.00906646	0
Myosin-9	MYH9	P35579	1	12	11	9.4	226.53	1960	0	0	0	0	4.4089e-05	0	2.32711e-05	0	0	0	0	0	0	0.0012619	0	0	0	0	0	0	0	0	0	0	7.56774e-05	4.37835e-05	0	0	5.7234e-05	0
ADP-ribosylation factor 1	ARF1	P84077	8	12	6	65.2	20.697	181	0.0163645	0.0231139	0.0122021	0.015701	0.0144528	0.0167888	0.0121941	0.0166379	0.008955	0.0163645	0.0353698	0.00388356	0.0356963	0.0514968	0.0140958	0.0120946	0.00977928	0.00239735	0.0285799	0.0274804	0.0306054	0.0158216	0.0196166	0.0194641	0.0444834	0.0473546	0.0112644	0.0261533	0.0351759	0.00563244
14-3-3 protein epsilon	YWHAE	P62258	6	12	9	47.5	29.174	255	0.00352731	0	0	0.00140834	0.00512439	0.00295361	0.0016794	0.00399941	0.000468133	0.00352731	0.00156936	0	0.000593762	0.00657369	0.000929153	0.000667489	0.00043867	0	0.000602975	0	0	0	0.000987331	0.00431395	0.00567841	0.00173597	0.00109444	0	0.00781059	0
Histone H4	HIST1H4A	P62805	1	12	12	58.3	11.367	103	0.0419328	0.00384649	0.00237455	0.00672569	0.0316711	0.0138759	0.00934316	0.00127314	0.00144255	0.0419328	0.000732492	0.0013494	0.00880535	0.485266	0.0111661	0.00136295	0.0013672	0.000700679	0	0.0015628	0.000673586	0.00392048	0.00377882	0.00497272	0.0010749	0.0130266	0	0.013774	0.0114096	0.00215593
Adenylyl cyclase-associated protein 1	CAP1	Q01518	11	12	12	33.1	51.901	475	0.000245628	0.000124648	0	0.000179	0.000884383	9.65192e-05	0	0	0	0.000245628	0.000246787	0	0.00172052	0.0109013	0	0	0	0	0.00122771	0	0.000746111	0	0	0.000750904	0.00249758	0.00267743	0.000658685	0	0.00209499	0
Follistatin-related protein 1	FSTL1	Q12841	3	12	12	49.7	34.985	308	0.00154522	0.0082091	0.0126242	0.00103312	0.00350217	0.00915449	0.0127394	0.000827717	0.00213537	0.00154522	0.0153039	0.000989827	0.00145336	0.0012614	0.00250266	0.0118715	0.0141446	0.00769549	0.00194529	0.00612958	0.00131377	0.00379125	0	0.000211275	0.00059211	0.00581708	0	0.00150652	0	0.0024781
45 kDa calcium-binding protein	SDF4	Q9BRK5	3	12	12	36.5	41.806	362	0.00581402	0.00623505	0.00418924	0.00906612	0.00469808	0.0063825	0.00477193	0.00163311	0.00204075	0.00581402	0.00384377	0.00435053	0.00433252	0.0035499	0.0031001	0.00240118	0.00486789	0.00500781	0.0054781	0.00398674	0.00242342	0.00243404	0.00283535	0.00586483	0.00493992	0.00254262	0.0024135	0.00356604	0.00614115	0.00153589
Hypoxia up-regulated protein 1	HYOU1	A0A087X054	12	11	11	16.9	104.78	937	0.000250646	8.27622e-05	0	0.00013259	0.000236461	0.000152995	0.000157844	0	0	0.000250646	0.000101597	0	0	0	9.57737e-05	0	0	8.62761e-05	0	0	0	6.86568e-05	0.000102838	0	0	0	0.00180951	0	0	0
Peroxiredoxin-1	PRDX1	A0A0A0MSI0	5	11	10	60.2	18.976	171	0.000819744	0.00361485	0	0.00456066	0.0132192	0.00523426	0	0.00968316	0.00170243	0.000819744	0.00311935	0.000997989	0.0118658	0.0327204	0.0011548	0.00108083	0	0	0.0106184	0	0.00780742	0.00312237	0.00349874	0.00905375	0.0242093	0.0142017	0.00151199	0.0017602	0.0290803	0
Cathepsin D	CTSD	A0A1B0GV23	15	11	11	39.9	43.831	406	0.00141063	0.0124851	0.000663842	0.0096959	0.0023385	0.00192351	0.00245864	0.00171987	0.00242183	0.00141063	0.00479821	0.00274996	0	0.00740228	0.00526946	0.00989092	0.00433388	0.00707968	0.00258119	0.00382212	0.00350533	0.00347148	0.00514266	0.00580887	0.00368778	0.00189839	0.00256829	0.00669217	0.00103789	0.00246455
Toll-like receptor 2	TLR2	O60603	1	11	11	16.1	89.837	784	0.000382255	0	0	0.00032802	0.000790231	0	0.00022074	0	0	0.000382255	0.000449465	0	0	0	0	0	8.24387e-05	0	0	0	0	0	0.000140848	0	0.000186802	0	0	0	0.000465112	0
L-lactate dehydrogenase A chain	LDHA	P00338	11	11	9	41	36.688	332	0.000375888	0	0	0.000438721	0.000891213	0.000621787	0.000257978	0	0	0.000375888	0	0	0	0.0167838	0	0	0	0	0.000330519	0	0	0	0	0.00062913	0.000944883	0.000632509	0	0	0.000726458	0
Retinal dehydrogenase 1	ALDH1A1	P00352	4	11	11	25.7	54.861	501	0	0	0	0	0.00196132	0.000569764	0	0.000406805	0	0	0.000498344	0	0	0.00844554	0	0	0	0	0	0	0.000510634	0	0	0.00307834	0.00211774	0.00201581	0.00125953	0	0.00467709	0
Cystatin-C	CST3	P01034	1	11	11	63.7	15.799	146	0.182929	0.0872337	0.13626	0.0583067	0.139156	0.113068	0.195666	0.140942	0.162546	0.182929	0.252413	0.150227	0.102745	0.153671	0.145412	0.13547	0.107203	0.134022	0.136295	0.210337	0.15522	0.103013	0.145915	0.174411	0.0555871	0.115831	0.0737118	0.203122	0.0553861	0.0652169
Beta-2-glycoprotein 1	APOH	P02749	5	11	11	47.2	38.298	345	0.00873795	0.0073708	0.00459664	0.0135748	0.00997479	0.00627739	0.0176346	0.00188635	0.00475476	0.00873795	0.003847	0.00548957	0.00261067	0.00491373	0.00689731	0.00589813	0.00666945	0.00628981	0.0058897	0.00307934	0.00469934	0.00658729	0.00308568	0.00896203	0.00578493	0.00104504	0.00311348	0.000531533	0	0.00159941
Alpha-1-acid glycoprotein 1	ORM1	P02763	1	11	8	45.3	23.511	201	0.110161	0.0580914	0.0810745	0.31371	0.101454	0.0759735	0.0675277	0.062825	0.0814012	0.110161	0.111185	0.0635593	0.116825	0.119602	0.146393	0.205244	0.0396073	0.071667	0.122872	0.0909284	0.110496	0.071962	0.115524	0.0966314	0.0871967	0.0779466	0.0516224	0.0921966	0.0875184	0.065735
Tubulin beta chain	TUBB	Q5JP53	20	11	3	34	47.766	426	0.000600019	0.000851332	0	0	0.000716672	0	0	0.000540089	0	0.000600019	0	0	0.00174541	0.0115989	0	0	0	0	0.000766869	0	0	0	0	0.00156948	0.00496463	0.00229035	0	0	0.00644164	0.000893687
Kappa-casein	CSN3	P07498	1	11	11	53.8	20.305	182	8.48086	8.82719	8.04487	9.45549	9.3106	9.5317	8.85105	7.99941	8.87057	8.48086	6.39524	7.29187	6.34865	7.37175	7.70182	6.88141	6.06019	7.3063	7.63181	7.53734	5.93156	9.07649	6.98164	7.6277	9.37525	6.65284	6.0449	9.78701	7.70065	5.4242
Profilin-1	PFN1	P07737	4	11	11	75	15.054	140	0.00628764	0.007732	0	0.00679918	0.0128102	0.00601712	0.00477938	0.0124525	0.00205006	0.00628764	0.0115249	0.00107965	0.0148474	0.162045	0.00494022	0.00411561	0.00145985	0.000432185	0.00758851	0.00462285	0.0130372	0.00667062	0.003592	0.0162265	0.0283201	0.033497	0.00758205	0.00745279	0.0371966	0
Desmin	DES	P17661	1	11	9	31.7	53.535	470	0.0027469	0	0	0	0	0.00215719	0.000245392	0	0	0.0027469	0	0	0	0	0	0	0	0	0	0	0	0	0.00023463	0	0	0	0	0	0.00117797	0
Phosphoglycerate mutase 1	PGAM1	P18669	3	11	11	49.2	28.804	254	0.00351603	0.00231255	0.000717625	0.00208957	0.0047651	0.00265971	0.000362809	0.00506562	0.000848764	0.00351603	0.00416197	0.000360314	0.00531809	0.03197	0.00133572	0.000952459	0.000873991	0.000189313	0.00295143	0.000370376	0.00406477	0.000931391	0.00174065	0.00714371	0.0197383	0.00650246	0.00252239	0.00188932	0.0103171	0.000310138
Ras GTPase-activating-like protein IQGAP1	IQGAP1	P46940	5	11	11	9.7	189.25	1657	0	0	0	0	0.000113527	0	0	9.31715e-05	0	0	0	0	0	0.00203609	0	0	0	0	0	0.00017151	0	0	0	0	0.000120272	0.000370637	0	0	0.000332102	0
T-complex protein 1 subunit theta	CCT8	P50990	3	11	11	21.9	59.62	548	0	0	0	0	0.000258255	0	0	6.9695e-05	0	0	0	0	0.000233934	0.00177673	0	0	0	0	0	0	0.000169139	4.80197e-05	0	0.000198491	0.000722677	0.000674442	9.57512e-05	0	0.00132194	0
Eukaryotic initiation factor 4A-I	EIF4A1	P60842	12	11	6	33	46.153	406	0	0	0	0	0	0	0	0.000258472	0	0	0	0	0.00013711	0.00641593	0	0	0	0	0	0	0	0	0	0	0.00161485	0.000694251	0	0	0.00293667	0
Hemoglobin subunit beta	HBB	P68871	14	11	11	85	15.998	147	0.0373685	0.00505825	0	0	0.00448236	0.0126951	0.0018804	0	0	0.0373685	0.00496611	0.0011101	0	0.00132973	0.0129936	0.0036797	0.00172499	0	0	0	0.00115132	0.0195794	0.00332354	0.00216534	0.0172214	0.00224899	0	0.000956942	0.00435315	0
Cytoplasmic dynein 1 heavy chain 1	DYNC1H1	Q14204	1	11	11	3.1	532.4	4646	0	0	0	0	1.84717e-05	0	0	0	0	0	0	0	0	0.00014291	0	0	0	0	0	0	0	0	0	0	0.000173751	0	0	0	7.19443e-05	0
UDP-glucose 4-epimerase	GALE	Q14376	5	11	11	44.5	38.281	348	0	0	0	0	0.000802241	0	0	0.000249861	0	0	0.00108186	0	0.00365539	0.00478095	0.00028202	0	0	0	0.00127785	0	0.00182205	0	0	0.00164581	0.00891843	0.00936256	0.000472668	0	0.00613435	0
Nucleoside diphosphate kinase	NME1-NME2	Q32Q12	8	11	5	64.4	32.642	292	#N/A	#N/A	#N/A	#N/A	#N/A	#N/A	#N/A	#N/A	#N/A	#N/A	#N/A	#N/A	#N/A	#N/A	#N/A	#N/A	#N/A	#N/A	#N/A	#N/A	#N/A	#N/A	#N/A	#N/A	#N/A	#N/A	#N/A	#N/A	#N/A	#N/A
von Willebrand factor A domain-containing protein 1	VWA1	Q6PCB0	3	11	11	41.1	46.804	445	0.00125355	0.00804733	0.00259815	0.0135138	0.00500711	0.00316756	0.00225884	0.00104969	0.0050842	0.00125355	0.00152533	0.000258919	0.00101817	0.00777425	0.00411213	0.00542646	0.00127255	0.00474011	0.00305882	0.0022466	0.00121079	0.00188839	0.00349837	0.0059182	0.00103833	0.00251591	0.000184151	0.00210366	0.0031913	0.00164614
Nephronectin	NPNT	Q6UXI9	3	11	11	24.2	61.906	565	0.000270418	0.000614234	0.000993927	0.0019335	0.00119207	0.00348527	0.00222612	0.000569085	0.000656482	0.000270418	0.000724202	0.00070826	0.000696796	0.000440787	0.000867824	0.00127064	0.000427658	0.000611222	0.000545351	0.000585921	0.000965319	0.000724322	0	0.00123271	0	0.000813976	9.84091e-05	0.000274333	0.00103611	0.000764609
ATP-binding cassette sub-family G member 2	ABCG2	Q9UNQ0	3	11	11	15.1	72.313	655	0.00338251	0.000361166	0	0	0.00164299	0.00115413	0	0.000907196	0	0.00338251	0.00195685	0	0.00016657	0.00055036	0.000315702	0	0.000494901	0	0	0.000407099	0.000614474	0	0.000937454	0	0.000287577	0.00238751	0	0.00249837	0.00352403	0
Talin-1	TLN1	Q9Y490	4	11	11	5.7	269.76	2541	0	0	0	0	0	0	0	0	0	0	0	0	0	0.000715523	0	0	0	0	0	0	0	0	0	0	0	0	0	0	0	0
40S ribosomal protein S3a	RPS3A	D6RG13	12	10	10	43	25.608	223	0.00129199	0	0	0.000176655	0.00146711	0	0.000539279	0.000471567	0	0.00129199	0	0	0.000805828	0.0120431	0	0	0	0	0.000490917	0	0	0	0	0.0019533	0.00881521	0.00491577	0.000997189	0	0.00555169	0
Parathyroid hormone-related protein	PTHLH	F5GZD9	3	10	10	44.2	19.542	172	0.0209906	0.0827815	0.0445496	0.0471255	0.0422745	0.0487807	0.0439782	0.00434486	0.0240347	0.0209906	0.065309	0.0143713	0.0261272	0.0403716	0.0443522	0.0368209	0.0302133	0.0802947	0.102228	0.0760579	0.0406717	0.0549654	0.0240574	0.0346309	0.019579	0.0247085	0.0122765	0.0542338	0.021075	0.0510387
Syntenin-1	SDCBP	O00560	4	10	10	55.7	32.444	298	0.00328526	0.00325838	0.00974964	0.00954629	0.0056177	0.00514514	0.00856323	0.00184081	0.00127543	0.00328526	0	0.00779201	0.00463696	0.00297928	0.00260159	0.00149728	0.0030089	0.00597527	0.00682677	0.00140582	0.00258035	0.0169808	0.00259769	0.0049977	0.00439552	0.00103299	0.00397885	0.00137802	0.00778755	0.00220176
Pyridoxal kinase	PDXK	O00764	3	10	10	45.5	35.102	312	0.000592927	0.000222524	0	0.00105318	0.00105124	0.000625666	0	0.00452585	0	0.000592927	0.00437186	0	0.00312845	0.0108666	0.0021059	0	0	0	0.00199164	0.00142755	0.00323558	0	0.00223509	0.00284075	0.0142669	0.00654343	0.00167608	0.00146786	0.0100517	0
Alpha-actinin-4	ACTN4	O43707	10	10	5	14.6	104.85	911	0.000277833	7.70013e-05	0	0.000251065	0.000256039	0.000359956	0.000185261	0.000149979	0	0.000277833	2.25373e-05	0	0	0.00130151	0	0	9.22698e-05	0	9.98491e-05	0	0.000286092	0.000126522	8.91435e-05	0.000121888	0.000246705	0.000410078	0	0	0.000658822	6.49379e-05
N(G),N(G)-dimethylarginine dimethylaminohydrolase 1	DDAH1	O94760	2	10	10	46.7	31.121	285	0.00152061	0	0.000463372	0.000980761	0.00176859	0.00102622	0	0.000817057	0	0.00152061	0.00148759	0	0.000277969	0.00421435	0.000572373	0	0	0	0.000997261	0	0.00176279	0.000555148	0.000560845	0.00237993	0.00805695	0.00347314	0.000570036	0.000431886	0.00191721	0
Ig gamma-3 chain C region	IGHG3	P01860	1	10	4	35.8	41.287	377	0.0181161	0.00802657	0.00844295	0.0105628	0.00927812	0.00971469	0.0153458	0.00797809	0.00969744	0.0181161	0.0071785	0.00481856	0.00665858	0.0130562	0.00446554	0.0071891	0.00810061	0.00939539	0.00826151	0.00662013	0.00563064	0.00962163	0.00754592	0.0110234	0.0070928	0.0120482	0.00533509	0.0106193	0.0145653	0.00350769
Complement component C9	C9	P02748	2	10	10	21.8	63.173	559	0.00286483	0.00050655	0.0006126	0.00714118	0.000567492	0.00143662	0.000946446	0	0	0.00286483	0.000315827	0.000373733	0.000852041	0.000736897	0.00032773	0.00228318	0.00124228	0.000211259	0.000348726	0.000255696	0.000412929	0	0.000209248	0.000268213	0	0.000212787	0	0.000361093	0	0
Tissue alpha-L-fucosidase	FUCA1	P04066	1	10	10	30.5	53.688	466	0.00408717	0.00801546	0.00157411	0.000823088	0.000473958	0.00119294	0.000250451	0.00143607	0.0021553	0.00408717	0.00746111	0.00121249	0.00333012	0.0033208	0.0213444	0.0059661	0.00555862	0.00455943	0.00155346	0.00364689	0.00251981	0.00484201	0.00836592	0.00583115	0.00378392	0.00407379	0.00137564	0.0155933	0.00190229	0.00606685
Amyloid beta A4 protein	APP	P05067	5	10	9	13.8	86.942	770	0.000378655	0.000876104	0.000244485	0.00484125	0.000852681	0.000462995	0.00105874	0.000337584	0.000214773	0.000378655	0.000192815	8.6432e-05	0.000278341	0.00128915	0.000392993	0.00072301	0.000220833	0.000571419	0.000563258	0	0.000142719	0.000536201	0	0.000857805	0.000478525	0.000107854	0.000279472	0.00010567	0.000250274	6.50376e-05
Alpha-2-antiplasmin	SERPINF2	P08697	6	10	10	25.3	54.565	491	0.00208729	0.00164559	0.00483624	0.00467303	0.00275447	0.00236481	0.00139191	0.00321475	0.00314727	0.00208729	0.00276271	0.00277173	0.00271992	0.00249119	0.00320983	0.00287087	0.00246657	0.00190126	0.000769702	0.00248526	0.00234804	0.00095234	0.00333342	0.00202771	0.00290229	0.00136879	0.00139058	0.00512605	0.000962294	0.00119713
Leukotriene A-4 hydrolase	LTA4H	P09960	2	10	10	24.1	69.284	611	0	0	0	0.00016467	0	0	0	0	0	0	0	0	0	0.00535185	0	0	0	0	0	0	0	0	0	0	0.000209072	0.000313184	0	0	0.000240778	0
Folate receptor alpha	FOLR1	P15328	1	10	10	53.3	29.819	257	0.0221302	0.0114884	0.0137949	0.0215196	0.0213522	0.0301596	0.0244847	0.00765473	0.00900512	0.0221302	0.0123792	0.00634599	0.0151901	0.00644508	0.0104151	0.0132112	0.00678716	0.00900134	0.00929694	0.00549335	0.00807824	0.0125563	0.00697688	0.0291241	0.0113837	0.023784	0.0094138	0.0196096	0.011363	0.00720569
40S ribosomal protein S2	RPS2	P15880	9	10	10	39.2	31.324	293	0	0	0	0	0.00156933	0.000184582	0.000192049	0.0002556	0	0	0	0	0.00101951	0.00448097	0	0	0	0	0.000467493	0	0	0	0	0	0.00392306	0.00260388	0	0	0.00257064	0
Inter-alpha-trypsin inhibitor heavy chain H1	ITIH1	P19827	4	10	10	14.7	101.39	911	0.00100892	0	0.000428791	0.00177814	0.00076523	0.00137755	0.00058951	0.000327616	0.000169328	0.00100892	0.00021156	0	0.000535703	0.000297327	0.000100163	0	0.000230094	0.000247555	0.000608962	0.000479158	0.000186821	0	0.000186191	0.000964863	0.000660358	0.000116848	0.000662373	0.00108643	0	0.000161555
Transcobalamin-1	TCN1	P20061	1	10	10	28.4	48.206	433	0.0104202	0.0312738	0.0137784	0.0330209	0.0294623	0.00364841	0.00141661	0.0250578	0.0367466	0.0104202	0.0208987	0.0078302	0.00533953	0.0466205	0.0179717	0.0270042	0.00938197	0.0478428	0.0373054	0.0151061	0.0120508	0.0455207	0.0246994	0.0564253	0.0739972	0.0352191	0.0455537	0.0468533	0.0795193	0.0244159
Ubiquitin-like modifier-activating enzyme 1	UBA1	P22314	7	10	10	15.9	117.85	1058	0.000141764	0	0	6.7773e-05	0.000289803	0	0	0.000285241	0	0.000141764	0	0	0.000378786	0.00189415	0	0	0	0	0	0	0.00015396	0	0	0.000254134	0.000860382	0.000901119	0	0	0.00146333	0
Tryptophan--tRNA ligase, cytoplasmic	WARS	P23381	22	10	10	27.8	53.165	471	0.00184446	0.000739785	0.000824485	0.00133733	0.00104261	0	0	0	0	0.00184446	0.00157055	0	0.00264699	0.046986	0	0	0	0	0.000915689	0	0	0	0	0.00221094	0.00280423	0.030983	0.000895711	0.0010133	0.00292567	0
Calreticulin	CALR	P27797	3	10	10	31.2	48.141	417	0.00156357	0	0	0.00188221	0.00205537	0.000441439	0.000276049	0	0	0.00156357	0.000378267	0	0	0.000531021	0.000234716	0	0	0	0	0	0.000476911	0	0.000381602	0.00115618	0.000626426	0.00107825	0.00301626	0	0	0
Cytosol aminopeptidase	LAP3	P28838	2	10	10	23.7	56.166	519	0	0	0	0	0.000227657	0	0	0.00109423	0	0	0	0	0.00100701	0.00467686	0.000237242	0	0	0	0.000303535	0	0.00153098	0	0	0.00368767	0.00507806	0.0033871	0.000383139	0	0.00189208	0
Phosphatidylethanolamine-binding protein 1	PEBP1	P30086	1	10	10	70.6	21.057	187	0.00467631	0	0.00116972	0.00680637	0.00763915	0.00411475	0.00359142	0.0147332	0.00529669	0.00467631	0.00585907	0.000927048	0.0206484	0.031084	0.00367871	0.0042403	0.00476572	0.000969933	0.018062	0.00208244	0.0182884	0.00204429	0.00228776	0.0213436	0.027373	0.0584262	0.00419509	0.00460285	0.0148417	0.00669705
Leukocyte elastase inhibitor	SERPINB1	P30740	1	10	10	33	42.741	379	0	0	0	0	0	0	0	0	0	0	0	0	0	0.019226	0	0	0	0	0	0	0	0	0	0	0	0	0	0	0	0
Malate dehydrogenase, cytoplasmic	MDH1	P40925	6	10	10	35	36.426	334	0.00667637	0.00100494	0.00321748	0.00270638	0.00817242	0.000955361	0.00265013	0.00283897	0	0.00667637	0.00496159	0	0.00700184	0.0219237	0.00120667	0.000674909	0	0	0.00419383	0.00118103	0.00649003	0.000924594	0.00220518	0.0155461	0.0235103	0.013859	0.00432837	0.00133064	0.0209504	0.000283206
Transforming protein RhoA	RHOA	P61586	12	10	4	61.1	21.768	193	0.0106698	0.00355729	0.00203392	0.00595022	0.0127602	0.00314684	0.00656999	0.00425437	0.00283537	0.0106698	0.00849361	0.00181737	0.00843876	0.0172344	0.00698797	0.00426583	0.00455826	0.00157435	0.00497866	0.00112929	0.00617586	0.00194234	0.00161533	0.00480317	0.0163286	0.0196019	0.00876045	0.00298866	0.0217215	0.00115573
40S ribosomal protein S18	RPS18	P62269	4	10	10	47.4	17.718	152	0.000653318	0	0	0.00134406	0.00258668	0.00030432	0	0.00113142	0	0.000653318	0.000488951	0	0.0010099	0.00913951	0	0.000293116	0	0	0.0012787	0	0.000947468	0	0	0.0012636	0.0118279	0.00332387	0.000749486	0	0.0064652	0
40S ribosomal protein S4, X isoform	RPS4X	P62701	4	10	10	36.1	29.597	263	0.000191901	0	0	0	0.00194295	0	0	0.00131638	0	0.000191901	0	0	0.00119386	0.00639696	0	0	0	0	0.000826686	0	0	0	0	0.0014974	0.00432684	0.00156322	0	0	0.000701696	0
Ras-related protein Rab-1A	RAB1A	P62820	2	10	4	62.4	22.677	205	0.00944476	0.00818447	0.00649114	0.00497616	0.00703682	0.0111344	0.00531918	0.0120871	0.00222306	0.00944476	0.0109559	0.00499805	0.0106716	0.0206797	0.00852863	0.00752274	0.00370978	0.00325349	0.00928304	0.0070776	0.00988015	0.006652	0.00914999	0.00659547	0.00661511	0.00967826	0.00761969	0.00941979	0.00975695	0.00400692
Beta-actin-like protein 2	ACTBL2	Q562R1	1	10	1	21.5	42.003	376	0	0	0	0	0	0	0	0	0	0	0	0	0	0.0838355	0	0	0	0	0	0	0	0	0	0	0.000971677	0	0	0	0	0
Protein DJ-1	PARK7	Q99497	3	10	10	64	19.891	189	0.000499975	0.000253453	0	0.000457242	0.00100189	0	0	0.000679657	0.000222971	0.000499975	0.000580739	0	0.00193214	0.00972799	0.00179148	0	0	0	0.00180294	0.00039099	0.00354985	0.00168737	0	0.00476161	0.010581	0.0138677	0.00240682	0.00212467	0.00972135	0
Angiopoietin-related protein 4	ANGPTL4	Q9BY76	6	10	10	32.3	45.214	406	0.00372476	0.00317745	0.00220529	0.00120543	0.0079121	0.00751149	0.00403777	0.000278964	0.0100422	0.00372476	0.00198075	0.00526251	0.00519367	0.00255994	0.0069949	0.00289733	0.000577264	0.00712871	0.00725335	0.0084306	0.00253761	0.00318201	0.00687385	0.00477882	0.00642129	0.00162728	7.62391e-05	0.00458577	0.00195191	0.000897573
Aminopeptidase B	RNPEP	Q9H4A4	6	10	10	18	72.595	650	0	0	0	0	0.000729456	0	0	0.000281611	0	0	0.000111351	0	0.00074934	0.00127171	0	0	0	0	0	0	0.000121018	0	0	0.000379727	0.00149515	0.000963488	0	0	0.000649661	0
Clathrin heavy chain 1	CLTC	Q00610	8	9	9	6.6	191.61	1675	0	0	0	0	9.40261e-05	0	0	0	0	0	0	0	0	0.000183683	0	0	0	0	0	0	0	0	0	9.24289e-05	0.000383674	0.000138431	4.86265e-05	0	2.62853e-05	0
Mucin-1	MUC1	A0A0C4DGW3	14	9	9	22.3	49.224	475	0.0653479	0.0300714	0.0186824	0.0270285	0.0427591	0.0159009	0.0202484	0.0273189	0.0169225	0.0653479	0.0318922	0.0141035	0.0157289	0.0289656	0.0172188	0.0183347	0.0168229	0.00926728	0.0263155	0.022494	0.0183093	0.0133245	0.0285495	0.01738	0.0102296	0.0285769	0.0170231	0.0267731	0.0417662	0.0159323
Aldo-keto reductase family 1 member C3	AKR1C3	P42330	3	9	5	44.3	36.853	323	0	0.000691351	0.000505833	0.000450285	0.00142363	0.000393088	0	0.00749305	0	0	0.0032999	0	0.00357807	0.00637892	0	0.000851277	0.000822454	0	0.00234979	0	0.00141536	0	0.00261624	0.0016583	0.00700879	0.00483817	0.00128376	0.000493253	0.00675679	0
Epithelial discoidin domain-containing receptor 1	DDR1	A0A0G2JNZ7	25	9	9	13.4	85.467	767	0.00170412	0.000689274	0.00241412	0.00377311	0.00254211	0.0018621	0.00287518	0.000565171	0.000403841	0.00170412	0.00186991	0	0.000374059	0.000736157	0.000973639	0.0015939	0.001147	0.000934636	0.0014798	0.000717114	0.00011576	0.000392039	0.00102653	0.000944912	0.00082634	0.000734304	0.000297728	0.000852763	0.000157269	0.000473755
Immunoglobulin lambda-like polypeptide 5	IGLL5	B9A064	3	9	4	50	23.063	214	0.0238941	0.00283769	0.00800958	0.0109747	0.00506433	0.0197024	0.00479481	0.00908914	0.00982327	0.0238941	0.030512	0.0217108	0.014924	0.00363434	0.00778307	0.0133238	0.0353718	0.0166584	0.0123749	0.0147376	0.0219457	0.0156279	0.00608925	0	0.0120289	0	0.00917719	0.00485529	0.0292944	0.0040261
40S ribosomal protein SA	RPSA	C9J9K3	4	9	9	45.6	29.404	263	0	0.000300569	0	0	0	0	0	0.00155416	0	0	0.000365277	0	0.00311423	0.0177086	0	0	0	0	0.00131789	0	0.00159616	0.000736333	0.000500613	0.00254538	0.00943949	0.00840196	0.00169981	0	0.00556949	0
Guanine nucleotide-binding protein subunit beta-2-like 1	GNB2L1	J3KPE3	22	9	9	48.4	30.104	273	0	0	0	0	0.00225102	0.000686749	0	0.000574783	0	0	0	0	0.00146719	0.00740876	0	0	0	0	0.000733887	0	0	0	0	0.000738104	0.00403891	0.00292955	0.000739153	0	0.00318412	0
L-xylulose reductase	DCXR	J3KS22	8	9	9	41.7	23.803	223	0.000490815	0.000674836	0.000305246	0.00206984	0.00379084	0	0.000492852	0.00291111	0.000631807	0.000490815	0.00271044	0	0.00157144	0.00639141	0.000477234	0	0	0	0.00190466	0.00113151	0.00256827	0.000862632	0.00170922	0.00283023	0.0153567	0.00667839	0.00128572	0.000467735	0.0040213	0
Chloride intracellular channel protein 1	CLIC1	O00299	1	9	9	47.7	26.922	241	0.00326404	0.000613171	0.000617258	0.00278735	0.00280189	0.00234816	0.00139648	0.00165354	0	0.00326404	0.00354414	0.000672319	0.00130428	0.0156285	0.000584659	0	0.000396901	0	0.00133553	0.00275957	0.00454659	0	0.000353626	0.00349356	0.0157976	0.00957753	0.000790891	0	0.00555379	0.00123375
GDP-mannose 4,6 dehydratase	GMDS	O60547	1	9	9	35.5	41.949	372	0	0	0	0	0.000795282	0	0	0	0	0	0	0	0	0.00175776	0	0	0	0	0	0	0	0	0	0.000804536	0.000565864	0.00193782	0.000433106	0	0.00114353	0
Fructose-1,6-bisphosphatase 1	FBP1	P09467	2	9	8	37.3	36.842	338	0	0	0	0.000939506	0.000988484	0.000889778	0	0.00185395	0	0	0.00105516	0	0.00346371	0.00428019	0	0	0	0	0.00218081	0	0.00125639	0	0	0.00108078	0.00318451	0.00374546	0.000825844	0	0.00124959	0
Glucose-6-phosphate 1-dehydrogenase	G6PD	P11413	4	9	9	21.2	59.256	515	0	0	0	0	0	0	0	0	0	0	0	0	0	0.00330554	0	0	0	0	0	0	0	0	0	0	0	0	0	0	0.000252766	0
Alpha-actinin-1	ACTN1	P12814	11	9	4	13.8	103.06	892	0	0	0	0	0.000147646	0	0	0	0	0	0	0	0	0.000877587	0	0	0	0	0	0	0	0	0	0.000112695	0.000362519	0.00017191	0	0	0	0
Desmoplakin	DSP	P15924	1	9	9	3.4	331.77	2871	0	0	0	0	0	0	2.29022e-05	0	0	0	0	0	0	0	0	0.000399637	0	0	0	0	0	0	0	0	0	0	0	0	0	0
Beta-galactosidase	GLB1	P16278	5	9	9	18.5	76.074	677	0.000889726	0.000944384	0	0.00181545	0.000840877	0.000864432	0.000731297	0	0	0.000889726	9.62462e-05	0	0.000116892	0.000115106	0.000247616	0.00242204	0.00050184	0.000192166	0.000372722	0.00126972	0.000154103	0.000238264	0.000238223	0.000530519	0	0.00099501	0	0	0	0.000351995
Alpha-1-acid glycoprotein 2	ORM2	P19652	1	9	6	46.8	23.602	201	0.010774	0.0163071	0.0183733	0.0262475	0.00741724	0.00729179	0.00719829	0.010446	0.0245576	0.010774	0.00181403	0.0173031	0.066297	0.0245376	0.0487795	0.0555982	0.0483821	0.0401783	0.0764624	0.0315263	0.0581374	0.049244	0.0518213	0.0551143	0.076155	0.0358722	0.0400266	0.0393962	0.0255017	0.0219384
Cofilin-1	CFL1	P23528	8	9	9	66.3	18.502	166	0.0283555	0.0164317	0.0114488	0.0185281	0.0112965	0.0107963	0.0038208	0.0305295	0.0021041	0.0283555	0.0245592	0.00383045	0.056027	0.183368	0.0206335	0.0121418	0.00681926	0.00331375	0.0266469	0.0114526	0.0303856	0.0183001	0.0167192	0.0415041	0.0570531	0.0737052	0.0146091	0.0178134	0.0632752	0.00409953
Peroxiredoxin-2	PRDX2	P32119	2	9	8	38.4	21.892	198	0.000643083	0	0	0.00108274	0.00392461	0.00229256	0	0.00228576	0	0.000643083	0	0	0.00277785	0.00607774	0	0	0	0	0	0	0.00220865	0.000486621	0	0.00269441	0.00790047	0.00163359	0.00081797	0	0.00598096	0
Serine hydroxymethyltransferase, cytosolic	SHMT1	P34896	9	9	9	23.8	53.082	483	0	0	0	0	0.000675536	0	0	0.000579686	0	0	0.000264089	0	0.000479559	0.000948001	0	0	0	0	0.000420634	0	0.000670067	0	0	0.00049207	0.00380402	0.000638486	0.000382824	0	0.00260582	0
60S ribosomal protein L4	RPL4	P36578	4	9	9	23.9	47.697	427	0	0.000451925	0.000153195	0	0.00192771	0	0	0.000583193	0.000271799	0	0.000337785	0	0.00040808	0.00859775	0	0	0	0	0.0011131	0	0.000672821	0	0.000388185	0.00159757	0.00765174	0.00447798	0.000693216	0	0.00184737	0.000157963
Dipeptidyl peptidase 1	CTSC	P53634	2	9	9	27	51.853	463	0.00238302	0.00271909	0.00171103	0.00302254	0.00409626	0.00145711	0.00107351	0.00076263	0.000608221	0.00238302	0.00156091	0.00120929	0.000752506	0.00337243	0.00156627	0.00168138	0.000647027	0.000451348	0.00220471	0.00134177	0.00120411	0.000479266	0.00165633	0	0	0.000592793	0.000680733	0	0.000595426	0
Ras-related protein Rab-2A	RAB2A	P61019	6	9	9	54.7	23.545	212	0.00375458	0.00065074	0	0.00223261	0.00347279	0.00174361	0.00198663	0.0006199	0.000506579	0.00375458	0.000898133	0	0.00157239	0.0027815	0.00185836	0.000538703	0.000247768	0	0	0	0.00136671	0.000985253	0.00047009	0.000569901	0.00142207	0.00252787	0	0.00100613	0.0016575	0
Actin-related protein 2	ACTR2	P61160	4	9	9	32	44.76	394	0	0	0	0	0.000415348	0	0	0	0	0	0	0	0.000428836	0.00746844	0	0	0	0	0	0	0	0	0	0.000876201	0.00317419	0.00167345	0.000195585	0	0.00242071	0
Beta-2-microglobulin	B2M	P61769	2	9	2	78.2	13.714	119	0.842713	1.2248	1.72233	1.54407	1.13153	0.937774	1.40106	0.715369	0.622765	0.842713	0.850222	0.46513	1.38715	0.909602	1.14311	1.57615	2.72757	1.02361	0.830321	0.54261	0.661601	0.820222	0.891699	1.43947	1.27185	0.612025	0.862871	0.882938	1.13416	0.695411
14-3-3 protein gamma	YWHAG	P61981	1	9	4	34.8	28.302	247	0.00186429	0	0	0.00091063	0.00158861	0.000929809	0.000262306	0.000387646	0	0.00186429	0	0	0.000337356	0.0036175	0	0	0	0	0.000300098	0.000659218	0.000256633	0	0	0.00147414	0.00211521	0.00172377	0.000427614	0	0.00182287	0
14-3-3 protein eta	YWHAH	Q04917	4	9	5	35	28.218	246	0.000457691	0	0	0	0.0003538	0	0	0.00174469	0	0.000457691	0	0	0	0.00309129	0	0	0	0	0	0	0	0	0	0	0.00296187	0.00103304	0	0	0.00197537	0
Proteasome activator complex subunit 1	PSME1	Q06323	3	9	9	38.6	28.723	249	0.000704253	0.000296657	0	0.00187065	0.00249263	0.000302662	0	0.00182221	0	0.000704253	0	0	0.00335978	0.0132908	0.000385388	0	0	0	0.000890458	0	0.00120248	0.000384148	0.000409198	0.00401283	0.00555707	0.00526231	0.000805679	0.000384984	0.00392534	0
Inorganic pyrophosphatase	PPA1	Q15181	2	9	9	49.5	32.66	289	0	0.000839453	0	0.00216316	0.00331866	0.000738269	0	0.00284928	0	0	0.00154309	0	0.0058682	0.0124964	0.000976859	0	0	0	0.00119489	0	0.00325833	0	0.00144557	0.00478079	0.0133065	0.00999493	0.00109437	0	0.0131356	0
Ras-related protein Rab-1B	RAB1B	Q9H0U4	8	9	3	55.7	22.171	201	0	0.00105608	0	0.00130565	0.000749637	0.000322974	0	0	0	0	0	0	0	0.0016322	0	0	0	0	0	0	0	0	0	0	0	0.00171649	0.000390856	0.000770778	0	0.000645095
S-acyl fatty acid synthase thioesterase, medium chain	OLAH	Q9NV23	5	9	9	47.9	29.931	265	0.00124786	0.00150188	0.000495528	0.00120514	0.00167235	0	0	0.00724904	0	0.00124786	0.00446542	0	0.0160982	0.0232959	0.00657828	0.00246365	0.000929498	0	0.0114378	0.00208118	0.0127352	0.00351938	0.00569087	0.0150176	0.0194566	0.019545	0.00749217	0.00249432	0.0303477	0.000267762
Proteasome activator complex subunit 2	PSME2	Q9UL46	4	8	8	41.8	27.401	239	0.00025489	0.000201934	0	0.00134024	0.00196184	0.000582555	0	0.000750785	0	0.00025489	0	0	0.00277063	0.00841501	0	0	0	0	0.000112224	0	0.00116168	0	0	0.00142589	0.00155566	0.0034419	0.000864061	0	0.00348356	0
Arylsulfatase A	ARSA	P15289	2	8	8	21.1	53.588	507	0.000379219	0.000651609	0	0	0.00278333	0.00213871	0.000670452	0	0.000596401	0.000379219	0	0.000660181	0	0	0.000641381	0.000746359	0.000495626	0.000562054	0.000685671	0.000514158	0	0	0.000447339	0.000479747	0	0.000576261	0	0.000571628	0	0
60S ribosomal protein L7	RPL7	A8MUD9	4	8	8	46.2	24.433	208	0	0	0	0	0.00182031	0	0	0.000590098	0	0	0	0	0.00201202	0.00753275	0	0	0	0	0.000994589	0	0	0	0	0.00220545	0.00892227	0.0031023	0.000658109	0	0.00357722	0
Alpha-2-HS-glycoprotein	AHSG	P02765	3	8	8	34.9	39.324	367	0.0317807	0.0268157	0.0265532	0.0453224	0.0242649	0.0258054	0.0260977	0.0166657	0.0244754	0.0317807	0.020974	0.0141568	0.0280551	0.0368203	0.0251916	0.0286412	0.0162468	0.0200896	0.0293159	0.0147016	0.0187856	0.0188112	0.0180892	0.0456843	0.0307053	0.0161836	0.0136135	0.0290979	0.0107956	0.00973247
Prothrombin	F2	E9PIT3	3	8	8	21.4	65.408	583	0.00109763	0.00144384	0.00113231	0.000912296	0.0021294	0.000987724	0.00156248	0.000979391	0.00120833	0.00109763	0.000787831	0.000904342	0.000917805	0.000249258	0.00182972	0.00151078	0.0010178	0.00103041	0.00111871	0.000700173	0.00113658	0.00217283	0.00137831	0.00178686	0.00117769	0.000958186	0.00152882	0.00171058	0.000939993	0.000303313
	B2M	H0YLF3	1	8	1	100	8.4984	71	0.842713	1.2248	1.72233	1.54407	1.13153	0.937774	1.40106	0.715369	0.622765	0.842713	0.850222	0.46513	1.38715	0.909602	1.14311	1.57615	2.72757	1.02361	0.830321	0.54261	0.661601	0.820222	0.891699	1.43947	1.27185	0.612025	0.862871	0.882938	1.13416	0.695411
Matrilin-3	MATN3	O15232	1	8	8	23.3	52.816	486	0.00122467	0.000414516	0	0.0031143	0.000850542	0.0017829	0.000347591	0	0	0.00122467	0	0	0	0.000168767	0.000176161	0	0	0	0.000580631	0	0.000102117	0	0	0.000138858	0	0	0	0	0	0
Histone H2B type 1-L	HIST1H2BL	Q99880	10	8	2	54.8	13.952	126	0.0587581	0.00286671	0.00212615	0.00454694	0.0247696	0.0189157	0.0115429	0	0	0.0587581	0	0	0.00306246	0.257567	0.00119731	0.000999625	0	0	0	0	0	0	0.00247844	0.00439816	0	0.00867043	0	0.00385096	0.00256331	0.00210392
Purine nucleoside phosphorylase	PNP	P00491	4	8	8	43.9	32.118	289	0.000824552	0	0	0.00101437	0.00284751	0.000236472	0.000487614	0.00159153	0	0.000824552	0	0	0.00208083	0.0117137	0	0	0	0	0.00223529	0	0.00462009	0	0.000376102	0.00741317	0.00900793	0.00926857	0.000328571	0	0.00685363	0
Metalloproteinase inhibitor 1	TIMP1	Q5H9A7	5	8	8	83.2	16.057	143	0.0174031	0.024381	0.0240607	0.0174789	0.0411198	0.0237866	0.0334551	0.0169121	0.0230602	0.0174031	0.00731792	0.0132737	0.0132616	0.0119158	0.0300439	0.0315506	0.0131266	0.0163302	0.0249968	0.0172873	0.0201438	0.0230481	0.0170187	0.0243045	0.0141977	0.0263617	0.00571534	0.0227493	0.0236715	0.00546754
Ig gamma-2 chain C region	IGHG2	P01859	1	8	3	31.3	35.9	326	0.0273105	0.051331	0.0873845	0.0141582	0.0105493	0.00437857	0.0156896	0.0570963	0.0445321	0.0273105	0.0592152	0.0358776	0.0629366	0.0311789	0.0334383	0.0206318	0.0517063	0.0767473	0.071149	0.0324709	0.0127551	0.0343805	0.0305799	0.0296516	0.0212202	0.0968597	0.023903	0.0302289	0.0545118	0.0165561
Ig gamma-4 chain C region	IGHG4	P01861	1	8	1	30.9	35.94	327	0.00366378	0	0.00239577	0.00465016	0.00120862	0.00146546	0.00331794	0.00382796	0.00148438	0.00366378	0.00334194	0.00111225	0.0077178	0.00199797	0.0015908	0.00197242	0.00305118	0.00184846	0.00190654	0.00198575	0.00423119	0.00503101	0.00201682	0.00358792	0.00143525	0.00249456	0.00122884	0.0021541	0.00262613	0.00083535
Transthyretin	TTR	P02766	3	8	8	69.4	15.887	147	0.00983456	0.0171686	0.0154098	0.0203143	0.0285808	0.0390778	0.0206691	0.0105768	0.0401853	0.00983456	0.0143769	0.0118863	0.0460863	0.0215055	0.00809814	0.0213478	0.00663148	0.0253108	0.0326804	0.0101384	0.0150997	0.0283742	0.0393131	0.0192283	0.0262013	0.0234389	0.00941879	0.0163277	0.0115274	0.00352463
HLA class I histocompatibility antigen, A-24 alpha chain	HLA-A	P05534	23	8	1	30.4	40.688	365	0.00311064	0.001943	0.000943391	0.00409519	0.00533599	0.000427582	0.00290606	0.000297566	0.000460235	0.00311064	0.00124352	0.000466297	0	0.00145173	0.000481142	0.00223581	0.00113685	0.000589222	0.000779057	0.00123105	0.00158285	0.000125009	0.000469911	0.0019246	0.00233445	0.000298474	0.000317812	0.00115576	0.000335499	0.000882628
Beta-casein	CSN2	P05814	1	8	8	50	25.382	226	18.5943	22.1621	31.7061	19.9056	23.8458	20.9273	18.6615	27.3651	23.4835	18.5943	26.0918	25.0073	25.599	27.3468	22.8281	26.0717	41.606	19.7896	24.6947	25.9381	23.4778	23.798	23.3653	24.7543	21.2498	28.4106	40.1841	27.7319	27.5653	45.3983
Histone H2B type 2-E	HIST2H2BE	Q16778	8	8	2	54.8	13.92	126	0.000766633	0	0	0	0	0	0	0	0	0.000766633	0	0	0	0.0052274	0	0	0	0	0	0	0	0	0	0	0	0	0	0	0	0
Ribose-phosphate pyrophosphokinase 2	PRPS2	P11908	10	8	8	37.1	34.769	318	0.00193142	0.00154239	0.000476472	0.00128059	0.000471535	0.00159332	0	0.00529512	0.000507167	0.00193142	0.00415642	0.000268969	0.00905585	0.0125594	0.00258529	0.000697481	0.000223125	0	0.00328835	0.00260567	0.00411542	0.00137514	0.00260155	0.00488406	0.0122359	0.0140079	0.00237302	0.00152934	0.00579826	0
Gamma-glutamyltranspeptidase 1	GGT1	P19440	11	8	8	17.4	61.409	569	0.00324067	0.00021855	0	0.00234615	0.00284184	0.00156234	0.000367579	0	0	0.00324067	0.00197897	0	0.000462624	0.000709833	0	0	0	0	0.00200794	0	0	0	0	0.000236262	0	0	9.6504e-05	0	0.000295698	0
60S ribosomal protein L13	RPL13	P26373	4	8	8	35.5	24.261	211	0.000613451	0	0.000499199	0	0.00196656	0	0.000384203	0.00177051	0	0.000613451	0.000642323	0	0.000955741	0.00936158	0	0	0	0	0	0	0	0	0	0.00144849	0.0119685	0.00270326	0	0	0.00837125	0
Elongation factor 1-gamma	EEF1G	P26641	1	8	8	20.4	50.118	437	0	0.000273802	0	0.000161234	0.000954669	0	0.000129032	0.00107439	0.000151331	0	0.000300732	0	0.0016867	0.00293024	0	0	0	0	0.00101907	0.000286127	0.000847504	0	0.000533371	0.000960562	0.00551314	0.00140205	0.000809981	0	0.00317622	0
60S ribosomal protein L10	RPL10	X1WI28	10	8	8	40.5	22.975	200	0	0	0.000453514	0.000255948	0.00234855	0	0	0.000310293	0	0	0.000368496	0	0.00339672	0.00866345	0	0	0	0	0.000763876	0	0.00149768	0.000658636	0	0.00286422	0.0161622	0.00297549	0.000400458	0	0.00203457	0
UMP-CMP kinase	CMPK1	P30085	2	8	8	53.1	22.222	196	0.000402403	0	0.000434207	0.000450644	0.00322948	0.00123682	0.000423323	0.00200415	0	0.000402403	0.00189532	0	0.0100445	0.0151465	0.000448422	0	0	0	0.00175435	0.000577137	0.00344739	0	0.00141271	0.00661776	0.0166218	0.00848969	0.00234052	0.000416387	0.0161007	0
14-3-3 protein sigma	SFN	P31947	1	8	4	39.5	27.774	248	0.000510076	0	0	0.000302819	0.000593936	0	0.00132144	0	0	0.000510076	0	0	0	0.00229471	0	0	0	0	0.0025357	0	0.000694191	0	0	0	0.00167744	0.00187569	0	0	0.000663952	0
60S ribosomal protein L3	RPL3	P39023	6	8	8	25.1	46.108	403	0.000450652	0	0	0.000234671	0.00324237	0	0	0.00119011	0	0.000450652	0	0	0.00189382	0.00785244	0	0	0	0	0.00170667	0	0.00131162	0	0	0.0028023	0.00507109	0.00302373	0.00135175	0	0.0047554	0
Tumor necrosis factor ligand superfamily member 10	TNFSF10	P50591	1	8	8	32.4	32.509	281	0.00266649	0.00203504	0.00277244	0.00810186	0.00500686	0.00614296	0.00185024	0.000867457	0.000696627	0.00266649	0.00288469	0.00166549	0.00160166	0.00256619	0.00244415	0.000721764	0.000760285	0.00128522	0.00310265	0.000793834	0.000580558	0.000547746	0.00146876	0.00545909	0.00519688	0.000260947	0.00155612	0.00307856	0.00181711	0
Rho GDP-dissociation inhibitor 2	ARHGDIB	P52566	5	8	8	63.7	22.988	201	0	0	0	0	0	0	0	0	0	0	0	0	0	0.0266986	0	0	0	0	0	0	0	0	0	0	0	0	0	0	0	0
Ras-related protein Rap-1b	RAP1B	P61224	21	8	8	47.3	20.825	184	0	0.00477267	0.00259697	0.00419743	0.00464473	0.000946864	0.00722448	0.00294682	0.00199363	0	0.0055953	0.00414838	0.00727567	0.00650614	0.00516791	0.00572119	0.00237381	0.00164097	0.00473608	0.00295322	0.00960626	0.000861049	0.00630112	0.00294734	0.00410754	0.00744522	0.00172743	0.0065413	0.00453579	0.00219419
ADP-ribosylation factor 5	ARF5	P84085	2	8	2	45.6	20.529	180	0.000376345	0	0	0	0.000562827	0	0.000189706	0	0	0.000376345	0	0	0	0.000904652	0	0	0	0	0	0	0	0	0	0	0.0015779	0.000599782	0	0	0	0
60S ribosomal protein L6	RPL6	Q02878	7	8	8	28.5	32.728	288	0	0	0	0	0.00255248	0	0	0	0	0	0	0	0.000638309	0.00538146	0	0	0	0	0.000459972	0	0.000753812	0	0	0.00215498	0.00654044	0.00141718	0.000205468	0	0.00511337	0
Chitinase-3-like protein 2	CHI3L2	Q15782	10	8	8	35.1	43.5	390	0.00271305	0	0.000553876	0.0050232	0.00199885	0	0	0	0	0.00271305	0	0	0	0.0012217	0	0	0	0.00039441	0	0	0	0	0	0	0	0	0	0	0	0
Staphylococcal nuclease domain-containing protein 1	SND1	Q7KZF4	2	8	8	11.4	102	910	8.28501e-05	0	0	0	0.0002872	0	0	0	0	8.28501e-05	0	0	0.000440034	0.000999632	0	0	0	0	0	0	0	0	0	0.00010813	0.000443616	0.00038446	0.000197072	0	0.000572288	0
Rho GTPase-activating protein 18	ARHGAP18	Q8N392	1	8	8	14.5	74.976	663	0.000185892	0	0	0	0.000130865	0.000132707	0	0	0	0.000185892	0.000244887	0	0.000138732	0.000769606	0	0	0	0	0.000102789	0	0	0	0	0	0.00035162	0.000635594	0	0	0.000479131	0
Acetyl-CoA acetyltransferase, cytosolic	ACAT2	Q9BWD1	1	8	8	31.2	41.35	397	0.000525765	0.000628817	0	0.00056631	0.00072577	0.000441883	0.000237717	0.00211045	0	0.000525765	0.00169765	0	0.00357318	0.00601436	0.000496182	0.00017849	0	0	0.00243376	0.000315617	0.000674249	0.000183634	0.000483294	0.00253849	0.00510777	0.003862	0.000598229	0	0.0040736	0
Retinoid-inducible serine carboxypeptidase	SCPEP1	Q9HB40	4	8	8	23	50.83	452	0.00866998	0.00285875	0.000245487	0.0179617	0.012228	0.00247569	0.00322448	0.000574587	0.000486975	0.00866998	0	0.000812684	0.000343555	0.00572798	0.0018477	0.00560185	0.00280831	0.00601901	0.00198757	0.000305652	0.000491075	0.00196464	0.00135781	0.00794742	0.00153804	0.00331268	0.00164347	0.00586073	0.00131969	0.000408534
GTP-binding protein SAR1a	SAR1A	Q9NR31	3	8	5	61.6	22.367	198	0.0093381	0.00655907	0.00920523	0.00239547	0.0121519	0.0108638	0.00847584	0.0134403	0.00660077	0.0093381	0.00900824	0.00196684	0.00507248	0.0178409	0.00575841	0.00279672	0.00489413	0	0.00362192	0.00876828	0.00671597	0.0038223	0.00474518	0.00416202	0.0131814	0.0114664	0.00280666	0.00685739	0.00989882	0.00526926
Proteasome subunit alpha type-2	PSMA2	P25787	5	7	7	47.4	25.898	234	0	0	0	0.00044839	0	0	0	0	0	0	0	0	0.000392389	0.00447574	0	0	0	0	0	0	0	0	0	0	0.00171615	0	0.000315823	0	0.00124451	0
Phospholipid hydroperoxide glutathione peroxidase, mitochondrial	GPX4	A0A087X2I2	10	7	7	45.9	22.024	196	0.00312676	0	0	0.000290387	0.000921266	0.00185316	0.00325398	0	0	0.00312676	0.000445982	0	0	0.000822625	0	0	0	0	0	0	0	0	0	0.0006525	0	0.00160607	0	0	0	0
Polyadenylate-binding protein 1	PABPC1	A0A087WTT1	17	7	7	14.6	58.535	522	0	0	0	0	0.000152154	0	0	0	0	0	0	0	0.000562658	0.00166403	0	0	0	0	0	0	0	0	0	0	0.000758531	0.000727364	0.000147354	0	0.000723108	0
Zymogen granule protein 16 homolog B	ZG16B	A0A0C4DGN4	4	7	7	57.3	19.6	178	0.0123819	0.0123238	0.00891161	0.0495525	0.0385012	0.0183892	0.0041191	0.0295866	0.0236926	0.0123819	0.019892	0.00708993	0.0156344	0.0249809	0.0134335	0.0174106	0.00140262	0.0242859	0.019702	0.019416	0.0150757	0.039844	0.0244215	0.0328618	0.0103537	0.0192746	0.0241658	0.0109828	0.0229632	0.00855278
HLA class I histocompatibility antigen, Cw-6 alpha chain	HLA-C	A0A1W2PR11	7	7	0	31.1	36.848	325	0.00053549	0.000586371	0	0	0	0.000527216	0	0.000591798	0	0.00053549	0	0	0.000926636	0	0	0.00102889	0	0	0	0	0	0	0	0	0	0	0	0	0	0
Protein FAM3B	FAM3B	P58499	2	7	7	32.8	25.982	235	0.00104632	0.000702602	0.00274872	0.0046175	0.00129695	0.00532398	0	0.000768434	0.000586269	0.00104632	0.00177489	0.00331603	0.00296765	0.00189961	0.00108684	0.0010169	0.00209124	0.00101512	0.00406239	0.00118068	0.00164839	0.00172526	0.00178741	0.00129422	0.00417271	0.000658777	0.000989046	0.00187579	0.000805768	0
Tropomyosin alpha-1 chain	TPM1	F5H7S3	14	7	2	28.2	28.524	245	0	0.00672277	0.00667418	0	0	0	0	0.00852592	0	0	0	0	0	0.000469073	0	0	0	0.00525564	0	0	0	0	0	0.00644364	0.000871308	0	0	0	0.000993756	0
Apolipoprotein D	APOD	P05090	4	7	7	34.9	21.275	189	0.00173752	0.00456271	0.00163179	0.00324721	0.00986036	0.00238775	0.00898862	0	0.00225003	0.00173752	0.00986041	0	0	0.000709185	0.00270027	0.00267655	0.00183749	0	0.00227035	0.00102348	0.00521548	0.00160208	0.00332111	0.0021527	0.00395227	0.00205461	0	0	0.00174183	0
GTP-binding protein SAR1b	SAR1B	D6RD69	7	7	4	58.2	19.047	170	0	0.00245462	0	0	0	0	0	0.00263879	0	0	0	0	0	0.00303845	0	0	0	0	0	0	0	0	0	0	0.00627909	0.00676852	0.00073224	0	0.00200898	0
Epididymal secretory protein E1	NPC2	G3V2V8	7	7	7	58.2	13.078	122	0.0148139	0.0302476	0.00594672	0.0275897	0.0256049	0.014718	0.0116405	0	0.00936081	0.0148139	0.0163773	0.00685398	0.00886256	0.0115799	0.0118572	0.0227369	0.0169634	0.00540761	0.0152086	0.00856236	0.00548631	0.00443853	0.00546685	0.0146325	0.00557574	0.00872827	0.00384403	0.0038148	0.00468038	0.00668559
Elongation factor 1-delta	EEF1D	E9PK01	22	7	7	37.2	28.821	261	0	0	0	0	0.00230257	0.000286484	0	0	0	0	0	0	0.00145619	0.00854455	0	0	0	0	0.00107691	0	0.000818483	0.000627911	0.000385438	0.0017694	0.00894094	0.00349299	0.0010959	0	0.00517834	0
GDP-L-fucose synthase	TSTA3	E9PKL9	6	7	7	37.3	29.666	268	0.0020064	0	0.000683275	0.000416542	0.0020072	0.000865469	0.000523675	0.00170406	0	0.0020064	0.000960147	0	0.00298386	0.00970532	0	0	0	0	0	0	0.00470006	0	0.000574001	0.00357569	0.0108413	0.00546716	0	0	0.00512038	0
N-acetylglucosamine-6-sulfatase	GNS	H7C3P4	5	7	7	16.5	56.374	496	0.00115504	0.00135914	0	0.00117228	0.0024593	0.000227956	0.0013186	0.000420379	0	0.00115504	0.00190048	0.000493271	0.000371232	0.00102563	0.00101902	0.00202348	0.00241489	0.00166173	0	0.000639197	0.00142985	0	0	0.000665921	0	0.000503048	0.000314574	0.00137815	0	0.000305031
Aldehyde dehydrogenase family 1 member A3	ALDH1A3	H0Y2X5	6	7	7	21.5	44.256	405	0	0	0	0.000246224	0.000296427	0	0	0.00026157	0	0	0	0	0.00290833	0.00142008	0	0	0	0	0.000400492	0.000491753	0.000885194	0	0	0.000560004	0.00199008	0.00250468	0	0	0.00256174	0
Ras-related protein Rab-11A	RAB11A	H3BMH2	6	7	7	49.7	17.668	155	0.00366486	0.0021575	0.00192231	0.00233893	0.00301942	0.00504151	0	0.00342328	0.000916581	0.00366486	0.0052912	0.00112888	0.00541357	0.00607913	0.0019668	0.00105447	0.000716273	0	0.00162296	0.00206983	0.0024987	0.00236705	0.00371526	0.00304113	0.00906448	0.00631931	0.000594042	0.00115021	0.00459427	0.000677327
Beta-mannosidase	MANBA	O00462	2	7	7	10.4	100.89	879	0.000119988	0	0.000341713	8.70256e-05	0.00020761	0.000773592	0.000197182	0	0	0.000119988	0	0	0	0	0	0	0	0	0	0	0	0	0	0	0	0	0	0	0	0
Actin-related protein 2/3 complex subunit 2	ARPC2	O15144	5	7	7	21.7	34.333	300	0.000215996	0	0	0.000513393	0.000530712	0	0	0	0	0.000215996	0	0	0.000200413	0.00427977	0	0	0	0	0.000178092	0	0	0	0	0	0.000745298	0.000619013	0	0	0.000723369	0
Synaptobrevin homolog YKT6	YKT6	O15498	2	7	7	43.9	22.417	198	0.00151355	0	0.00234566	0.00254658	0.00260188	0.00152995	0.00279495	0.0037438	0.000426839	0.00151355	0.0020384	0.000418312	0.00528276	0.00847747	0	0.000739354	0	0.000430444	0.000807335	0	0.000789973	0	0	0.00102927	0.00242642	0.00367277	0.000487801	0	0.00293672	0.000649329
D-3-phosphoglycerate dehydrogenase	PHGDH	O43175	1	7	7	17.6	56.65	533	0	0	0	0	0.000431792	0	0	0	0	0	0	0	0	0.000601713	0	0	0	0	0	0	0	0	0	0.00060063	0.0021492	0.000302234	0	0	0.00200395	0
Angiotensinogen	AGT	P01019	1	7	7	16.3	53.154	485	0.00331401	0.00239884	0.000293435	0.00713498	0.00678062	0.00601209	0.00395396	0.00447386	0.00398661	0.00331401	0	0.000311644	0.00292715	0.00640899	0.00138288	0.00304065	0.000202945	0.000945592	0.00234973	0.000386747	0.00330153	0.00159785	0.00463016	0.00144973	0.00189152	0.00154447	0.00036191	0.000607851	0	0.000906441
60S acidic ribosomal protein P0	RPLP0	P05388	13	7	7	28.7	34.273	317	0	0	0	0.000487065	0.0012969	0	0	0	0	0	0	0	0.00325064	0.0136466	0.000237609	0	0	0	0.00103452	0	0	0	0.000639675	0.00316119	0.00418424	0.00369191	0.0014059	0.000186357	0.00419159	0
Cathepsin B	CTSB	P07858	12	7	7	33	37.821	339	0.00100699	0.00119684	0	0.00896094	0.000729533	0	0.000651154	0	0.00102699	0.00100699	0.0011266	0.00106098	0	0.00444368	0.000913994	0.00517465	0.0018204	0.00326352	0.00141587	0.00089086	0.00127358	0	0.00106436	0.00427421	0.00200485	0.000973755	0.00106467	0.00179081	0.000598986	0.000334648
HLA class I histocompatibility antigen, A-69 alpha chain	HLA-A	P10316	32	7	1	27.7	40.976	365	0.00311064	0.001943	0.000943391	0.00409519	0.00533599	0.000427582	0.00290606	0.000297566	0.000460235	0.00311064	0.00124352	0.000466297	0	0.00145173	0.000481142	0.00223581	0.00113685	0.000589222	0.000779057	0.00123105	0.00158285	0.000125009	0.000469911	0.0019246	0.00233445	0.000298474	0.000317812	0.00115576	0.000335499	0.000882628
Prolactin-inducible protein	PIP	P12273	1	7	7	58.9	16.572	146	0.00119394	0	0	0.00631574	0.00833067	0.00606539	0	0.00154226	0.0144598	0.00119394	0.0198263	0	0	0.00179182	0.00226839	0	0	0.00222118	0.000846945	0	0	0.00138142	0.00133007	0	0.0208649	0	0	0.00231483	0.00623381	0
Nucleoside diphosphate kinase A	NME1	P15531	1	7	1	59.2	17.149	152	0	0	0	0	0.00124875	0	0	0	0	0	0	0	0	0	0	0	0	0	0	0	0	0	0	0	0	0	0	0	0	0
Heat shock 70 kDa protein 6	HSPA6	P17066	2	7	1	11.5	71.027	643	0.000959036	0.000683866	0.000642103	0.00100294	0.000813711	0.000560053	0.000417561	0.00111057	0.000508529	0.000959036	0.000675914	0.000430716	0.00112487	0.00326371	0.000690177	0.000680046	0.000422411	0	0.00128859	0	0.00110206	0.000676791	0.000818311	0.00174727	0.0023087	0.00182475	0.0021151	0.000700078	0.00237176	0.000365839
ADP-ribosylation factor 4	ARF4	P18085	4	7	2	43.9	20.511	180	0	0	0	0	0.00097253	0	0	0	0	0	0.000493472	0	0	0	0	0	0	0	0	0	0	0	0	0	0	0	0	0	0	0
14-3-3 protein theta	YWHAQ	P27348	2	7	1	22.9	27.764	245	0.000775175	0	0	0.000413863	0.000883069	0.000309443	0	0.000501765	0	0.000775175	0	0	0	0.00177581	0	0	0	0	0	0	0	0	0	0.000687892	0.000989906	0	0	0	0.00121336	0
Peroxiredoxin-5, mitochondrial	PRDX5	P30044	1	7	7	37.4	22.086	214	0.00390046	0.00215735	0.00100056	0.0023991	0.00353026	0.00157063	0.000413702	0.0063666	0.000571835	0.00390046	0.0041575	0	0.00759449	0.0134916	0.00174313	0.00217743	0.000801017	0	0.00419768	0.00245029	0.00501928	0.000549561	0.00138793	0.00433157	0.0078829	0.00592649	0.00097326	0.00129741	0.00439	0
HLA class I histocompatibility antigen, B-35 alpha chain	HLA-B	P30685	13	7	0	26.8	40.455	362	0	0	0	0.000297397	0	0	0	0	0	0	0	0	0	0	0	0	0	0	0	0	0.000892232	0	0	0	0	0	0	0	0	0
HLA class I histocompatibility antigen, Cw-12 alpha chain	HLA-C	P30508	11	7	0	27.6	40.885	366	0.00053549	0.000586371	0	0	0	0.000527216	0	0.000591798	0	0.00053549	0	0	0.000926636	0	0	0.00102889	0	0	0	0	0	0	0	0	0	0	0	0	0	0
Coronin-1A	CORO1A	P31146	7	7	7	21	51.026	461	0	0	0	0	0	0	0	0	0	0	0	0	0	0.00902061	0	0	0	0	0	0	0	0	0	0	0	0	0	0	0	0
Ribonuclease 4	RNASE4	P34096	1	7	7	44.2	16.84	147	0.00214709	0.0148923	0.0190749	0.0067332	0.0178397	0.00711769	0.0113331	0.00194575	0.00345459	0.00214709	0.0223887	0.00759216	0.0162499	0.00617536	0.0163493	0.0237995	0.0157794	0.0113528	0.00546046	0.0177813	0.00583669	0.00419901	0.00982575	0.0104736	0.0106875	0.0102672	0.00228207	0.00460092	0.00184674	0.0146934
40S ribosomal protein S19	RPS19	P39019	2	7	5	35.2	16.06	145	0.00111053	0	0	0	0.00165884	0.000332005	0	0.00126189	0	0.00111053	0	0	0.00138587	0.0099991	0.000243657	0	0	0	0	0	0.000266492	0	0.000334906	0.000820859	0.00423245	0.00228225	0	0	0.000505945	0
Afamin	AFM	P43652	1	7	7	15.5	69.068	599	0.000392114	0.000137628	0.000149124	0.00103799	0.000831366	0	0.00015922	0	0	0.000392114	0	0	0	0.000127495	0	0	0	0	0	0	0	0	0	0	0.000161463	0	0	0	0	0
Retinoic acid receptor responder protein 1	RARRES1	P49788	1	7	7	26.9	33.285	294	0.000532025	0	0	0.00462109	0.00260369	0	0.000575587	0	0	0.000532025	0	0	0	0	0.00051367	0	0	0	0	0	0	0	0.00144969	0.000662967	0	0	0.000541652	0	0	0
Ras-related protein Rab-5C	RAB5C	P51148	7	7	4	43.1	23.482	216	0	0.00310516	0.00302644	0.00318897	0.000243018	0.00249799	0.000551492	0.00363607	0	0	0.00422969	0.000764134	0.00513918	0.00301578	0.00130065	0.00198763	0.000531975	0	0.00248984	0.00235629	0.00287566	0	0.00330912	0.00115478	0.00390411	0.00600409	0.00231963	0.00334054	0.00329919	0.000572908
Ras-related protein Rab-7a	RAB7A	P51149	7	7	7	41.5	23.489	207	0.00364525	0.00165775	0.00141887	0.00423434	0.00722832	0.0028967	0.00459521	0.00329446	0.00124237	0.00364525	0.00578479	0.000596408	0.00869315	0.00764101	0.00343394	0.00261708	0.000408569	0	0.00328771	0.00303268	0.00261483	0.000572512	0.00140399	0.00150093	0.00538098	0.00554572	0.0020377	0.00268342	0.00630134	0.000462382
60S ribosomal protein L26	RPL26	P61254	11	7	7	39.3	17.258	145	0	0	0	0.000846378	0	0	0	0.0011271	0	0	0	0	0	0.00523341	0	0	0	0	0.000701975	0	0	0	0	0.0010713	0.00895412	0.00123166	0	0	0	0
Thymosin beta-4	TMSB4X	P62328	1	7	7	88.6	5.0526	44	0	0.0173864	0.00666147	0	0.0186408	0	0.00569605	0.0216962	0.00842555	0	0.0158519	0	0.0388184	0.536897	0	0	0	0	0.0183865	0.0105639	0	0.0159547	0.0127354	0.0190138	0.0445246	0.0299477	0.0140506	0.0199836	0.047498	0
Hemoglobin subunit alpha	HBA1	P69905	2	7	4	71.1	15.257	142	0.0494871	0.00296677	0	0	0.00550172	0.0162124	0	0	0	0.0494871	0.00251638	0.00209962	0	0	0.01805	0.00166006	0.00262712	0	0	0	0	0.0165185	0.00332745	0.00119121	0.00906338	0	0	0	0.00169812	0
Peptidyl-prolyl cis-trans isomerase FKBP4	FKBP4	Q02790	3	7	7	17.2	51.804	459	0.000251656	0	0	0.000224006	0.000337201	0.000173455	0	0.000178383	0	0.000251656	0	0	0.000475876	0.00176628	0	0	0	0	0	0	0.000134396	0	0	0.000851224	0.00118587	0.000985226	0.000311624	0	0.00113405	0
HLA class I histocompatibility antigen, Cw-15 alpha chain	HLA-C	Q07000	8	7	1	28.7	40.862	366	0.00053549	0.000586371	0	0	0	0.000527216	0	0.000591798	0	0.00053549	0	0	0.000926636	0	0	0.00102889	0	0	0	0	0	0	0	0	0	0	0	0	0	0
Dystroglycan	DAG1	Q14118	4	7	7	12.8	97.44	895	0.000250157	0.00139907	0.000874315	0.00239792	0.000607184	0.00264414	0.000245414	0.000659521	0.00081935	0.000250157	0.00131022	0.00106783	0.000923748	0.00072783	0.00112934	0.000947633	0.000675368	0.000903978	0.000602548	0.000405815	0.000690111	0.000772412	0.00152667	0.00216249	0.00140961	0.000706397	0.000669939	0.000641224	0.00188056	0.000518806
Carboxylesterase 4A	CES4A	Q5XG92	2	7	7	17.6	63.528	561	0.000726121	0	0	0	0	0	0.000172447	0	0	0.000726121	0.000960255	7.78417e-05	0	0	0	0	0.00105422	0	0	0	0	0	0	0	0	0	0	0	0	0
Secreted frizzled-related protein 1	SFRP1	Q8N474	2	7	7	25.2	35.385	314	0.000553973	0.000697677	0.000941932	0.0050049	0.00261709	0.00200014	0.000546364	0	0.00129025	0.000553973	0	0	0.000392022	0	0.000919047	0	0	0	0	0	0	0.000777253	0.000578809	0.0010202	0.00037535	0	0	0	0.002688	0
Synaptic vesicle membrane protein VAT-1 homolog	VAT1	Q99536	7	7	7	31	41.92	393	0	0	0	0.00217734	0.000674454	0	0	0.000342772	0	0	0	0	0.000396793	0.000439187	0	0	0	0	0	0	0	0	0.00045956	0	0	0.00035423	0.000176907	0	0	0
EH domain-containing protein 4	EHD4	Q9H223	3	7	5	15	61.174	541	0.00024674	0	0	0	0	0	0.000161855	0.00033743	0	0.00024674	0.000624236	0	0	0.000269101	0	0.000188364	0	0	0	0	0	0	0.000352162	0	0	0	0	0.000228559	0.000788335	0
Probable serine carboxypeptidase CPVL	CPVL	Q9H3G5	4	7	7	16.6	54.163	476	0.000529123	0	0	0	0	0	0	0	0	0.000529123	0.00145906	0	0	0.0010267	0	0	0.00082991	0.00325539	0	0	0	0	0	0	0	0	0	0.00647895	0	0
Acetyl-coenzyme A synthetase, cytoplasmic	ACSS2	Q9NR19	6	7	7	15	78.579	701	0	0	0	0	0	0	0	0.000351199	0	0	0	0	0.000383085	0.000501551	0	0	0	0	0.000106451	0.000116283	7.44887e-05	0	0	0.00103601	0.0005262	0.000533558	0.00013297	0	0.00221701	0
Interleukin-19	IL19	Q9UHD0	1	7	7	44.1	20.452	177	0.0147709	0.010864	0.00635656	0.00990757	0.00864099	0.00290351	0.00135436	0.00432728	0.0125049	0.0147709	0.00858351	0.0113537	0.007845	0.0130479	0.00280485	0.0039091	0.00119992	0.0057809	0.0117896	0.0105268	0.00276279	0.00868963	0.0047148	0.0084625	0.00423218	0.00452049	0.0103875	0.00489893	0.00465128	0.00381238
40S ribosomal protein S9	RPS9	P46781	6	6	6	27.8	22.591	194	0.000365948	0	0	0	0.00056842	0	0	0	0	0.000365948	0	0	0	0.00896417	0	0	0	0	0	0	0	0	0	0	0.00320384	0.00351618	0	0	0.00156201	0
60S ribosomal protein L17	RPL17	A0A087WXM6	12	6	6	34.9	19.586	169	0	0	0	0	0.00164139	0	0	0	0	0	0	0	0.00234817	0.00588528	0	0	0	0	0.00166561	0	0	0	0.000915739	0.000850965	0.0075293	0.00399561	0.00137529	0	0.00486785	0
Glutathione peroxidase 3	GPX3	A0A087X1J7	5	6	6	34.7	25.402	225	0.0106604	0.0177611	0.0145492	0.00570295	0.0140589	0.0181192	0.00877634	0.00541487	0.00434541	0.0106604	0.0189801	0.00955142	0.0076567	0.00340722	0.0179856	0.00500679	0.0154974	0.0118021	0.00978231	0.0124816	0.0180425	0.00840566	0.0112581	0.00537566	0.00227191	0.0144514	0.00391509	0.0179368	0.010482	0.00468948
Angiotensin-converting enzyme	ACE	A0A0A0MSN4	6	6	6	8.5	142.42	1242	0	0.000194932	0	0.000789411	9.99155e-05	0	0.000338879	0	0	0	0	0	0.000173857	0	0	0	0	0	0	0	0	0	0	0	0.000551314	0	6.6606e-05	0	0	0
UPF0764 protein C16orf89	C16orf89	Q6UX73	2	6	6	19.9	45.391	402	0	0	0	0.000225622	0.000435245	0.000334522	0	0.000428428	0	0	0.000443694	0	0	0	0.000858808	0	0	0	0	0	0	0	0	0.000804899	0	0	0	0	0	0
Glucosylceramidase	GBA	A0A0G2JNZ5	4	6	6	15.8	50.263	449	0	0	0.000673535	0	0	0	0.0016574	0	0.000156642	0	0.000215064	0	0	0	0	0.000290875	0	0	0.000222668	0.000295219	0	0	0.000807691	0	0	0	0	0.000236333	0	0
Histone H2A type 1-J	HIST1H2AJ	Q99878	17	6	2	35.9	13.936	128	0.0169905	0.00379212	0.00237963	0.00472725	0.0349212	0.0210638	0.012394	0	0	0.0169905	0	0	0.0048338	0.24057	0.00707961	0	0.00131024	0	0	0	0.000908859	0	0	0.0021001	0	0.00571249	0	0.0049109	0.00198955	0.00282937
60S ribosomal protein L9	RPL9	D6RAN4	5	6	6	42.5	20.775	181	0	0	0	0	0	0	0	0	0	0	0	0	0	0.012521	0	0	0	0	0	0	0	0	0	0	0.00269826	0	0	0	0.00146982	0
Ribonuclease T2	RNASET2	D6RHI9	7	6	6	28.9	29.114	253	0.000625809	0.00151975	0	0.00308624	0.00216197	0	0.00296533	0.00105526	0.000842718	0.000625809	0.000672631	0	0	0	0.00188996	0.000440121	0	0.00047432	0.00108691	0.00168298	0	0.00374009	0.000845891	0.00394614	0.00123863	0.00178927	0.00124789	0	0.00171163	0.000386883
Eukaryotic initiation factor 4A-II	EIF4A2	E7EQG2	11	6	1	19.3	41.29	362	0	0	0	0	0	0	0	0	0	0	0	0	0	0	0	0	0	0	0	0	0	0	0	0	0.000506763	0	0	0	0	0
60S ribosomal protein L18	RPL18	G3V203	7	6	6	36	18.756	164	0.00141678	0	0	0	0.00186459	0	0	0.00155582	0	0.00141678	0	0	0.00217143	0.00818045	0	0	0	0	0	0	0.000821441	0	0	0.00110306	0.0126164	0.00583298	0.0015809	0	0.00830268	0
Cochlin	COCH	O43405	4	6	6	13.1	59.482	550	0	0	0	0	0	0	0	0	0	0	0	0	0	0	0	0	0	0.000252043	0	0	0.000169674	0	0.00188495	0	0	0	0	0.00142622	0	0.000498281
Carbonic anhydrase 2	CA2	P00918	3	6	6	27.7	29.246	260	0.000599186	0	0	0.000874339	0.000982118	0.00151772	0	0.000861712	0	0.000599186	0	0	0.00204307	0.00203919	0	0	0	0	0	0	0	0	0.000747195	0.000629285	0.00161359	0.00238881	0	0	0.00216152	0
Apolipoprotein A-II	APOA2	V9GYG9	6	6	6	44.2	10.649	95	0.094332	0.170054	0.0934921	0.0761776	0.175284	0.162781	0.170049	0.113995	0.0935427	0.094332	0.177872	0.10208	0.059915	0.197979	0.178955	0.120764	0.097672	0.117597	0.153743	0.131792	0.19849	0.0949221	0.187295	0.068784	0.108001	0.0852439	0.0416091	0.149417	0.115018	0.0874956
Protein S100-A9	S100A9	P06702	1	6	6	59.6	13.242	114	0.00553355	0	0	0.0021925	0	0	0	0	0	0.00553355	0	0	0	0.0632479	0	0	0	0	0	0	0	0	0	0	0	0.00719652	0	0.00617084	0	0
Beta-hexosaminidase subunit beta	HEXB	P07686	4	6	6	12.9	63.111	556	0.00029019	0.000152221	0	0.00323744	0	0	0.000236386	0	0.000192402	0.00029019	0	0.00010627	0	0.000296207	0	0	0	0.00015152	0.000552781	0	0	0.000272304	0	0.000443832	0.000166256	0.000121417	0	0.000385975	0	9.47342e-05
Adenine phosphoribosyltransferase	APRT	P07741	5	6	6	40	19.608	180	0	0.000192358	0.000431544	0	0	0	0	0.000827777	0	0	0.00144641	0	0.00200457	0.00387028	0	0	0	0	0.000674231	0	0.00167496	0.000230169	0	0.000654003	0.00542568	0.00226711	0.00180175	0	0.00393691	0
Corticosteroid-binding globulin	SERPINA6	P08185	3	6	6	20.2	45.14	405	0	0	0	0.00202267	0.00087428	0.00147251	0	0	0.000724843	0	0	0	0	0.00136211	0	0.000194404	0.000285764	0	0.000487512	0	0	0	0	0.00073427	0	0	0	0.000523329	0	0
Cathepsin G	CTSG	P08311	1	6	6	26.7	28.837	255	0.000539708	0	0	0	0	0	0	0	0	0.000539708	0	0	0	0.0159931	0	0	0	0	0	0	0	0	0	0	0	0	0	0	0	0
Histone H1.2	HIST1H1C	P16403	5	6	6	17.8	21.364	213	0.00199219	0	0	0	0.00478726	0	0	0	0	0.00199219	0	0	0	0.0178122	0	0	0	0	0	0	0	0	0	0	0	0	0	0	0	0
Farnesyl pyrophosphate synthase	FDPS	P14324	5	6	6	16.9	48.275	419	0.00236915	0.000879726	0	0.0015554	0.00187972	0	0	0.00131715	0	0.00236915	0.00126166	0	0.0037086	0.00400431	0.000697608	0.000813451	0	0	0.00208235	0	0.00170036	0	0	0.00497552	0.00501833	0.00437999	0.000998879	0.000873524	0.00566791	0
T-complex protein 1 subunit alpha	TCP1	P17987	8	6	6	15.5	60.343	556	0	0	0	0	0	0	0	0	0	0	0	0	0	0.00166991	0	0	0	0	0	0	0	0	0	0.000148942	0	0.000568646	0	0	0.000482686	0
Serum paraoxonase/arylesterase 1	PON1	P27169	1	6	6	29	39.731	355	0.00202819	0	0.000449039	0.00145104	0.00366764	0.00122072	0.00337859	0	0.000362193	0.00202819	0	0	0.000704517	0.000838355	0.000537894	0	0.00100347	0.000188504	0.000707641	0.000412153	0.000941144	0	0.00060026	0	0	0	0	0.000770404	0	0
Cellular retinoic acid-binding protein 2	CRABP2	P29373	2	6	6	37.7	15.693	138	0.0045076	0.00316499	0.00400112	0.00330666	0.00367898	0.00676712	0	0.00563512	0.00354921	0.0045076	0.00215484	0.00146983	0.00822103	0.00688181	0.00275402	0	0.00177297	0.00101088	0.00373497	0.00143765	0.00278283	0.00362017	0.00347529	0.00581716	0.00976179	0.00630388	0.00430494	0.00355401	0.0144773	0.00106426
60S ribosomal protein L12	RPL12	P30050	1	6	6	48.5	17.818	165	0	0	0.000608788	0	0.00133463	0	0	0.00129861	0	0	0.00106027	0	0.00159622	0.0142966	0	0	0	0	0.0016237	0	0.00122298	0	0.00108872	0.0029093	0.00669582	0.00544113	0.00100541	0	0.00421594	0
Transaldolase	TALDO1	P37837	2	6	6	19.3	37.54	337	0	0	0	0	0	0.203695	0	0	0	0	0	0	0	0.00881011	0	0	0	0	0	0	0	0	0	0	0	0.000232442	0	0	0	0
T-complex protein 1 subunit zeta	CCT6A	P40227	1	6	6	15.4	58.024	531	0	0	0	0	0.00071979	0	0	0	0	0	0	0	0.000230656	0.00103544	0	0	0	0	0	0	0	0	0	0	0.000403671	0.00014019	0	0	0.000819641	0
60S ribosomal protein L5	RPL5	P46777	2	6	6	20.2	34.362	297	0	0	0	0	0.00111563	0	0	0	0	0	0	0	0	0.00811198	0	0	0	0	0.000624839	0	0	0	0	0.00170919	0.00713837	0.00332121	0	0	0.00225026	0
Rho GDP-dissociation inhibitor 1	ARHGDIA	P52565	6	6	6	35.3	23.207	204	0.013828	0.0038561	0.00454389	0.00830764	0.00503933	0.00445733	0.00298987	0.00812556	0	0.013828	0.00679952	0.00278067	0.00997621	0.0402222	0.00298983	0.00508338	0.00221164	0.00161102	0.0100651	0.00374768	0.00748202	0.00501006	0.00252473	0.00766656	0.0134855	0.00985852	0.00924556	0.00364859	0.0241631	0
Cell division control protein 42 homolog	CDC42	P60953	2	6	6	36.6	21.258	191	0.0065998	0.00641082	0.00180453	0.00569185	0.00870903	0.00647932	0.00892632	0.00441913	0	0.0065998	0.00814155	0	0.00218931	0.0110141	0.00158812	0.00599101	0.00181775	0	0.00184533	0.000784936	0.00158056	0	0.00225236	0.00360766	0.00197125	0.00168729	0.00111211	0.00373419	0.00685416	0
40S ribosomal protein S8	RPS8	Q5JR95	2	6	6	38.8	21.879	188	0	0	0	0	0.00311453	0	0	0.00079088	0	0	0	0	0.00133344	0.0128999	0	0	0	0	0.00122797	0	0.00362422	0	0	0.00596847	0.011599	0.00648511	0.00114341	0	0.00771217	0
40S ribosomal protein S13	RPS13	P62277	3	6	6	44.4	17.222	151	0.000446139	0	0.000286306	0	0.000595869	0	0	0.00071146	0.000259766	0.000446139	0.000588437	0	0	0.0109818	0.000412045	0.000231219	0.000103395	0	0.00145078	0.000292784	0	0.000548072	0	0.00174976	0.0024603	0.00411273	0	0	0.00364548	0
60S ribosomal protein L7a	RPL7A	P62424	3	6	6	25.6	29.995	266	0.000589327	0	0	0	0.000691413	0	0	0	0	0.000589327	0	0	0.0021812	0.00764563	0.000339337	0	0	0	0.00111823	0	0.000403657	0	0	0	0.00998416	0.00321836	0	0	0.00630972	0
Aldo-keto reductase family 1 member C1	AKR1C1	Q04828	8	6	2	29.7	36.788	323	0.000826782	0.00113025	0	0	0	0	0	0.00376506	0.000793204	0.000826782	0.00332493	0	0.00242404	0.00291604	0	0	0.000679199	0	0.0013375	0	0.00162309	0	0.00179217	0	0.00380808	0.00241446	0	0.000781876	0	0.00071778
Polypeptide N-acetylgalactosaminyltransferase 2	GALNT2	Q10471	1	6	6	15.6	64.732	571	0.000149412	0	0.000107773	0.000263099	0	0.000281095	0.000326059	0	0	0.000149412	0	0	0	0	0	0	0	0	0	0	0	0	0	0	0	0	0.000527094	0	0	0
Twinfilin-2	TWF2	Q6IBS0	4	6	5	27.5	39.548	349	0	0	0	0	0	0	0	0	0	0	0	0	0.00113154	0.000295411	0	0	0	0	0	0	0	0	0	0	0.000728167	0.000521749	0	0	0.00152547	0
Uncharacterized protein C6orf15	C6orf15	Q6UXA7	1	6	6	40.6	34.195	325	0	0	0.0141699	0	0	0.00845483	0	0.0014064	0	0	0	0	0.000757894	0.000524637	0	0	0	0	0	0.00462092	0.0101836	0	0.0364224	0	0	0.00525557	0	0.000410845	0	0.00133886
Programmed cell death 6-interacting protein	PDCD6IP	Q8WUM4	2	6	6	8.9	96.022	868	0	0	0	0.000427452	0.000111256	0	7.73671e-05	0.000145857	0	0	0	0	0	0.000143095	0	0	0	0	0	0	0	0	0	0	0.000506308	0	0	0	0.000579146	0
Protein FAM3C	FAM3C	Q92520	3	6	6	29.5	24.68	227	0.00110416	0.000902614	0.000379766	0.00387862	0.00157216	0.000831892	0.000617354	0.00129162	0.00041461	0.00110416	0	0	0.000456308	0.000877633	0.000445534	0.0031781	0.000716929	0	0.000614629	0	0	0	0.00150073	0.00148963	0.000906503	0	0.000466561	0	0	0.000665072
Alpha/beta hydrolase domain-containing protein 14B	ABHD14B	Q96IU4	3	6	6	38.1	22.345	210	0	0	0	0	0.000549244	0	0	0.00318786	0	0	0.00233507	0	0.00134121	0.00663707	0	0	0	0	0	0	0.0012953	0	0.000791471	0.00136475	0.00618629	0.00174127	0.000591046	0.000419748	0.000859531	0
Legumain	LGMN	Q99538	8	6	6	18.2	49.411	433	0.000289599	0.000332261	0	0.0033942	0.000426972	0	0	0.000222784	0.000561431	0.000289599	0	0	0	0	0.00104611	0.000320134	0	0	0.000273664	0	0	0.00013162	0	0.00107073	0.000278369	0	0	0.000226021	0.000375594	0
Sialic acid synthase	NANS	Q9NR45	3	6	6	22.6	40.307	359	0	0	0	0	0	0	0	0	0	0	0	0	0.0016822	0.00246117	0	0	0	0	0.000766495	0	0	0	0	0.00085651	0.00195928	0.0014875	0	0	0.00317847	0
Endoplasmic reticulum aminopeptidase 1	ERAP1	Q9NZ08	2	6	6	9.4	107.23	941	0.000179788	0	0	0.000730581	0.000157038	0	0	0	0	0.000179788	0	0	0	0.000255971	0	0	0	0	0	0	0.000484924	0	0	0	0	0	0	0	0	0
Dipeptidyl peptidase 2	DPP7	Q9UHL4	5	6	6	14.6	54.341	492	0.000201959	0	0.000228698	0.00070164	0.000722058	0	0.000387621	0	0	0.000201959	0.00028152	0	0	0.000428796	0	0	0	0.000231775	0	0	0	0	0	0	0	0	0	0	0	0
Collagen alpha-2(I) chain	COL1A2	A0A087WTA8	2	5	5	4.5	129.15	1364	0.00112388	0	0	0	0	0.000663121	9.15128e-05	0	0	0.00112388	0	0	0	0	0	0	7.43612e-05	0	0	0	0	0	0	0	0	0	0	0	0	7.45927e-05
Serum amyloid A-4 protein	SAA4	A0A096LPE2	4	5	3	29.8	23.353	208	0.00289976	0.000612157	0	0.00353466	0.00172949	0.0006837	0.00181653	0.000768079	0.000783127	0.00289976	0	0	0.00091836	0.000810365	0	0.00139034	0.000886176	0	0	0	0	0	0	0	0.000653165	0.000497601	0	0	0	0
Translationally-controlled tumor protein	TPT1	P13693	8	5	5	25.6	19.595	172	0.00418898	0.00143258	0	0	0.00738631	0.00171288	0.00128803	0.00393912	0	0.00418898	0.00268955	0	0.00472549	0.0137127	0	0	0.000586722	0	0.00195684	0.0013542	0.00231035	0	0.00145746	0.0049891	0.00805695	0.00613808	0.00372112	0	0.00563545	0
Syntaxin-3	STX3	A0A0C4DGE4	3	5	5	26.5	23.243	204	0.00163769	0	0	0.000168257	0.000525274	0.00043306	0	0	0	0.00163769	0.000193047	0	0.000360979	0	0	0	0	0	0	0	0	0	0	0	0	0.000187651	0	0	0	0
Syntaxin-binding protein 1	STXBP1	A0A1B0GWF2	12	5	5	12	65.215	574	0.000499814	0	0	0.000220501	0	0.000563014	0.000369508	0	0	0.000499814	0.000321092	0	0	8.86655e-05	0	0	0	0	0	0	0.000407992	0	0	0	0	0	0	0	0	0
Actin-related protein 2/3 complex subunit 1B	ARPC1B	O15143	11	5	5	16.7	40.949	372	0	0	0	0	0	0	0	0.00062671	0	0	0	0	0.00100901	0.00693964	0	0	0	0	0	0	0.000712042	0	0	0.000880554	0.00117439	0.000833786	0	0.000589284	0.00192715	0
Myosin light polypeptide 6	MYL6	F8W1R7	14	5	5	39.3	16.29	145	0.00152238	0	0	0.000601523	0.00282741	0.00374967	0.00192162	0.000965828	0	0.00152238	0	0	0	0.00771734	0.000361347	0	0	0.000186949	0	0	0	0.000390745	0.000432487	0.000763599	0.00396347	0.00116399	0	0	0.00194778	0
Protein phosphatase 1 regulatory subunit 7	PPP1R7	C9J177	6	5	5	26.6	33.683	289	0	0	0	0.000268123	0.000351042	0	0	0	0	0	0	0	0	0.000710851	0	0	0	0	0.000194027	0	0	0	0	0	0.000871418	0.000373577	0	0	0.00198275	0
CD59 glycoprotein	CD59	E9PNW4	4	5	5	30.6	11.985	108	0.28831	0.0424396	0.038137	0.0912133	0.169142	0.10931	0.178049	0.0285609	0.0342981	0.28831	0.0304592	0.0126365	0.0176518	0.0401685	0.0313884	0.0421996	0.0581337	0.0343112	0.0366431	0.0243854	0.0297644	0.0303849	0.021095	0.0681674	0.060968	0.0401166	0.0319253	0.0628069	0.076593	0.0377452
Proteasome subunit alpha type-6	PSMA6	P60900	8	5	5	25.2	27.399	246	0	0	0	0.000428138	0.000687908	0	0	0	0	0	0	0	0.00118264	0.00187014	0	0	0	0	0.000522055	0	0.000222222	0	0	0.000703075	0.0038491	0	0	0	0.00119698	0
Kunitz-type protease inhibitor 1	SPINT1	H3BVD9	7	5	5	9.1	52.373	472	0	0.000673049	0.000515527	0.000294072	0	0.000119134	0	0.00086953	0	0	0	0	0	0	0.000283368	0.000707236	0.00035572	0	0.000497262	0.000339751	0	0.000375974	0	0.000418446	0.000501009	0.000549077	0	0	0.00043912	0.000318941
Sulfatase-modifying factor 2	SUMF2	Q8NBJ7	13	5	5	21.3	33.843	301	0	0	0.00054183	0	0.00043125	0	0.000310042	0	0	0	0.000452905	0	0.000254213	0	0	0.000340308	0.00059045	0	0	0	0	0	0	0.00113125	0.00242291	0	0	0	0	0
40S ribosomal protein S5	RPS5	M0R0F0	4	5	5	31.5	22.391	200	0	0	0	0	0.00136618	0	0	0	0	0	0	0	0.000364811	0.00591072	0	0	0	0	0	0	0	0	0	0	0	0.00037672	0	0	0	0
60S ribosomal protein L18a	RPL18A	M0R3D6	5	5	5	34.8	16.714	141	0.000454682	0	0	0	0.00130053	0.000315986	0.000422496	0.00150358	0	0.000454682	0	0	0.00202268	0.00913257	0	0	0	0	0	0	0	0	0	0.0013407	0.00744145	0.0018327	0.00063975	0	0.00511913	0
Podocalyxin	PODXL	O00592	1	5	5	9	58.635	558	0.000676099	0.000258403	0	0.00402757	0.00303927	0	0.000207543	0	0.00122004	0.000676099	0.00217966	0	0	0.00148263	0.000537052	0	0.000254613	0.00142548	0	0.000826917	0	0.00384195	0.000416124	0.00112301	0.00536737	0.00188143	0.000960316	0.00162716	0.00441864	0
Proteasome subunit alpha type-7	PSMA7	O14818	5	5	5	29.8	27.887	248	0	0	0	0	0.000243317	0	0	0	0	0	0	0	0	0.00353612	0	0	0	0	0.000447287	0	0	0	0	0	0.000706479	0.00230553	0	0	0	0
Cell death activator CIDE-A	CIDEA	O60543	1	5	5	20.1	24.686	219	0.00576915	0.00249199	0.0056244	0.000926342	0.00110346	0.00282656	0.00185584	0.00159218	0	0.00576915	0.00755801	0	0.0013706	0.00110428	0.00156211	0.0027411	0.000902159	0	0	0	0.00194349	0	0.0040319	0	0	0.00231926	0.00094645	0.00394573	0.00609194	0.00142789
Adenylate kinase isoenzyme 1	AK1	P00568	4	5	5	23.7	21.635	194	0	0	0	0.00100892	0.000676078	0	0	0.000587978	0	0	0.000515899	0	0.00051769	0.00076225	0	0	0	0	0.00049762	0	0	0	0	0.000576948	0.00569708	0	0	0	0.000390451	0
Protein AMBP	AMBP	P02760	3	5	5	18.2	38.999	352	0.00282292	0.00129298	0	0.00186186	0.00275756	0.00266513	0.000927562	0	0.000832478	0.00282292	0	0	0	0.000867316	0	0.000572534	0	0	0	0	0	0	0	0.00064737	0.000667661	0	0	0	0	0
Plasma serine protease inhibitor	SERPINA5	P05154	7	5	5	14.8	45.674	406	0	0	0	0	0.000764663	0	0	0	0	0	0	0	0	0	0	0	0.00264344	0	0	0	0	0	0	0.000693229	0	0	0	0	0.000333253	0
Glutathione S-transferase P	GSTP1	P09211	4	5	5	40	23.356	210	0	0	0	0	0	0	0	0	0	0	0	0	0	0.0115642	0	0	0	0	0	0	0	0	0	0	0	0	0	0	0	0
Serum amyloid A-1 protein	SAA1	P0DJI8	2	5	3	52.5	13.532	122	0.0192656	0.00388261	0	0.0528288	0.00979128	0.000745108	0.0016284	0	0.00552007	0.0192656	0	0	0.00138387	0.026391	0.00367881	0.00898807	0	0	0	0	0.00281767	0.00135163	0.013259	0.00326452	0.00178764	0.000647258	0	0.00261078	0.00183266	0
Creatine kinase B-type	CKB	P12277	4	5	5	20.2	42.644	381	0	0	0	0	0	0.00312937	0	0	0	0	0	0	0	0	0	0	0	0	0	0	0	0	0	0	0	0	0	0	0	0
Junction plakoglobin	JUP	P14923	5	5	5	9.8	81.744	745	0	8.45923e-05	0	0	0	0	6.43214e-05	0	0	0	0	0	0	0	0	0.000410933	0	0	0	0	0	0	0	0	0	0	0	0	0	0
Carbonyl reductase [NADPH] 1	CBR1	P16152	4	5	5	23.5	30.375	277	0	0	0	0.000556478	0.000493005	0	0	0	0	0	0	0	0	0.0015053	0	0	0	0	0.000249775	0	0.00110002	0	0	0.000875735	0.00384234	0.000851716	0.000139941	0	0.00136727	0
6-phosphofructokinase, liver type	PFKL	P17858	1	5	4	8.5	85.018	780	0	0	0	0	0.000102145	0	0	0.000142511	0	0	0	0	0	0.00109452	0	0	0	0	0	0	0.000182134	0	0	0	0.00141455	0.000615447	0	0	0.000415453	0
60S ribosomal protein L35a	RPL35A	P18077	4	5	5	30	12.538	110	0	0	0	0	0	0	0	0.00138525	0	0	0	0	0	0.00154652	0	0	0	0	0.000391121	0	0	0	0	0	0.00417447	0.000406935	0	0	0.00283678	0
Ras-related protein Rab-5A	RAB5A	P20339	7	5	2	27.9	23.658	215	0.00223112	0	0	0	0.000440452	0.00108638	0	0.000679065	0	0.00223112	0.00077152	0	0.00105005	0.00210169	0.00114143	0	0	0	0	0.000570064	0.00231025	0	0.000935711	0	0	0.00265728	0	0	0.00119174	0
Calretinin	CALB2	P22676	5	5	5	26.2	31.54	271	0	0	0	0	0.000777241	0	0	0	0	0	0	0	0.00119552	0.000856259	0	0	0	0	0	0	0	0	0	0	0.00280708	0.00255081	0	0	0.00752633	0
Alanine aminotransferase 1	GPT	P24298	1	5	5	10.1	54.636	496	0.00071747	0.000134349	0	0	0.000205785	0.00013043	0	0	0	0.00071747	0.000339351	0	0	0.00204655	0.00027728	0	0	0	0.00023105	0.000349265	0.000457816	0	0	0.000314093	0	0.0003965	0	0.000263067	0	0
Proteasome subunit alpha type-1	PSMA1	P25786	3	5	5	25.5	29.555	263	0	0	0	0	0	0	0	0	0	0	0	0	0	0.00302508	0	0	0	0	0	0	0	0	0	0.000301185	0.00219235	0.00119368	0	0	0.00153804	0
Proteasome subunit beta type-4	PSMB4	P28070	1	5	5	28.4	29.204	264	0	0	0	0	0	0	0	0	0	0	0	0	0	0.00815454	0	0	0	0	0	0	0	0	0	0	0.000524229	0.00168902	0	0	0.00190852	0
Flavin reductase (NADPH)	BLVRB	P30043	3	5	5	35.4	22.119	206	0	0.0004326	0	0.000376691	0.000741621	0	0	0.000697543	0	0	0.000838487	0.000385698	0.00216471	0.00303137	0.00120523	0.000337662	0.000137303	0	0.00207471	0.00137958	0.00220697	0	0.00182979	0.00139988	0.00619947	0.0050406	0.000924787	0	0.00149767	0
Protein S100-A11	S100A11	P31949	1	5	5	41.9	11.74	105	0.00384834	0.00661557	0.00285045	0.00394036	0.0038161	0.00409195	0.00394679	0.00389417	0	0.00384834	0.00423835	0.00341517	0.00393322	0.0456809	0.00423454	0.00270348	0.000392725	0	0.00257243	0	0.0084985	0.00572931	0.00676449	0.0115239	0.00970963	0.0192124	0.00292519	0	0.0134256	0.00147447
Myosin-11	MYH11	P35749	1	5	4	3.5	227.34	1972	0.000212028	0	0	0	0	0.000205388	2.65394e-05	0	0	0.000212028	0	0	0	0	0	0	0	0	0	0	0	0	5.5255e-05	0	0	0	0	0	0.000145145	0
Eukaryotic translation initiation factor 2 subunit 3	EIF2S3	P41091	4	5	5	12.7	51.109	472	0	0	0	0	0	0	0	0	0	0	0	0	0	0.00159917	0	0	0	0	0	0	0	0	0	0	0.000986996	0	0	0	0	0
F-actin-capping protein subunit beta	CAPZB	P47756	4	5	5	23.1	31.35	277	0	0	0	0	0.000316298	0	0	0	0	0	0	0	0	0.00242874	0	0	0	0	0	0	0	0	0	0.000322358	0.00051081	0	0	0	0.000596997	0
Glutathione synthetase	GSS	P48637	1	5	5	12	52.384	474	0	0	0	0	0.000613086	0	0	0	0	0	0	0	0.000321548	0.0012502	0	0	0	0	0	0	0	0	0	0.000920091	0.000948781	0.000264542	0	0	0.000894187	0
Arginine--tRNA ligase, cytoplasmic	RARS	P54136	1	5	5	8.6	75.378	660	0	0	0	0	0	0	0	0	0	0	0	0	0	0.0007672	0	0	0	0	0	0	0	0	0	0.000282655	0.000752601	0.000187174	0	0	0.000232051	0
Eukaryotic translation initiation factor 3 subunit B	EIF3B	P55884	2	5	5	7.1	92.48	814	0	0	0	0	0	0	0	0	0	0	0	0	0	0.000724082	0	0	0	0	0	0	0	0	0	0	0.000477592	0	0	0	0	0
Destrin	DSTN	P60981	2	5	5	39.4	18.506	165	0.00114848	0.000140284	0.000211721	0.00065003	0.00223321	0.00127863	0	0.00349287	0.000885314	0.00114848	0.000966177	0.000370181	0.000401826	0.00293551	0.000167605	0.000754506	8.61495e-05	0	0.000314964	0	0.000901617	0.000121136	0.000676396	0.0028878	0.00366856	0.00428581	0.000221151	0.000197405	0.00431907	0
Ras-related protein Rab-5B	RAB5B	P61020	1	5	2	27.9	23.707	215	0.00090168	0.000628672	0.000999291	0.000481512	0.000877398	0.00068746	0	0.000823986	0	0.00090168	0	0	0.00148463	0.0016465	0	0.000683211	0	0	0	0	0	0	0	0	0	0	0	0	0	0
40S ribosomal protein S7	RPS7	P62081	2	5	5	42.3	22.127	194	0.00109271	0	0	0.000867316	0.00262482	0	0	0.00107901	0	0.00109271	0	0	0.00139726	0.00707936	0	0	0	0	0.000534002	0	0.00178753	0	0	0.000720849	0.0028475	0.00173698	0.000599765	0	0.00145873	0
40S ribosomal protein S16	RPS16	P62249	6	5	5	38.4	16.445	146	0	0	0	0	0.00214782	0	0	0	0	0	0	0	0.00158811	0.00173385	0	0	0	0	0	0	0	0	0	0.00142408	0.00511628	0.00184152	0.00106617	0	0.00327259	0
Guanine nucleotide-binding protein G(I)/G(S)/G(T) subunit beta-2	GNB2	P62879	17	5	1	14.4	37.331	340	0.00809213	0.00424439	0.000926828	0.0033929	0.00393904	0.00159281	0.00467379	0.00223565	0.000957379	0.00809213	0.00441261	0.000697274	0.003652	0.00340371	0.00402985	0.00286205	0.0018835	0.000737654	0.00106975	0.00105508	0.0029134	0.000710356	0.000599521	0.000774015	0.00243839	0.00393117	0.000549026	0.00363699	0.00213938	0
Ras-related C3 botulinum toxin substrate 1	RAC1	P63000	5	5	3	26.6	21.45	192	0.00199133	0.00688019	0.00228397	0.00160652	0.00498263	0.00112558	0.000546309	0.00196595	0.000616392	0.00199133	0.00194517	0.000817654	0.00189582	0.0214967	0.00369065	0.00215045	0.00243481	0	0.00379495	0.00339939	0.00255388	0.00209122	0.00270595	0.00396402	0.00863951	0.0071382	0.00267069	0.00124598	0.00785194	0
Neutrophil gelatinase-associated lipocalin	LCN2	P80188	2	5	5	28.8	22.588	198	0.000829361	0	0	0.00518587	0	0	0	0	0	0.000829361	0	0	0	0	0	0	0	0	0	0	0	0	0	0	0	0	0	0	0	0
Di-N-acetylchitobiase	CTBS	Q01459	1	5	5	17.7	43.759	385	0.000349615	0.00106163	0	0.0024938	0.00072394	0.000801987	0.000861175	0.00105739	0.000852523	0.000349615	0	0.000687072	0	0.00101925	0.000881843	0.000639003	0	0.0019946	0	0	0	0.000995216	0	0.00103166	0.000739643	0	0.000102776	0.00112266	0	0.000750012
Transforming growth factor beta receptor type 3	TGFBR3	Q03167	2	5	5	8.1	93.498	851	0	0	5.56228e-05	0.000787124	9.18998e-05	4.00638e-05	0	0	0	0	0	0	0	0	0	0	0	6.57298e-05	0	0	0	0	0.000314422	0	0	0	0	0.000145882	0	0
Eukaryotic translation initiation factor 3 subunit A	EIF3A	Q14152	1	5	5	4.4	166.57	1382	0	0	0	0	0	0	0	0	0	0	0	0	0	0.000441847	0	0	0	0	0	0	0	0	0	0	0.000109697	0	0	0	0	0
LIM and SH3 domain protein 1	LASP1	Q14847	2	5	5	21.5	29.717	261	0	0	0	0	0.000395373	0	0	0	0	0	0	0	0	0.00344946	0	0	0	0	0	0	0	0	0.000405283	0	0.00275114	0	0	0	0.00152704	0
Importin subunit beta-1	KPNB1	Q14974	4	5	5	7.6	97.169	876	0	0	0	0	0	0	0	0	0	0	0	0	0	0.000579923	0	0	0	0	0	0	0	0	0	0	0.000140884	0	0	0	0.000447104	0
Lysine--tRNA ligase	KARS	Q15046	5	5	5	10.4	68.047	597	0	0	0	0	0	0	0	0.000121339	0	0	0	0	0	0.00120014	0	0	0	0	0	0	0	0	0	0	0.000232407	0.000140455	0	0	0	0
Protein disulfide-isomerase A6	PDIA6	Q15084	1	5	5	14.5	48.121	440	0	0	0	0	0	0	0	0	0	0	0	0	0	0	0	0	0	0	0	0	0	0	0	0	0	0	0.0036287	0	0	0
Carboxylesterase 3	CES3	Q6UWW8	3	5	5	12.8	62.281	571	0.000628844	0.000405742	0	0.000506827	0.000309752	0	0.000336729	0	0	0.000628844	0	0.000315128	0	0	0	0.000667282	0.00044585	0	0	0	0	0	0	0	0.000291778	0	0	0	0	0
Olfactomedin-4	OLFM4	Q6UX06	1	5	5	12.5	57.279	510	0.000329332	0	0	0.000810382	0.000623473	0	0	0	0	0.000329332	0	0	0	0	0	0	0	0	0	0	0	0.000107515	0	0	0	0	0.000420853	0	0	0
VEGF co-regulated chemokine 1	CXCL17	Q6UXB2	2	5	5	35.3	13.819	119	0	0	0	0.00820965	0	0.00772585	0	0	0	0	0	0	0	0	0	0	0	0	0	0	0	0	0	0	0	0	0	0	0	0
Sclerostin domain-containing protein 1	SOSTDC1	Q6X4U4	1	5	5	39.3	23.306	206	0.00606359	0.0257954	0.0413654	0.0143108	0.0155023	0.043762	0.0565166	0.0126497	0.0181404	0.00606359	0.0354726	0.0371028	0.0042927	0.0132283	0.0258613	0.0551208	0.00631114	0.0107096	0.0191733	0.0631325	0.0173443	0.00794804	0.0430062	0.0220068	0.0144717	0.0157725	0.00876199	0.0147809	0.00870839	0.0159069
Lipolysis-stimulated lipoprotein receptor	LSR	S4R3V8	2	5	5	9.8	66.175	601	0.000346686	0.000269587	0.000615282	0.00120997	0.000562131	0.000841456	0.0011979	0.00121321	0.000240854	0.000346686	0.000261667	0.000234027	0.000377942	0.000540413	0.00019613	0.000181276	0.0002092	0.00021088	0.000286242	0.000205694	0.000290075	0.000234172	0.000274463	0.000192807	0	0.000207215	0.00012177	0.000185279	0.000180329	0
Mannose-1-phosphate guanyltransferase alpha	GMPPA	Q96IJ6	6	5	5	14.8	46.291	420	0	0	0	0	0	0	0	0	0	0	0	0	0	0.000463522	0	0	0	0	0	0	0	0	0	0	0.000591506	0.000480072	0	0	0.000485162	0
Oncostatin-M-specific receptor subunit beta	OSMR	Q99650	1	5	5	7.9	110.51	979	5.86882e-05	0	0	0.0004414	0	0	0.000261479	0	0	5.86882e-05	0	0	0	0	0	8.73848e-05	9.07785e-05	0	0	0	9.4298e-05	0	0	0	0	6.72417e-05	0	0	0	0
Metalloproteinase inhibitor 4	TIMP4	Q99727	1	5	5	33.5	25.502	224	0.00168798	0	0	0.00410466	0.000809303	0.00198839	0.00439479	0	0	0.00168798	0	0.000566849	0	0	0	0.00058177	0	0	0	0	0	0	0.00197783	0.000740747	0	0	0.000684919	0	0	0
T-complex protein 1 subunit eta	CCT7	Q99832	2	5	5	12.3	59.366	543	0	0	0	0	0	0	0	0	0	0	0	0	0	0.0015548	0	0	0	0	0	0	0	0	0	0.000342127	0.000193677	0.000138084	0	0	0	0
Golgi-associated plant pathogenesis-related protein 1	GLIPR2	Q9H4G4	4	5	5	50.6	17.218	154	0.0115147	0.00883444	0.00680169	0.0084174	0.0107516	0.00905796	0.00646771	0.00641043	0.00125114	0.0115147	0.0120681	0.0034916	0.00975903	0.0134083	0.00898241	0.00749576	0.00764531	0.00472685	0.00719989	0.00611133	0.00653695	0.00662034	0.00759822	0.00858997	0.00935164	0.00820435	0.00305183	0.0119828	0.0102119	0.00655357
N-acetyl-D-glucosamine kinase	NAGK	Q9UJ70	9	5	5	22.7	37.375	344	0	0	0	0	0	0	0	0	0	0	0	0	0.000178873	0.00405557	0	0	0	0	0	0	0.000149865	0	0	0.000177303	0.00105146	0.000359513	8.52999e-05	0	0.000194296	0
Myeloblastin	PRTN3	U3KPS2	2	5	5	28.8	23.611	215	0	0	0	0	0	0	0	0	0	0	0	0	0	0.0261564	0	0	0	0	0	0	0	0	0	0	0	0	0	0	0	0
Proprotein convertase subtilisin/kexin type 6	PCSK6	H7BXT3	7	4	4	9.6	72.998	664	0	0	0.000964801	0.000973444	0.000228919	0	0.000625956	0	0	0	0	0	0	0	0.000725647	5.99101e-05	0	0	0.000482284	0.000476928	0	0	0	0	0	0	0	0	0	5.63194e-05
Retinol-binding protein 1	RBP1	A0A0A0MTB9	4	4	4	34.1	10.644	91	0.0032181	0	0	0	0.00161495	0.0010115	0.000958136	0	0	0.0032181	0.00292017	0	0	0.00367371	0	0	0	0	0	0	0	0	0	0	0.00164675	0.00811036	0	0	0	0
Tumor necrosis factor ligand superfamily member 13	TNFSF13	K7EJ28	6	4	4	50	12.839	114	0.0060601	0.0036094	0.00929981	0.0138656	0.0130883	0.0122063	0.0111321	0.00157134	0	0.0060601	0.00302848	0.00710353	0.00700351	0.00769467	0.00580399	0.00560807	0.00428314	0.0031559	0.00837377	0.00650947	0.00500286	0.00345937	0.00945749	0.00594411	0.00689294	0.00543101	0.00639058	0.00331922	0	0.00273437
Actin-related protein 2/3 complex subunit 4	ARPC4	F8WDD7	7	4	4	34.5	13.057	113	0	0	0	0.00103322	0	0	0	0	0	0	0	0	0.00250097	0.0161	0	0	0	0	0	0	0	0	0	0	0	0	0	0	0.0026423	0
Valine--tRNA ligase	VARS	A0A140T936	2	4	4	3.5	131.83	1183	0	0	0	0	2.72173e-05	0	0	0	0	0	0	0	0	0.000258738	0	0	0	0	0	0	0	0	0	0	0.000214025	3.16336e-05	0	0	0.000123472	0
CD9 antigen	CD9	A6NNI4	4	4	4	28.9	17.764	159	0.0364014	0.0174516	0.0198536	0.0371334	0.0371403	0.0268378	0.0215235	0.0230068	0.0123894	0.0364014	0.0127447	0.0116294	0.0175918	0.0181809	0.0111864	0.0106137	0.0137787	0.0119881	0.0128613	0.012327	0.0150176	0.0143752	0.0135533	0.0129013	0.0161974	0.0121668	0.00952134	0.00326161	0.0226711	0.0110198
T-complex protein 1 subunit gamma	CCT3	B4DUR8	2	4	4	11.8	55.674	500	0	0	0	0	0	0	0	0	0	0	0	0	0.000252418	0.00104455	0	0	0	0	0	0	0	0	0	0.000163394	0.000669253	0.000274601	0	0	0.00209101	0
Actin-related protein 3	ACTR3	B4DXW1	4	4	4	11.7	42.003	367	0	0	0	0.000110165	0	0	0	0	0	0	0	0	0	0.00225432	0	0	0	0	0	0	0	0	0	0	0.000895906	0.000418141	0	0	0.00117452	0
60S ribosomal protein L31	RPL31	H7C2W9	6	4	4	29.6	12.701	108	0	0	0	0.000601359	0.000898662	0	0	0	0	0	0	0	0	0.000861672	0	0	0	0	0	0	0	0	0	0	0.00338525	0	0.000747719	0	0.00350005	0
Heterogeneous nuclear ribonucleoprotein Q	SYNCRIP	B7Z645	2	4	4	9.7	52.046	464	0	0	0	0	0.000318541	0	0	0	0	0	0	0	0	0.000198377	0	0	0	0	0	0	0	0	0	0	0.000288516	0.000147406	0	0	0.000375772	0
T-complex protein 1 subunit epsilon	CCT5	E7ENZ3	4	4	4	8.2	53.848	486	0	0	0	0	0	0	0	0	0	0	0	0	0	0.000432946	0	0	0	0	0	0	0	0	0	0	0.000159657	0.000181814	0	0	0	0
Tubulin-specific chaperone A	TBCA	E5RIW3	5	4	4	60.7	10.08	84	0	0	0	0	0.00185637	0	0	0	0	0	0	0	0	0.00730698	0	0	0	0	0	0	0	0	0	0	0	0.00107825	0	0	0.00142899	0
Neuropilin-1	NRP1	Q5JWQ4	6	4	4	8.9	67.292	597	0.000298572	0	0	0.000370321	0.000428106	0.000537728	0.000587442	0	0	0.000298572	0	0	0	0	0	0	0	0	0	0	0	0	0	0	0	0	0	0	0	0
Epididymis-specific alpha-mannosidase	MAN2B2	E9PCD7	3	4	4	4.9	108.15	958	0.000170437	0	0	0.00012247	3.94754e-05	0	0	0	0	0.000170437	0.000120099	0	0	0	8.16006e-05	0	0.000114752	0	0	0.000284496	0	0	0	0	0	0	0	0	0	0
60S ribosomal protein L8	RPL8	E9PKZ0	5	4	4	19	22.389	205	0	0	0	0	0.0015827	0	0	0	0	0	0	0	0	0.00388106	0	0	0	0	0	0	0	0	0	0.00325835	0.00402606	0	0.000557092	0	0.004663	0
C-1-tetrahydrofolate synthase, cytoplasmic	MTHFD1	P11586	3	4	4	5.5	101.56	935	0	0	0	0	0	0	0	0	0	0	0	0	0	0.000161856	0	0	0	0	0	0	0	0	0	0	0.000236295	0	0	0	0.00011931	0
Glyoxalase domain-containing protein 4	GLOD4	Q9HC38	4	4	4	14.1	34.793	313	0	0	0	0	0	0	0	0	0	0	0	0	0	0.00187925	0	0	0	0	0.000229147	0	0	0	0	0.000400931	0.000662774	0.00120154	0.000156822	0	0.000986846	0
Acid sphingomyelinase-like phosphodiesterase 3b	SMPDL3B	F8VWW8	3	4	4	13.3	45.314	407	0.00367614	0	0.00226515	0	0.00128416	0.000326823	0.00113626	0	0	0.00367614	0.000637586	0	0	0.000802361	0	0	0	0	0	0	0	0	0	0	0	0	0	0	0	0
Receptor-type tyrosine-protein phosphatase F	PTPRF	H0Y6Z7	5	4	4	3.7	174.84	1553	0	0	0	8.61371e-05	0	0	0	0	0	0	0	0	0	0	0	0	0	0	0	0	0	0	0	6.4851e-05	4.50259e-05	0	0	0	0	0
Chordin-like protein 2 precursor	CHRDL2	H0YCU0	1	4	4	39.6	9.9387	91	0.161735	0.0884892	0.0880856	0.209685	0.1759	0.235631	0.158553	0.0890495	0.0824198	0.161735	0.100569	0.060572	0.0424687	0.112376	0.0627411	0.0869542	0.0441086	0.0569078	0.0598966	0.0927651	0.105656	0.0548211	0.0549063	0.0345262	0.0210066	0.0733148	0.0275731	0.0396636	0.0262084	0.00646739
60S ribosomal protein L28	RPL28	P46779	4	4	4	21.9	15.747	137	0	0	0	0	0.0010581	0	0	0	0	0	0	0	0.00107821	0.00847053	0	0	0	0	0	0	0	0	0	0.0015088	0.00694729	0.00320785	0.000586629	0	0.00519273	0
40S ribosomal protein S15a	RPS15A	I3L3P7	8	4	4	40	11.477	100	0.000847602	0	0	0.000844516	0.00447978	0.000764413	0	0.00121451	0	0.000847602	0	0	0.00406002	0.00934353	0	0	0	0	0.00239426	0	0.000889631	0	0.000759136	0.00539276	0.00683529	0.00571683	0.00106341	0	0.00504668	0
Echinoderm microtubule-associated protein-like 2	EML2	O95834	13	4	4	9.4	70.678	649	0	0	0	0	0	0	0	0	0	0	0	0	6.37475e-05	0.000194407	0	0	0	0	0	0	0	0	0	0	0.000265576	0.000120945	0	0	0.00036837	0
Histone H3	H3F3B	K7EK07	10	4	1	25.8	14.914	132	0.0382067	0.00482642	0	0.000991802	0	0	0.0120507	0	0	0.0382067	0	0	0.00307385	0.38819	0.00373623	0.00166047	0	0	0	0	0.0023819	0.00534106	0	0.00418544	0.0028621	0.00880731	0	0.00412908	0.00984647	0.00291795
40S ribosomal protein S11	RPS11	M0QZC5	4	4	4	30.5	13.997	118	0	0	0	0	0.00162397	0	0	0	0	0	0	0	0.00266743	0.0126713	0	0	0	0	0	0	0	0	0	0.00340873	0.00456249	0.00357874	0.000745337	0	0.00227282	0
Matrilin-2	MATN2	O00339	4	4	4	6.1	106.84	956	0.000716745	0	0.000169198	0.000148543	0.000365578	0.00053906	0.000573464	0	0	0.000716745	0	0	0	0	0	0	0	0	0	0	0	0	0	0	0	0	0	0	0	0
Superoxide dismutase [Cu-Zn]	SOD1	P00441	2	4	4	63	15.936	154	0	0.00267897	0.00311631	0.00284331	0	0	0	0.00206337	0	0	0.00519398	0	0.00942855	0.00948094	0.00694536	0.00177068	0.00114756	0	0.00470171	0.00316564	0.0112307	0.00228684	0.00248965	0.0219654	0.0240901	0.0136807	0.00364768	0.00150265	0.0180502	0
Protein S100-A8	S100A8	P05109	1	4	4	36.6	10.834	93	0.00226019	0	0	0.00184595	0	0	0	0	0	0.00226019	0	0	0.00146308	0.0269411	0	0	0	0	0	0	0	0	0.000768382	0	0	0.00124381	0	0.00181887	0	0
Heparin cofactor 2	SERPIND1	P05546	1	4	4	8.8	57.07	499	0	0	0.000364614	0.000329033	0.000320912	0	0.00031211	0.000469328	0.000481293	0	0	0	0	0.000196494	0.000216297	0	0	0	0	0	0	0.000161842	0.000207383	0.000473513	0	0	0	0.000167635	0	0
Ig kappa chain V-IV region	IGKV4-1	P06312	1	4	4	29.8	13.38	121	0	0	0	0.00856766	0.00681439	0.00544478	0	0	0	0	0	0	0	0	0	0	0.00545299	0	0	0	0.0126394	0.00404683	0	0	0	0	0	0	0	0
Complement component C8 gamma chain	C8G	P07360	2	4	4	29.7	22.277	202	0	0	0	0.00168093	0.000270111	0.000745108	0.000575449	0	0	0	0	0	0	0	0	0	0.000157383	0	0	0	0	0	0	0	0	0	0	0	0	0
Bifunctional glutamate/proline--tRNA ligase	EPRS	P07814	1	4	4	3.9	170.59	1512	0	0	0	0	0	0	0	0	0	0	0	0	0	7.21676e-05	0	0	0	0	0	0	0	0	0	7.26963e-05	7.21688e-05	5.83588e-05	0	0	0.000113787	0
Extracellular superoxide dismutase [Cu-Zn]	SOD3	P08294	2	4	4	22.5	25.851	240	0	0	0.00303538	0	0.00111658	0.00351339	0	0.000902636	0	0	0	0	0	0	0	0	0	0	0	0	0	0	0	0	0	0	0	0	0	0
Matrilysin	MMP7	P09237	1	4	4	16.9	29.676	267	0	0	0	0.00392207	0.000223984	0	0.000234902	0	0	0	0	0	0	0	0	0	0	0.00365881	0	0	0	0	0	0.000346376	0	0	0	0	0	0
High mobility group protein B1	HMGB1	Q5T7C4	4	4	4	29.7	18.311	158	0	0	0	0	0	0	0	0	0	0	0	0	0	0.00956097	0	0	0	0	0	0	0	0	0	0	0	0	0	0	0	0
Macrophage colony-stimulating factor 1	CSF1	P09603	5	4	4	10.6	60.179	554	0	0	0.0002523	0.000454335	0	0	0	0	0	0	0.000291064	0.000256884	0	0	0.000290913	0	0	0	0	0	0	0	0	0	0	0	0	0	0	0
Serum amyloid A-2 protein	SAA2	P0DJI9	1	4	2	46.7	13.527	122	0.00147475	0	0	0	0	0	0	0	0	0.00147475	0	0	0	0.0106486	0	0	0	0	0	0	0	0	0	0	0	0	0	0	0	0
S-formylglutathione hydrolase	ESD	X6RA14	4	4	4	25.3	28.226	253	0.000527377	0	0	0	0.00118883	0.000415413	0	0	0	0.000527377	0.000296609	0	0.00103322	0.0019852	0	0	0	0	0.000638042	0	0	0	0	0	0.00141581	0.0015693	0	0.000300824	0.0026021	0
60 kDa heat shock protein, mitochondrial	HSPD1	P10809	1	4	4	8.2	61.054	573	0	0	0	0	0.000926266	0	0	0	0	0	0	0	0	0	0	0	0	0	0	0	0	0	0	0	0	0	0	0	0	0
Protein disulfide-isomerase A4	PDIA4	P13667	1	4	4	10.1	72.932	645	0	0	0	0	0	0	0	0	0	0	0	0	0	0	0	0	0	0	0	0	0	0	0	0	0	0	0.00119154	0	0	0
Aminopeptidase N	ANPEP	P15144	1	4	4	5.3	109.54	967	0	0	0	0	0.000671438	0	0	0	0	0	0	0	0	0	0	0	0	0	0	0	0	0.000118096	0	0	0	0	0	0	0	0
Proteasome subunit beta type-1	PSMB1	P20618	1	4	4	21.6	26.489	241	0	0	0	0	0	0	0	0	0	0	0	0	0	0.00246131	0	0	0	0	0	0	0	0	0	0.000386422	0.0012719	0.000953993	0	0	0.00136481	0
Non-specific lipid-transfer protein	SCP2	P22307	2	4	4	7.9	58.993	547	0.000435447	0	0	0	0	0	0	0	0	0.000435447	0	0	0	0.000414329	0	0	0	0	0.000271579	0	0	0	0	0.000576845	0.000423739	0.00140152	0	0	0.0019294	0
Heterogeneous nuclear ribonucleoproteins A2/B1	HNRNPA2B1	P22626	2	4	4	17	37.429	353	0	0	0	0	0.00040411	0	0	0	0	0	0	0	0	0.00124978	0	0	0	0	0	0	0	0	0	0	0	0	0	0	0	0
40S ribosomal protein S12	RPS12	P25398	1	4	4	39.4	14.515	132	0	0.00047493	0.0004904	0	0.00143437	0	0	0	0	0	0	0	0.000661915	0.0068832	0	0	0	0	0	0	0	0	0	0	0.00285326	0.00256913	0	0	0.00289295	0
Erythrocyte band 7 integral membrane protein	STOM	P27105	2	4	4	18.4	31.73	288	0.00230266	0	0.000260723	0.000838212	0.00320551	0.00116144	0.00309711	0.000560172	0	0.00230266	0.00145949	0	0	0.000475042	0.00107777	0.000653376	0.000986247	0	0	0.000328828	0.00154404	0	0	0	0.000429735	0	0	0.00050619	0.00119221	0
Proteasome subunit alpha type-5	PSMA5	P28066	1	4	4	27	26.411	241	0.000779044	0	0	0.000789639	0.0016824	0	0	0	0	0.000779044	0	0	0.00140109	0.00550082	0	0	0	0	0.00118339	0	0	0	0	0.00209922	0.00094911	0.00160882	0	0.000891666	0.00239176	0
Kallistatin	SERPINA4	P29622	1	4	4	11.2	48.541	427	0	0	0.000791782	0	0	0	0	0	0	0	0	0	0	0	0	0	0	0	0	0	0	0	0	0.000369182	0	0.000106278	0	0	0	0
Cellular retinoic acid-binding protein 1	CRABP1	P29762	2	4	4	34.3	15.565	137	0	0	0	0	0.00065167	0	0	0	0	0	0	0	0	0.00265677	0	0	0	0	0	0	0	0	0	0	0	0.00267829	0	0	0	0
Myristoylated alanine-rich C-kinase substrate	MARCKS	P29966	1	4	4	23.2	31.554	332	0.0023374	0	0.000989034	0	0.00139198	0.00148613	0.000607374	0	0	0.0023374	0	0	0.00156061	0.00122998	0.000900965	0.000452127	0	0	0	0.00132648	0	0	0	0	0	0	0	0	0	0
Myeloid cell nuclear differentiation antigen	MNDA	P41218	2	4	4	13	45.836	407	0	0	0	0	0	0	0	0	0	0	0	0	0	0.00516679	0	0	0	0	0	0	0	0	0	0	0	0	0	0	0	0
Biotinidase	BTD	P43251	2	4	4	11.8	61.132	543	0	0	0	0.000518685	0.00076639	0.000667059	0.00120391	0.00016597	0.000424638	0	0	0	0	4.45803e-05	0.000161958	0	0.000137742	0	0.000265021	0	0	0	0	0.000127142	0.000322278	0	8.95672e-05	0.000173863	0	7.92308e-05
Hsc70-interacting protein	ST13	Q3KNR6	7	4	4	23.2	23.911	211	0	0	0	0	0	0	0	0	0	0	0	0	0	0.00375435	0	0	0	0	0	0	0	0	0	0.00059949	0.0014951	0.000721146	0	0	0.00106307	0
T-complex protein 1 subunit delta	CCT4	P50991	1	4	4	8.7	57.924	539	0	0	0	0	0.000136958	0	0	0	0	0	0	0	0	0.000762805	0	0	0	0	0	0	0	0	0	0	8.98542e-05	0.000357966	0.000149609	0	0.000808647	0
Alpha-(1,3)-fucosyltransferase	FUT6	P51993	4	4	4	18.7	41.859	359	0.000482218	0	0	0.00309222	0.00195305	0.000696283	0.00030825	0.000955346	0.00191923	0.000482218	0	0	0.00119758	0	0	0.000785275	0.000689106	0.00108316	0.00111043	0.00127645	0.00104243	0.00163774	0.00105005	0.0014832	0.0010201	0.000920929	0.000930971	0.00106511	0.00262388	0.00108873
Stanniocalcin-1	STC1	P52823	1	4	4	23.1	27.621	247	0.000793013	0.00181078	0	0.00145865	0.00384007	0.000618145	0.00176933	0	0.00080339	0.000793013	0	0	0	0	0	0	0	0	0	0	0	0.00587642	0	0.000613325	0	0	0	0	0	0
F-actin-capping protein subunit alpha-1	CAPZA1	P52907	5	4	4	20.3	32.922	286	0	0.000434377	0	0	0.000723038	0	0	0.000601007	0	0	0	0	0.000617313	0.00624244	0	0	0	0	0	0	0.000434666	0	0	0.000684058	0.00314344	0.00180556	0.000336498	0	0.0016732	0
Ras-related protein Rab-10	RAB10	P61026	1	4	3	22	22.541	200	0.000482003	0	0	0	0.000667985	0.000657051	0.000571507	0	0	0.000482003	0	0	0	0.0011685	0	0	0	0	0	0	0	0	0	0	0.000958335	0	0	0	0.00133398	0
60S ribosomal protein L15	RPL15	P61313	4	4	4	22.5	24.146	204	0.000175723	0.000734907	0	0	0.000867733	0	0	0.00182434	0	0.000175723	0	0	0.0030979	0.00771642	0	0.00058177	0	0	0.000656003	0	0.00153012	0.000512458	0	0.00600267	0.00371578	0	0	0.000405695	0	0
40S ribosomal protein S6	RPS6	P62753	3	4	4	18.1	28.68	249	0	0	0	0.00024201	0	0	0	0	0	0	0	0	0.000523844	0.00345886	0	0	0	0	0	0	0	0	0	0.000704215	0.00124769	0.000852873	0.000302479	0	0.00178424	0
60S ribosomal protein L23	RPL23	P62829	6	4	4	26.4	14.865	140	0.000465186	0	0	0	0.000643319	0	0	0	0	0.000465186	0	0	0	0.00151974	0	0	0	0	0	0	0	0	0	0	0.00266581	0	0	0	0	0
40S ribosomal protein S25	RPS25	P62851	1	4	4	24	13.742	125	0	0	0	0	0.00408209	0	0	0.00123832	0	0	0	0	0	0.00452539	0	0	0	0	0	0	0.00276299	0	0	0	0.00851048	0.00438428	0.000920831	0	0.00545275	0
60S ribosomal protein L10a	RPL10A	P62906	1	4	4	27.6	24.831	217	0	0	0	0	0.000788994	0	0	0	0	0	0	0	0	0.00621931	0	0	0	0	0	0	0	0	0	0.000836974	0.00165103	0.00225034	0	0	0.00118049	0
Protein OS-9	OS9	Q13438	2	4	4	7	75.561	667	0.000234291	0	0	0.000411707	0.000432281	0.000384383	5.92377e-05	0	0	0.000234291	0	0	0.00035117	0.000323901	0	0	0	0.000186128	0	0	0	0	0	0	0	0	0	0.000109504	0	0
Prostaglandin reductase 1	PTGR1	Q14914	4	4	4	13.7	35.869	329	0.000394828	0	0	0	0.00175511	0	0	0.000664081	0	0.000394828	0	0	0	0.00187597	0	0	0	0	0	0	0.000744326	0	0	0.000767019	0.00369025	0.00101641	0.000239818	0	0.000693111	0
Poly(rC)-binding protein 1	PCBP1	Q15365	1	4	3	18.5	37.497	356	0	0	0	0	0	0	0	0	0	0	0	0	0.00096335	0.00625262	0	0	0	0	0	0	0	0	0	0	0.000772147	0.00206796	0	0	0.00193647	0
V-type proton ATPase subunit S1	ATP6AP1	Q15904	7	4	4	12.1	52.025	470	0	0.00159334	0	0.000802281	0	0	0	0	0.000667649	0	0	0	0	0.000499747	0.000629739	0.00170266	0	0	0	0.000580274	0	0.000777021	0.00106896	0.000910712	0.000778517	0.000588215	0.000884226	0.000812487	0.000534962	0.000448049
G-protein coupled receptor 126	GPR126	Q86SQ4	2	4	4	4.1	136.69	1221	0	0.000384152	0.000379879	0	0.000196462	0.000228131	0	0	0.000338427	0	0.000181909	0	0	0	0.000197626	0.000448724	0	0.000360217	0	0	0	0.000672043	0.000568506	0.000331706	0.000535122	0.000297915	0.000291767	0.000452648	0.000481937	7.42988e-05
Cullin-associated NEDD8-dissociated protein 1	CAND1	Q86VP6	2	4	4	4.1	136.37	1230	0	0	0	0	0	0	0	0	0	0	0	0	0	0.000627066	0	0	0	0	0	0	0	0	0	0	0.000111377	0	0	0	0.000138334	0
Golgi membrane protein 1	GOLM1	Q8NBJ4	3	4	4	11.7	45.333	401	0.000841853	0	0	0.00138447	0.000237866	0.000347046	0.000908208	0	0	0.000841853	0	0	0	0	0	0	0	0	0	0	0	0	0	0	0	0	0	0	0	0
Protein NDRG1	NDRG1	Q92597	12	4	4	17.3	42.835	394	0	0	0	0	0.000564657	0	0	0	0	0	0	0	0	0.000500857	0	0	0	0	0	0	0	0	0	0	0.000461537	0.00158067	0	0	0.000676883	0
Protein S100-A16	S100A16	Q96FQ6	1	4	4	45.6	11.801	103	0	0.000996246	0.0010143	0.00106736	0.00363413	0.00225673	0	0.00225881	0	0	0	0	0.0011046	0.00451428	0	0	0	0	0.00106456	0.00368511	0	0	0	0	0	0.00111474	0.000438023	0	0	0
Protein FAM20A	FAM20A	Q96MK3	4	4	4	8.9	61.416	541	0.000341555	0	0	0.000183825	0.000336428	0.000626821	0	0	0	0.000341555	0.000183922	0	0	0	0.000110576	0	0	0	0	0	0	0	0.000196013	0	0	0	0	0	0	0
Sialidase-1	NEU1	Q99519	2	4	4	11.1	45.467	415	0	0	0	0.00128265	0	0	0.000109234	0	0	0	0	0	0	0.000388652	0	0.000345523	0.000156876	0	0	0	0	0.000231216	0	0	0	0	0	0	0	0
Chitinase domain-containing protein 1	CHID1	Q9BWS9	7	4	4	14.5	44.94	393	0	0	0.000359753	0.000871138	0.000190323	0.000312907	0	0.000324839	0	0	0.000375047	0	0	0	0	0.000547731	0.000302015	0	0	0	0	0	0	0	0	0	0	0	0	0
G-protein coupled receptor family C group 5 member B	GPRC5B	Q9NZH0	1	4	4	13.4	44.794	403	0.0057302	0.00489262	0.00410737	0.00888483	0.00858789	0.00269415	0.00599379	0.00189387	0.00243702	0.0057302	0.00367333	0.00282818	0.00347648	0.00562389	0.00325426	0.00280072	0.000799395	0.00055207	0.00616232	0.00369184	0.0031375	0.00413319	0.00650454	0.00358725	0.00481847	0.00208912	0.000989046	0.0031035	0.00435226	0.00199736
Complement C1r subcomponent-like protein	C1RL	Q9NZP8	4	4	4	9.7	53.498	487	0	0	0	0.00078781	0.000311685	0.000389535	0.000543414	0.000161516	0	0	0	0	0	0	0	0	0	0.000399128	0.000277572	0	0	0	0	0	0	0	0	0	0	0
Guanine nucleotide-binding protein G(I)/G(S)/G(O) subunit gamma-12	GNG12	Q9UBI6	1	4	4	54.2	8.0061	72	0.00433002	0	0	0.00116274	0.00988175	0.00317082	0.00744999	0.00158342	0	0.00433002	0.00615138	0	0.00193798	0.00300787	0.00218333	0.00203521	0	0	0	0.00156565	0.00186729	0.00149664	0	0.00178437	0.00238508	0.00257901	0	0.00233472	0.00284039	0
Ras-related protein Rab-21	RAB21	Q9UL25	1	4	4	23.1	24.347	225	0.000517948	0.0002575	0.000254225	0.000280323	0	0.0009956	0	0.00150495	0	0.000517948	0.000484186	0	0	0.000521768	0	0	0	0	0	0	0	0.000183029	0	0.00032795	0	0.000803469	0	0.000635738	0	0
Mannose-1-phosphate guanyltransferase beta	GMPPB	Q9Y5P6	1	4	4	14.7	39.834	360	0	0	0	0	0	0	0	0	0	0	0	0	0	0.00267824	0	0	0	0	0	0	0	0	0	0.000912837	0.00192869	0.00056291	0.000677737	0	0.00136999	0
Carboxypeptidase Q	CPQ	Q9Y646	5	4	4	9.7	51.887	472	0.001006	0.000836266	0.000252639	0.00170765	0.000317278	0.000487007	0	0.000179645	0	0.001006	0.000632957	0.000336405	0	0	0.000790097	0.00253282	0	0.000628937	0	0	0	0	0	0	0.000406647	0	0	0.00136051	0.000257294	0
Cadherin-1	CDH1	H3BVI7	7	3	3	7.2	45.52	414	0.000621806	0	0.000959719	0.00172046	0.000892218	0	0	0	0	0.000621806	0.000746488	0.000725629	0.000713737	0.00093167	0.000518029	0.00100263	0	0.000614093	0.000896819	0.000899473	0.00148641	0	0.00108465	0.000872055	0	0.00115831	0.000784362	0	0	0
Acyl-CoA-binding protein	DBI	P07108	3	3	3	52.9	10.044	87	0	0	0	0	0	0.00603222	0.00264051	0	0	0	0	0	0	0.00246029	0	0	0	0	0	0	0	0	0	0	0	0	0	0	0	0
Selenoprotein P	SEPP1	A0A182DWH7	3	3	3	8.1	35.116	310	0.00211679	0.000862342	0.001603	0.00396518	0	0.00285691	0.00455193	0.00133675	0.00213989	0.00211679	0.00134973	0.00173011	0.00140126	0.00111918	0.00142529	0.00115394	0.00100188	0.00131778	0.00160922	0.00180106	0.00137635	0.000985672	0.00165316	0.00172898	0.00188296	0.00117373	0.00113066	0.00203359	0.00158939	0.00104459
Alpha-aminoadipic semialdehyde dehydrogenase	ALDH7A1	A0A1B0GV49	12	3	3	14.4	50.971	472	0	0	0	0	0.000624014	0	0	0	0	0	0	0	0.000474804	0.000428375	0	0	0	0	0	0	0	0	0	0	0.0016501	0.000910566	0	0	0.000534491	0
CD81 antigen	CD81	E9PJK1	9	3	3	35.8	17.963	165	0.00739661	0.0453867	0.0162902	0.0325492	0.0289365	0.0182116	0.0502502	0.00754872	0.00711117	0.00739661	0.0295376	0	0.011186	0.0114421	0.00927122	0.00883967	0	0.0215059	0.00983417	0.00810148	0	0.00648161	0.00955312	0.0387811	0.0286298	0.0342291	0.00923711	0.0132684	0.0362632	0.0105405
Annexin	ANXA2	H0YKL9	19	3	3	39.1	12.064	110	0	0	0	0	0.00121635	0.000755323	0	0	0	0	0	0	0	0	0	0	0	0	0	0	0	0	0	0	0.00106068	0	0	0	0	0
Complement factor H-related protein 1	CFHR1	B1AKG0	4	3	1	11.4	30.858	271	0.00041683	0	0	0	0	0	0.00029838	0	0	0.00041683	0	0	0	0.00058603	0	0	0	0	0	0	0	0	0	0	0	0	0	0	0	0
Serine/threonine-protein phosphatase 2A 65 kDa regulatory subunit A alpha isoform	PPP2R1A	B3KQV6	4	3	3	10	45.604	410	0	0	0	0	0	0	0	0	0	0	0	0	0	0.000631831	0	0	0	0	0	0	0	0	0	0	0.000837047	0	0	0	0.000880052	0
60S ribosomal protein L32	RPL32	D3YTB1	4	3	3	24.1	15.616	133	0	0	0	0	0	0	0	0	0	0	0	0	0.000773113	0.00126241	0	0	0	0	0	0	0	0	0	0.000572596	0.00586784	0.00100219	0.000382628	0	0.00109652	0
C-C motif chemokine 28	CCL28	D6RC73	2	3	3	33.8	9.2576	80	0.00487779	0.00552424	0.0088622	0.00871334	0.0139167	0.0223977	0.0035123	0	0.0054656	0.00487779	0.00582139	0.00781451	0.00590985	0.00386242	0.00114024	0.00610931	0.00310131	0	0.0068102	0.0111554	0	0	0.0129436	0.00709241	0.00493004	0.00618821	0.00515034	0.00929448	0.00563807	0.00138235
Long-chain-fatty-acid--CoA ligase 1	ACSL1	D6RER0	5	3	3	9	43.41	388	0	0	0	0	0	0	0	0	0	0	0.000314217	0	0	0	0	0	0	0	0	0	0	0	0	0	0.000269958	0	0	0	0.000605163	0
Syndecan	SDC2	E5RJB8	5	3	3	21.9	14.905	137	0.00619281	0.0027994	0.0019776	0.0125671	0.00441173	0.00793697	0.0166189	0.00830975	0.0021931	0.00619281	0	0.00157614	0.00221697	0.00118251	0.00250117	0.00476359	0.00113644	0	0.00196181	0.003344	0.00198954	0.00138654	0.00413329	0	0.00211323	0	0	0	0	0.00121432
60S ribosomal protein L30	RPL30	E5RI99	4	3	3	28.1	12.656	114	0	0	0	0	0.00291633	0	0	0	0	0	0	0	0	0.00227657	0	0	0	0	0	0	0	0	0	0.00131251	0.00279978	0.00126487	0.000552829	0	0.00213283	0
60S ribosomal protein L14	RPL14	E7EPB3	2	3	3	28.2	14.558	124	0	0	0	0	0.000984	0	0	0.00154273	0	0	0	0	0.00340489	0.00988668	0	0	0	0	0	0	0	0	0.00122599	0.00273887	0.00669528	0.0045723	0.00141777	0	0.00337263	0
Translin	TSN	E9PGT1	2	3	3	18.4	25.572	223	0	0	0	0	0.000532413	0	0	0.000475535	0	0	0.000305583	0	0	0.00302883	0	0	0	0	0	0	0.00060815	0	0	0	0.00131956	0.00080906	0	0	0.000823829	0
Complement component C8 beta chain	C8B	F5GY80	3	3	3	8.5	60.04	529	0.000159511	0	0	0	0	0	0	0	0	0.000159511	0	0	0	0	0	0	0.000447092	0	0	0	0	0	0.000228945	0	0	0	0	0	0	0
4F2 cell-surface antigen heavy chain	SLC3A2	F5GZS6	6	3	3	5.5	64.872	599	0.000466153	0	0	0.000364735	0	0	0.000489985	0	0	0.000466153	0	0	0	0	0	0	0	0	0	0	0.000224338	0	0	0	0	0	0	0	0	0
Poly(rC)-binding protein 2	PCBP2	H3BRU6	12	3	2	11.6	31.6	301	0	0	0	0	0	0	0	0	0	0	0	0	0	0.000549573	0	0	0	0	0	0	0	0	0	0	0	0	0	0	0.000809066	0
Keratin, type I cytoskeletal 18	KRT18	F8VZY9	3	3	1	7.4	43.774	391	0	0	0	0.000203584	0	0.000160993	0	0	0	0	0	0	0	0	0	0	0	0	0	0	0	0	0	0	0	0	0	0	0	0
HLA class II histocompatibility antigen gamma chain	CD74	P04233	5	3	3	14.2	33.515	296	0	0	0.00165791	0.00560463	0.0011945	0	0	0	0	0	0	0	0	0.000828824	0.000391923	0	0	0	0	0	0	0	0	0	0	0	0	0	0	0.000334011
Transgelin	TAGLN	H0YCU9	2	3	3	23.8	16.733	151	0.00239124	0	0	0	0	0.00314476	0.000425997	0	0	0.00239124	0	0	0	0	0	0	0	0	0	0	0	0	0	0	0	0	0	0	0.00336007	0
Beta-hexosaminidase	HEXA	H3BS10	5	3	3	6.5	58.44	509	0.000152529	0	0	0	0	0	0.000359859	0	0	0.000152529	0	0	0	0	0	0.000228796	0	0	0	0	0	0	0	0	0	0	0	0	0	0
Coactosin-like protein	COTL1	H3BT58	2	3	3	43.8	8.2242	73	0	0	0	0	0	0	0	0	0	0	0	0	0	0.00525423	0	0	0	0	0	0	0	0	0	0	0	0	0	0	0	0
Eukaryotic translation initiation factor 5A-1	EIF5A	I3L397	8	3	3	25.3	16.019	146	0.00262721	0.00127468	0.00110592	0.0029026	0.0037545	0.000634489	0.000789771	0.00222393	0.000846259	0.00262721	0.00262119	0	0.00836877	0.012397	0.000916966	0.00068482	0.000505879	0	0.00472042	0.00218448	0.00231392	0.000763427	0.00174472	0.00802308	0.00500295	0.00522472	0.00251709	0.000821465	0.0186297	0
60S ribosomal protein L38	RPL38	J3KT73	4	3	3	39.1	7.5649	64	0	0	0	0	0.00152371	0	0	0	0	0	0	0	0	0.0102647	0	0	0	0	0	0	0	0	0	0	0	0.00331003	0	0	0	0
Ribosomal protein L19	RPL19	J3QR09	3	3	3	13.5	23.134	193	0	0	0	0	0.00202615	0	0	0	0	0	0.000869925	0	0	0.00803981	0	0	0	0	0	0	0	0	0	0.00180769	0.00662005	0.00389304	0.0016122	0	0.00383823	0
26S proteasome non-ATPase regulatory subunit 11	PSMD11	O00231	2	3	3	8.1	47.463	422	0	0	0	0	0	0	0	0	0	0	0	0	0	0.000485081	0	0	0	0	0	0	0	0	0	0	0.00288906	0.000171471	0	0	0.000192977	0
Actin-related protein 2/3 complex subunit 3	ARPC3	O15145	3	3	3	19.7	20.546	178	0	0	0	0.000233064	0	0	0	0	0	0	0	0	0	0.0032366	0	0	0	0	0	0	0	0	0	0	0	0.00121253	0	0	0	0
Filamin-B	FLNB	O75369	8	3	3	1.3	278.16	2602	4.83104e-05	0	0	0	0	5.88892e-05	3.40395e-05	0	0	4.83104e-05	0	2.97879e-05	0	0.000111816	0	0	0	0	0	0	0	0	2.73147e-05	0	0	8.56006e-05	0	0	8.50422e-05	1.69028e-05
Long-chain-fatty-acid--CoA ligase 3	ACSL3	O95573	2	3	3	6.8	80.419	720	0.000289062	0	0	0	0	0	0.000105019	0	0	0.000289062	0	0	0	0	0	0	0	0	0	0	0	0	0	0	0	0.000102711	0	0	0	0
3(2),5-bisphosphate nucleotidase 1	BPNT1	O95861	5	3	3	9.4	33.392	308	0	0	0	0	0	0	0	0	0	0	0	0	0	0.000589129	0	0	0	0	0	0	0	0	0	0	0.000450528	0	0	0	0.000274548	0
Cytochrome b5	CYB5A	P00167	1	3	3	32.1	15.33	134	0.00320117	0	0	0	0	0	0	0	0	0.00320117	0	0	0	0.000667038	0	0	0	0	0	0	0	0	0	0	0	0.000913892	0	0	0.00141716	0
Collagen alpha-1(I) chain	COL1A1	P02452	1	3	3	2.3	138.94	1464	0.000286349	0	0	0	0	0.000125533	6.68964e-05	0	0	0.000286349	0.000312043	0	0	0	5.97242e-05	0	0	0	0	0	0	5.22095e-05	0	8.57391e-05	0	0	0	0	0	0
Ferritin heavy chain	FTH1	P02794	9	3	3	18	21.225	183	0	0.000457865	0	0	0.00369651	0	0	0	0	0	0	0	0	0.000952211	0	0	0	0	0	0	0	0	0	0	0	0	0	0	0	0
Angiogenin	ANG	P03950	1	3	3	32	16.55	147	0.00222704	0	0.00758562	0.00408637	0.00228345	0.00166079	0.00188564	0	0	0.00222704	0.00762692	0	0.00230706	0.00182383	0	0.00186849	0.00480852	0.0039035	0.000621738	0.00408844	0.00200275	0	0.00305514	0.00233365	0.000854287	0.00372011	0.000414593	0	0	0.0070672
60S acidic ribosomal protein P2	RPLP2	P05387	2	3	3	40.9	11.665	115	0.00170536	0.00131254	0	0.00299785	0.0128282	0	0.00158655	0.00251365	0	0.00170536	0.00150843	0	0.0112565	0.0195869	0.00351177	0.00105349	0	0	0.00857797	0	0.00520375	0	0.00174028	0.012807	0.020116	0.018433	0.00754978	0	0.0230025	0
Thyroxine-binding globulin	SERPINA7	P05543	2	3	3	8	46.324	415	0	0	0	0	0	0.000315572	0	0	0	0	0	0	0	0.000306552	0	0	0	0	0	0	0	0	0	0	0	0	0	0	0	0
40S ribosomal protein S17	RPS17	P08708	5	3	3	31.1	15.55	135	0.000450733	0	0	0	0.00393311	0	0	0.00519941	0	0.000450733	0.00198974	0	0.00433219	0.0197655	0	0	0	0	0.00386107	0	0.00314801	0	0	0.00779196	0.0178676	0.00915434	0.00204316	0	0.00832204	0
Ras-related protein Ral-B	RALB	P11234	5	3	2	15.5	23.408	206	0.00105059	9.62493e-05	0	0.000257004	0.00145785	0	0.000287297	0.00208825	0	0.00105059	0.00366962	0	0.00153356	0.00161735	0	0	0	0	0	0	0	0	0	0	0	0	0	0	0	0
Ribonuclease inhibitor	RNH1	P13489	5	3	3	8	49.973	461	0	0	0	0	0.000169882	0	0	0	0	0	0	0	0	0.00114856	0	0	0	0	0	0	0	0	0	0	0	0	0	0	0	0
Bone morphogenetic protein 1	BMP1	P13497	3	3	3	4.1	111.25	986	0	0	0	8.1894e-05	0	0	0.000170382	0	0	0	0	0	0	0	0	0	0	0	0	0	0	0	0	0	0	0	0	0	0	0
Aspartate--tRNA ligase, cytoplasmic	DARS	P14868	5	3	3	8	57.136	501	0	0	0	0	0	0	0	0	0	0	0	0	0	0.00027895	0	0	0	0	0	0	0	0	0	0	0.000123517	8.95673e-05	0	0	0	0
Histone H1.5	HIST1H1B	P16401	1	3	3	14.6	22.58	226	0.000801718	0	0	0	0	0	0	0	0	0.000801718	0	0	0	0.0031233	0	0	0	0	0	0	0	0	0	0	0	0	0	0	0	0
Ganglioside GM2 activator	GM2A	P17900	1	3	3	16.1	20.838	193	0.00429993	0.00136493	9.45226e-05	0.0047903	0.00203664	0	0.00367468	0.00175422	0.00367248	0.00429993	0.00168435	0	0.000364678	0.00114731	0.00117199	0.000113303	0	8.11384e-05	0	0	0	0	0	0.000358896	0.00168453	0	0	0	0	0.000453524
C-X-C motif chemokine 2	CXCL2	P19875	3	3	3	37.4	11.389	107	0	0	0.00663653	0.00513948	0.000708682	0.00323389	0.00447639	0.000986438	0.00153041	0	0.00450466	0	0	0	0.00343597	0.00692759	0.0023764	0	0	0.00367952	0.00135079	0	0.00460749	0.00360896	0	0.0012254	0	0	0	0.00134808
HLA class II histocompatibility antigen, DRB1-11 beta chain	HLA-DRB1	P20039	46	3	3	18.4	30.16	266	0.000444232	0	0	0.00168844	0	0	0	0	0	0.000444232	0	0	0	0	0	0	0	0	0	0	0	0	0	0	0	0	0	0	0	0
Elongation factor 1-beta	EEF1B2	P24534	4	3	3	20.4	24.763	225	0	0	0	0	0.000584528	0	0	0	0	0	0	0	0	0.00476476	0	0	0	0	0	0	0	0	0	0.00185096	0.00401338	0.00259375	0	0	0.00265633	0
Proteasome subunit alpha type-3	PSMA3	P25788	2	3	3	14.9	28.433	255	0	0	0	0	0.000467205	0	0	0	0	0	0	0	0.000833267	0.00384271	0	0	0	0	0	0	0	0	0	0.000702505	0.0020295	0.000959488	0	0	0.00101208	0
Alpha-1,3-mannosyl-glycoprotein 2-beta-N-acetylglucosaminyltransferase	MGAT1	P26572	9	3	3	9	50.878	445	0.000797177	0	0	0.00032949	0.000703733	0	0.000677207	0	0	0.000797177	0	0	0	0	0	0	0	0	0	0	0	0	0	0	0	0	0	0	0	0
High mobility group protein B2	HMGB2	P26583	2	3	3	19.6	24.033	209	0	0	0	0	0	0	0	0	0	0	0	0	0	0.0109669	0	0	0	0	0	0	0	0	0	0	0	0	0	0	0	0
Threonine--tRNA ligase, cytoplasmic	TARS	P26639	7	3	3	4.7	83.434	723	0	0	0	0	0	0	0	0	0	0	0	0	0	0.000371497	0	0	0	0	0	0	0	0	0	8.97602e-05	0.000110521	0	0	0	0.000300409	0
Guanine nucleotide-binding protein subunit alpha-11	GNA11	P29992	8	3	3	8.9	42.123	359	0	0	0	0	0.000729327	0	0.000602936	0	0	0	0.000404935	0	0	0	0	0	0	0	0	0	0.000428826	0	0	0	0.000241774	0	0	0.000357408	0	0
GTP cyclohydrolase 1 feedback regulatory protein	GCHFR	P30047	4	3	3	40.5	9.6981	84	0	0	0	0.00125551	0.00146224	0	0	0.00130589	0	0	0	0	0.00152945	0.00142661	0	0	0	0	0	0	0	0	0	0	0.00521687	0.00247109	0.000684151	0	0.00174335	0
Syndecan-4	SDC4	P31431	1	3	3	18.2	21.641	198	0.000865306	0.00272981	0.00273733	0.00242984	0.00321273	0.00120227	0	0.00136991	0	0.000865306	0.00106609	0.000905598	0.0011021	0.00153348	0.0029276	0.0008794	0	0.00216733	0.00391314	0.000908086	0.00328852	0.00159073	0.00107171	0.00319814	0	0	0.000612479	0.00132042	0	0.000698649
Transgelin-2	TAGLN2	X6RJP6	2	3	3	16	21.086	187	0	0	0	0	0.000699635	0	0	0	0	0	0	0	0.000564047	0.000955126	0	0	0	0	0.000929641	0	0.000822665	0	0	0.000953203	0.0026416	0.00106181	0	0	0.00238228	0
60S ribosomal protein L13a	RPL13A	P40429	6	3	3	14.8	23.577	203	0.000636662	0	0	0	0.00114215	0	0	0.000857507	0	0.000636662	0	0	0	0.00575111	0	0	0	0	0.00128015	0	0	0	0	0.00178987	0.00458605	0.00286087	0	0	0.00195935	0
Lysosomal Pro-X carboxypeptidase	PRCP	P42785	9	3	3	10.3	55.799	496	0	0	0	0.000266627	0.000264957	8.70206e-05	0	0	0	0	0	0	0	0	0	0	0	0	0	0	0	0	0	0	0	0	0	0	0	0
Peptidyl-prolyl cis-trans isomerase C	PPIC	P45877	1	3	3	26.9	22.763	212	0.00363504	0.00341938	0.00281963	0.00570001	0.00512284	0.00570682	0.00447722	0.00605449	0.00262942	0.00363504	0.00232888	0.00176861	0.00269532	0.00235245	0.00193564	0.00252794	0.00130465	0.00210146	0.00216627	0.00190727	0.00175672	0.00533594	0.00196351	0.00293822	0.00179412	0.00206039	0.00207012	0.00212299	0.00205462	0.00122438
Heat shock 70 kDa protein 13	HSPA13	P48723	1	3	3	9.1	51.927	471	0.000185741	0.000245877	0	0	0	0	0	0	0	0.000185741	0	0	0	0	0	0.000602888	0	0.000376704	0	0.000295139	0	0	0.000504375	0	0	0	0	0	0	0
Serine--tRNA ligase, cytoplasmic	SARS	P49591	2	3	3	7	58.777	514	0	0	0	0	0	0	0	0	0	0	0	0	0	0.000240329	0	0	0	0	0	0	0	0	0	0	0.0002302	0.000272519	0	0	0	0
Proteasome subunit beta type-2	PSMB2	P49721	2	3	3	19.9	22.836	201	0	0	0	0	0.00135306	0	0	0.000973113	0	0	0	0	0	0.00290091	0	0	0	0	0	0	0.00117672	0	0	0.000962893	0	0.0020548	0	0	0	0
Palmitoyl-protein thioesterase 1	PPT1	P50897	7	3	3	13.7	34.193	306	0	0	0	0.000893122	0.000606204	0	0	0	0	0	0	0	0	0.000658156	0	0.00216825	0	0	0	0	0	0	0	0.00159938	0	0	0	0	0	0
Galactokinase	GALK1	P51570	3	3	3	10.5	42.272	392	0	0	0	0	0	0	0	0	0	0	0	0	0	0	0	0	0	0	0	0	0	0	0	0.000168778	0.00122842	0.000181125	0	0	0.000182847	0
Lumican	LUM	P51884	1	3	3	10.7	38.429	338	0.000402027	0.000330754	0.000376848	0.000628537	0.000507567	0	0.000530402	0	0	0.000402027	0	0	0	0	0	0	0.000182486	0.000309923	0	0	0	0	0.000678562	0	0	0	0	0	0	0
Hexokinase-3	HK3	P52790	2	3	3	4.1	99.024	923	0	0	0	0	0	0	0	0	0	0	0	0	0	0.000691697	0	0	0	0	0	0	0	0	0	0	0	0	0	0	0	0
Neutrophil defensin 3	DEFA3	P59666	2	3	3	20.2	10.245	94	0.0176768	0	0	0	0	0	0	0	0	0.0176768	0	0	0.00258528	0.101018	0	0	0	0	0	0	0	0	0.00239518	0	0	0.00223178	0	0.00292762	0	0
40S ribosomal protein S20	RPS20	P60866	4	3	3	22.7	13.373	119	0.000875622	0	0	0.00803293	0.00386765	0	0	0	0	0.000875622	0	0	0	0.0194333	0	0	0	0	0	0	0	0	0	0	0.00955589	0	0	0	0.00539412	0
60S ribosomal protein L27	RPL27	P61353	4	3	3	20.6	15.798	136	0	0	0	0	0	0	0	0	0	0	0	0	0	0.00795237	0	0	0	0	0.000782211	0	0.000951752	0	0	0.00310497	0.00213772	0.00378508	0.000505662	0	0.00265476	0
40S ribosomal protein S14	RPS14	P62263	3	3	3	22.5	16.273	151	0	0	0	0	0.00376197	0	0	0	0	0	0	0	0	0.00860932	0	0	0	0	0	0	0	0	0	0.00254321	0.00760288	0.0048666	0.00108526	0	0.0060799	0
40S ribosomal protein S23	RPS23	P62266	5	3	3	23.8	15.807	143	0	0	0	0	0.000999851	0	0	0	0	0	0	0	0	0.00539118	0	0	0	0	0	0	0	0	0	0	0.0043807	0.00214281	0	0	0.00218173	0
40S ribosomal protein S28	RPS28	P62857	1	3	3	46.4	7.8409	69	0	0	0	0	0.00459421	0	0	0	0	0	0	0	0.00273214	0.0221041	0	0	0	0	0.00415941	0	0	0	0	0.00958385	0.0161529	0.0144909	0.0038191	0	0.01154	0
60S ribosomal protein L11	RPL11	Q5VVC8	3	3	3	16.7	19.951	174	0	0	0	0	0.0013096	0.000170017	0	0	0	0	0	0	0.00200368	0.00751239	0	0	0	0	0	0	0	0	0	0.00149906	0.00336065	0.000497119	0.00133915	0	0.00344441	0
40S ribosomal protein S21	RPS21	Q8WVC2	3	3	3	24.7	8.85	81	0	0	0	0	0	0	0	0	0	0	0	0	0.00030709	0.00546659	0	0	0	0	0	0	0	0	0	0.000965433	0.00623736	0.001937	0	0	0.00228167	0
Thymosin beta-10	TMSB10	P63313	1	3	3	63.6	5.0256	44	0.0319338	0	0.0123456	0.0124963	0.0256	0.0249212	0	0.05078	0	0.0319338	0.0520954	0	0.0387479	0.121943	0.00254615	0.013863	0.0184067	0	0.0208823	0	0.0376029	0.0138584	0.0148086	0.0574202	0.0494481	0.0805735	0.015635	0.00870282	0.0578413	0
Protein S100-A12	S100A12	P80511	1	3	3	34.8	10.575	92	0.00490358	0	0	0	0	0	0	0	0	0.00490358	0	0	0	0.152556	0	0	0	0	0	0	0	0	0	0	0	0	0	0	0	0
26S proteasome non-ATPase regulatory subunit 2	PSMD2	Q13200	2	3	3	3.4	100.2	908	0	0	0	0	8.45335e-05	0	0	0	0	0	0	0	0	0.000189679	0.108698	0	0	0	0	0.102217	0	0.095234	0	0	0	0	0	0	0.0477624	0
DnaJ homolog subfamily C member 3	DNAJC3	X6R9L0	2	3	3	13	51.911	453	0	0	0	0.00032053	0.000336428	0.000281199	0.000257231	0	0	0	0	0	0	0	0	0	0	0	0	0	0	0	0	0	0	0.000178522	0	0	0	0
Fibroblast growth factor-binding protein 1	FGFBP1	Q14512	1	3	3	15	26.264	234	0	0.0015703	0.00788065	0.00253473	0.00299391	0	0	0	0.00240717	0	0.00284507	0.00272265	0.00292504	0.000902338	0.00513273	0.00874471	0.00426484	0.0129617	0	0.00513171	0.000902586	0.00184267	0.00456554	0.00369969	0.00292815	0	0.00169659	0.00951705	0.0029419	0
SPARC-like protein 1	SPARCL1	Q14515	1	3	3	6.5	75.207	664	0	0	0	0	0	0	0	0	0.00017605	0	0	0	0	0	0	0	0	0	0	0	0	0.000965608	0	0	0	0	0	0	0	0
Prostasin	PRSS8	Q16651	2	3	3	11.7	36.431	343	0.0032498	0.00486365	0.00237473	0	0.000966112	0.000852826	0.00399834	0.00284021	0.00253714	0.0032498	0.00216437	0	0.00171952	0.00384202	0	0.00172871	0.000930119	0	0.00155705	0.00165977	0	0	0	0	0	0.00138257	0	0	0.00138868	0.00143182
Alpha-mannosidase 2	MAN2A1	Q16706	1	3	3	3.6	131.14	1144	0.000183004	0	0	0	0.00011838	0.000161585	0.000262008	0	0	0.000183004	0	0	0	0	0	0	0	0	0	0	0	0	0	0	0	0	0	0	0	0
Leucine-rich repeat-containing protein 26	LRRC26	Q2I0M4	1	3	3	11.1	34.856	334	0.00109357	0	0	0.000473575	0.0012122	0.000834468	0	0	0	0.00109357	0	0	0	0	0	0	0	0	0	0.000588488	0	0	0	0.000648303	0	0	0	0	0	0
Carboxypeptidase Z	CPZ	Q66K79	1	3	3	5.5	73.655	652	0.000488021	0	0	0	0.000517026	0	0.000850782	0	0	0.000488021	0	0	0	0	0	0	0	0	0	0	0	0	0	0.000276183	0	0	0	0	0	0
Natural cytotoxicity triggering receptor 3 ligand 1	NCR3LG1	Q68D85	1	3	3	8.8	50.827	454	0.000448288	0.000694296	0.000985599	0.00142863	0.000664892	0.000628982	0.00102607	0.00025631	0.000680885	0.000448288	0.000728185	0.000643492	0.000548467	0.000181231	0.000867279	0.000527391	0.000426139	0.000342887	0.000155811	0.000981155	0.000236961	0.000133128	0.000713169	0.000656594	0	0.00015169	0.000182219	0.00020137	0	8.4636e-05
Suprabasin	SBSN	Q6UWP8	2	3	3	17.6	60.54	590	0	0	0	0	0.000213208	0	0	0	0	0	0	0	0	0	0	0	0	0	0	0	0	0	0	0	0.000268497	0	0	0	0	0
F-box only protein 50	NCCRP1	Q6ZVX7	1	3	3	10.9	30.847	275	0	0	0	0	0.000262276	0	0	0	0	0	0	0	0	0.000599816	0	0	0	0	0	0	0	0	0	0.000415166	0.00105739	0	0	0	0.00183078	0
Niban-like protein 1	FAM129B	Q96TA1	1	3	3	6.6	84.137	746	0	0	0	0	0	6.3745e-05	0	0	0	0	0.000362397	0	0	0.000620265	0	0	0	0	0	0	0	0	0	0	0	0.000206839	0	0	0.000455396	0
Coronin-1B	CORO1B	Q9BR76	3	3	3	7.4	54.234	489	0	0	0	0	0	0	0	0	0	0	0	0	0	0	0	0	0	0	0	0	0	0	0	0.000250864	0	0	0	0	0.000466939	0
Plasma alpha-L-fucosidase	FUCA2	Q9BTY2	2	3	3	9.2	54.066	467	0.000198053	0	0	0.000159829	0.00020547	0	0	0	0	0.000198053	0	0	0	0	0	0	0	0	0	0	0	0	0	0	0	0	0	0	0	0
Calmodulin-like protein 5	CALML5	Q9NZT1	1	3	3	30.1	15.892	146	0	0	0	0	0	0	0	0	0	0	0	0	0	0	0	0	0	0	0	0	0	0	0	0.00448925	0.00156428	0.00201195	0	0	0	0
Apoptosis-associated speck-like protein containing a CARD	PYCARD	Q9ULZ3	2	3	3	18.5	21.627	195	0	0	0	0	0	0	0	0	0	0	0	0	0	0.00039568	0	0	0	0	0	0	0	0	0	0	0	0	0	0	0	0
Protein-arginine deiminase type-2	PADI2	Q9Y2J8	1	3	3	6.6	75.563	665	0	0	0	0	0	0	0	0	0	0	0	0	0	0.000949528	0	0	0	0	0	0	0	0	0	0	0	0	0	0	0	0
Calcium-binding protein 39	CAB39	Q9Y376	2	3	3	9.7	39.869	341	0.00017492	0	0	0	0	0	0	0	0	0.00017492	0.000207931	0	0.000240432	0.000356346	0	0	0	0	0	0	0	0	0	0	0	0.000492155	0	0	0	0
Proteasome subunit beta type-3	PSMB3	A0A087WXQ8	4	2	2	29.9	12.082	107	0	0	0	0.000568466	0.000509681	0	0	0	0	0	0	0	0.00205017	0.00345756	0	0	0	0	0	0	0	0	0	0	0.00143959	0.00163793	0	0	0.0014525	0
40S ribosomal protein S24	RPS24	E7ETK0	3	2	2	20.6	15.197	131	0	0	0	0	0.00120233	0.000604466	0	0	0	0	0	0	0.00463079	0.00900256	0	0	0	0	0.00226442	0	0.00114123	0	0	0.0035845	0.0033752	0.00217775	0	0	0.00587783	0
IgGFc-binding protein	FCGBP	A0A087WUZ2	3	2	2	3.8	174.12	1642	0	0	0	0	0	0	0	0	0	0	0	0	0	0	0.000288896	0	0	0	0	0	0	0	0	0	0	0	0	0	0	0
Agrin	AGRN	A0A087X208	2	2	2	1	202.29	1930	0	0	0	3.97302e-05	0	0	0	0	0	0	0	0	0	0	0	0	0	0	0	0	0	2.02907e-05	0	0	0	0	0	0	0	0
Protein NDRG2	NDRG2	H0YJ56	41	2	2	17.3	15.432	139	0	0	0	0	0	0	0	0	0	0	0	0	0.00192187	0.00230743	0	0	0	0	0	0	0	0	0	0.00300424	0.00237475	0	0	0	0.00492528	0
Phosphatidylinositol transfer protein beta isoform	PITPNB	B3KYB6	4	2	2	20.8	13.781	120	0	0	0	0	0	0	0	0.00069547	0	0	0.000498511	0	0.00099901	0.00107259	0	0	0	0	0.000504725	0	0	0	0	0	0	0.000662199	0	0	0.000544385	0
40S ribosomal protein S15	RPS15	K7EM56	8	2	2	28.6	12.99	112	0	0	0	0	0	0	0	0	0	0	0	0	0.00776557	0.00205108	0.00118676	0.000602214	0	0	0	0	0	0	0	0.00407009	0.00513654	0.00536449	0	0	0.000272235	0
Calcium-independent phospholipase A2-gamma	PNPLA8	A0A0C4DG51	2	2	2	3.9	71.877	639	0	0.00103188	0.000990257	0	0	0	0	0	0	0	0	0.000964192	0	0	0.00160967	0.0012888	0.000936643	0.00108055	0.00150241	0	0	0.00152886	0.000906387	0.00118701	0	0.00103482	0.000819852	0.0014794	0	0
HLA class II histocompatibility antigen, DR alpha chain	HLA-DRA	Q30118	9	2	2	11.4	25.859	229	0	0	0.01928	0.000956557	0	0	0	0.0114397	0	0	0.0194592	0	0	0	0	0	0.0138591	0	0	0	0	0	0.0211393	0.0213389	0	0	0.0146302	0	0.0220921	0
Mucin-20	MUC20	A0A0G2JSA8	9	2	2	4.4	51.307	501	0.000720533	0.00127024	0.00208949	0.00320406	0.000892373	0.000530473	0.00051182	0	0	0.000720533	0	0	0	0.000383952	0.000828985	0.000997394	0.00029032	0.00127864	0	0	0	0.000914492	0	0.000585188	0.00149949	0	0	0	0.00036302	0
EGF-containing fibulin-like extracellular matrix protein 1	EFEMP1	A0A0U1RQV3	2	2	2	12.1	31.646	280	0	0	0	0.000393448	0.000910312	0	0.000353518	0	0	0	0	0	0	0	0	0	0	0	0	0	0	0	0	0	0	0	0	0	0	0
Proteasome subunit beta type-8	PSMB8	Q5JNW7	4	2	2	11.1	27.85	252	0	0	0	0	0	0	0	0	0	0	0	0	0.000728956	0.00084201	0	0	0	0	0	0	0.000444836	0	0	0.000534198	0.0012349	0.000676514	0.000776987	0	0.00104495	0
Acid ceramidase	ASAH1	A0A1B0GTP7	23	2	2	6.6	32.573	288	0	0	0	0.000196201	0.000300138	0	0	0	0	0	0	0	0	0	0	0	0	0	0	0	0	0	0	0	0	0	0	0	0	0
40S ribosomal protein S10	RPS10	P46783	4	2	2	10.9	18.898	165	0	0.000526348	0	0	0.000833557	0.000760535	0	0	0	0	0	0	0	0.00374403	0	0.000538288	0	0	0	0	0.000772326	0	0	0	0.00186874	0	0	0	0	0
Aminoacyl tRNA synthase complex-interacting multifunctional protein 2	AIMP2	A8MU58	3	2	2	8.7	26.76	242	0	0	0	0.00016171	0.000234569	0	0	0	0	0	0	0	0	0.00143947	0	0	0	0	0	0	0	0	0	0	0.000657723	0	0	0	0.000439942	0
60S ribosomal protein L23a	RPL23A	K7EMA7	6	2	2	40	7.9232	70	0	0	0	0	0	0	0	0	0	0	0	0	0	0.00954802	0	0	0	0	0	0	0.00265538	0	0	0	0.00895357	0.00571345	0	0	0.00703424	0
Dyslexia-associated protein KIAA0319-like protein	KIAA0319L	C9JVB2	7	2	2	10.6	30.077	273	0.00120466	0	0	0.000386392	0.000555455	0.000404339	0.000321373	0	0	0.00120466	0	0.000941278	0	0	0.000258306	0.00105255	0	0	0.00119884	0.00135985	0	0	0	0.000650945	0	0.000226721	0	0	0	0.000718776
Ubiquitin-60S ribosomal protein L40	UBB	J3QS39	23	2	2	26.9	10.469	93	0	0	0	0.000832104	0.0044022	0.00127564	0	0	0	0	0	0	0	0	0	0	0	0	0	0	0	0	0	0	0	0	0	0	0.00172372	0
Tetraspanin-9	TSPAN9	O75954	2	2	2	10.9	26.779	239	0.00125721	0	0	0.00310564	0.00168802	0	0	0	0	0.00125721	0	0	0	0	0	0	0	0	0.000663701	0	0	0	0	0	0	0.00100263	0	0	0.00112479	0.00107079
GTP-binding nuclear protein Ran	RAN	H0YFC6	5	2	2	26.2	11.568	103	0	0	0	0	0	0	0	0	0	0	0	0	0	0.00306899	0	0	0	0	0	0	0	0	0	0	0	0	0	0	0	0
Prothymosin alpha	PTMA	B8ZZQ6	5	2	2	26.2	11.758	107	0	0	0	0	0	0	0	0	0	0	0	0	0	0.00959984	0	0	0	0	0	0	0	0	0	0	0	0	0	0	0	0
Ubiquitin-like modifier-activating enzyme 5	UBA5	C9J5W5	6	2	2	19.4	12.186	108	0	0	0	0	0	0	0	0	0	0	0	0	0	0.00436485	0	0	0	0	0.000765747	0	0.00119162	0	0	0	0.00252503	0	0	0	0	0
60S ribosomal protein L24	RPL24	C9JXB8	3	2	2	17.4	14.369	121	0	0	0	0	0.00139888	0	0	0	0	0	0	0	0.000959907	0.00363272	0	0	0	0	0	0	0	0	0.000548746	0.00135252	0.00468274	0.00245359	0	0	0.00395639	0
Intercellular adhesion molecule 1	ICAM1	E7ESS4	2	2	2	7.4	33.699	310	0	0	0	0.00102718	0	0	0	0	0	0	0	0	0	0	0	0	0	0	0	0	0	0	0	0.000199419	0	0	0	0	0	0
Eukaryotic translation initiation factor 4 gamma 1	EIF4G1	E7EX73	5	2	2	1.6	158.64	1436	0	0	0	0	0	0	0	0	0	0	0	0	0	7.26904e-05	0	0	0	0	0	0	0	0	0	0	3.48864e-05	0	0	0	0	0
Nascent polypeptide-associated complex subunit alpha	NACA	F8W1N5	7	2	2	40.8	7.813	71	0	0	0	0	0.0015401	0	0	0	0	0	0	0	0	0.00420283	0	0	0	0	0	0	0	0	0	0	0.00119443	0	0	0	0.00147354	0
60S ribosomal protein L27a	RPL27A	E9PJD9	4	2	2	23.1	10.127	91	0	0	0	0	0	0	0	0	0	0	0	0	0	0	0	0	0	0	0	0	0	0	0	0	0.00569873	0	0	0	0.00303791	0
Ras-related protein R-Ras2	RRAS2	E9PK85	2	2	2	14.5	19.569	166	0.000379381	0	0	0	0.000215465	0	0	0	0	0.000379381	0	0	0	0	0	0	0	0	0	0	0	0	0	0	0	0.000268201	0	0	0	0
60S ribosomal protein L35	RPL35	F2Z388	2	2	2	24	10.645	96	0	0	0	0	0	0	0	0	0	0	0	0	0	0.0037977	0	0	0	0	0	0	0	0	0	0	0.00405802	0.0024868	0	0	0.00324396	0
26S proteasome non-ATPase regulatory subunit 5	PSMD5	F2Z3J2	2	2	2	33.3	8.2207	72	0	0	0	0	0	0	0	0	0	0	0	0	0	0.00138696	0	0	0	0	0	0	0	0	0	0	0.000652781	0	0	0	0	0
Phosphatidylinositol transfer protein alpha isoform	PITPNA	I3L2X8	10	2	2	30.1	9.745	83	0	0	0.00145962	0	0	0	0	0	0	0	0	0	0	0	0	0	0	0	0.00102554	0	0	0	0	0	0	0.00212816	0	0	0.00230266	0
Heme-binding protein 1	HEBP1	F5GWX2	2	2	2	24.8	14.72	133	0	0	0	0.00157807	0	0.00189026	0.00326638	0	0	0	0	0	0	0	0.00101436	0.00184883	0	0	0	0	0	0	0	0	0	0.00166396	0.00159108	0.00174044	0.00220947	0
	CALM2	F8WBR5	9	2	2	46.2	7.372	65	0	0	0.00138076	0.00164337	0	0	0	0	0	0	0	0	0	0.00296281	0	0	0	0	0	0	0.0015625	0	0	0	0.00278984	0	0	0	0.00789225	0
60S ribosomal protein L21	RPL21	G3V1B3	3	2	2	29.9	9.8864	87	0	0	0	0.00170873	0.00207195	0	0	0	0	0	0	0	0.00470566	0.00906317	0	0	0	0	0.00088137	0	0	0	0	0.00446112	0.00575528	0.00686588	0	0	0.0042619	0
2-deoxynucleoside 5-phosphate N-hydrolase 1	DNPH1	O43598	2	2	2	13.8	19.108	174	0	0	0	0	0.00160036	0	0	0	0	0	0	0	0	0.00248823	0	0	0	0	0	0	0	0	0	0	0.00131731	0	0	0	0	0
Tandem C2 domains nuclear protein	TC2N	H0YJ73	2	2	2	7	27.914	242	0.00073144	0	0	0	0.00062855	0.000377218	0	0	0	0.00073144	0	0	0	0	0	0	0	0	0	0	0	0	0	0	0	0	0	0	0	0
Semaphorin-4B	SEMA4B	H0YMZ3	4	2	2	7.6	50.609	461	0	0	0	0.000299706	0.000130839	0	9.59404e-05	0	0	0	0	0	0	0	0	0	0	0	0	0	0	0	0.000467258	0	0	0	0	0	0	0
Eukaryotic translation initiation factor 3 subunit M	EIF3M	J3KNJ2	4	2	2	17.3	21.692	191	0	0	0	0	0	0	0	0	0	0	0	0	0	0.00204826	0	0	0	0	0	0	0	0	0	0	0	0	0	0	0	0
ATP synthase subunit alpha, mitochondrial	ATP5A1	K7EQH4	7	2	2	24.3	11.715	111	0	0	0	0	0.000687057	0.00187454	0	0	0	0	0	0	0	0	0	0	0	0	0	0	0	0	0	0	0	0	0	0	0	0
Phenylalanine--tRNA ligase alpha subunit	FARSA	K7EK06	4	2	2	14.3	18.389	168	0	0	0	0	0	0	0	0	0	0	0	0	0.000718736	0.00201768	0	0	0	0	0	0	0	0	0	0	0	0	0	0	0.000667931	0
Glucosidase 2 subunit beta	PRKCSH	P14314	4	2	2	3.6	59.425	528	0	0	0	0.000116506	0.000149342	0	0	0	0	0	0	0	0	0	0	0	0	0	0	0	0	0	0	0	0	0	0	0	0	0
Membrane-associated progesterone receptor component 1	PGRMC1	O00264	1	2	2	20.5	21.671	195	0.00383222	0	0.00259495	0	0	0.00218463	0	0	0	0.00383222	0.0095358	0	0.0109888	0	0	0.00567864	0	0	0	0	0	0	0	0	0	0	0	0	0	0
Disintegrin and metalloproteinase domain-containing protein 10	ADAM10	O14672	2	2	2	6.1	84.141	748	0.000341367	0	0	0.00059463	0.000189364	0	0	0	0	0.000341367	0	0	0	0	0	0	0	0	0	0	0	0	0	0	0	0	0	0	0	0
Tripeptidyl-peptidase 1	TPP1	O14773	1	2	2	4.3	61.247	563	0.000209003	0.000245887	0	0.000194539	0.00071827	0	0	0	0	0.000209003	0	0	0	0.000402115	0	0	0	0	0	0	0	0	0	0	0.000396473	0	0	0	0.000298724	0
Actin-related protein 2/3 complex subunit 5	ARPC5	O15511	2	2	2	20.5	16.32	151	0	0	0	0	0	0	0	0	0	0	0	0	0	0.00506825	0	0	0	0	0	0	0	0	0	0	0	0	0	0	0	0
26S proteasome non-ATPase regulatory subunit 3	PSMD3	O43242	2	2	2	5.1	60.977	534	0	0	0	0	0	0	0	0	0	0	0	0	0	0.000195772	0	0	0	0	0	0	0	0	0	0	0.000201484	0	0	0	0.000377013	0
Asparagine--tRNA ligase, cytoplasmic	NARS	O43776	5	2	2	3.8	62.942	548	0	0	0	0	0	0	0	0	0	0	0	0	0	0.000480408	0	0	0	0	0	0	0	0	0	0	0	0	0	0	0.000337012	0
Ectonucleoside triphosphate diphosphohydrolase 3	ENTPD3	O75355	1	2	2	4.7	59.105	529	0	0	0	0	0.000807654	0	0	0	0	0	0.000234864	0	0	0	0	0	0	0	0	0	0	0	0	0	0	0.00016373	0	0	0	0
Sodium-dependent phosphate transport protein 2B	SLC34A2	O95436	1	2	2	2.3	75.759	690	0.000327237	0	0	0.000331123	0.000615509	0.000265885	0.000349741	0	0	0.000327237	0.000349499	0	0	0	0	0	0.000130621	0	0	0	0	0	0	0.000206995	0	0.000787708	0	0	0	0
Coagulation factor XII	F12	P00748	1	2	2	4.4	67.791	615	0	0	0	0.000508493	0	0	0	0	0	0	0	0	0	0	0	0	0.000214602	0	0	0	0	0	0	0	0	0	0	0	0	0
Complement C5	C5	P01031	1	2	2	1.8	188.3	1676	0	0	0	9.75404e-05	0	3.98891e-05	0	0	0	0	0	0	0	0	0	0	0	0	0	0	0	0	0	0	0	0	0	0	0	0
Ig kappa chain V-I region HK102	IGKV1-5	P01602	1	2	2	24.8	12.781	117	0	0	0	0.00657282	0.00656928	0.0195679	0.00961609	0.00423678	0	0	0.00528097	0	0	0.00564979	0	0.00420963	0.00410537	0.00733237	0.011309	0.00747289	0.0109145	0.0186069	0	0	0	0.00537992	0	0	0	0.0076411
Catalase	CAT	P04040	1	2	2	4.2	59.755	527	0	0	0	0	0	0	0	0	0	0	0	0	0	0.000688042	0	0	0	0	0	0	0	0	0	0	0	0	0	0	0	0
Histidine-rich glycoprotein	HRG	P04196	1	2	2	3.2	59.578	525	0	0	0	0.000262109	0	0	0.0002568	0	0	0	0	0	0	0.000561278	0	0	0	0	0	0	0	0	0	0	0	0	0	0	0	0
Eukaryotic translation initiation factor 2 subunit 1	EIF2S1	P05198	3	2	2	8.6	36.112	315	0	0	0	0	0.000257397	0	0	0	0	0	0	0	0.000567101	0.00152654	0	0	0	0	0.000207727	0	0	0	0	0	0.000553785	0.000941462	0	0	0.000526115	0
ATP synthase subunit beta, mitochondrial	ATP5B	P06576	3	2	2	5.3	56.559	529	0.000206064	0	0	0	0	0.000985355	0	0	0	0.000206064	0	0	0	0	0	0	0	0	0	0	0	0	0	0	0	0	0	0	0	0
6-phosphofructokinase, muscle type	PFKM	P08237	1	2	1	3.3	85.182	780	0	0	0	0	0	0	0	0	0	0	0	0	0.000318332	0.00053958	0	0	0	0	0.000252095	0	0.000228847	0	0	0.000369664	0.000647071	0.000402752	0	0	0.0005915	0
Dihydropteridine reductase	QDPR	P09417	4	2	2	11.5	25.789	244	0	0	0	0	0	0	0	0	0	0	0	0	0	0.000368463	0	0	0	0	0	0	0	0	0	0	0.000849016	0	0	0	0	0
2,3-cyclic-nucleotide 3-phosphodiesterase	CNP	P09543	5	2	2	4.8	47.578	421	0	0	0	0	0.00052829	0	0	0	0	0	0.000163488	0	0.000104944	0	0	0	8.0799e-05	0	0.000116319	0	0.000108987	0	0.000134413	0.000170478	0	0	0	0	0	0
Myosin-8	MYH8	P13535	8	2	2	1.6	222.76	1937	0	0.000602306	0	0	0	0	0	0	0	0	0	0	0.000805884	0	0	0	0	0	0	0	0.000114913	0	0.00084346	0	0	0	0	0	0	0
Matrix metalloproteinase-9	MMP9	P14780	1	2	2	3.7	78.457	707	0	0	0	0	0	0	0	0	0	0	0	0	0	0.000756976	0	0	0	0	0	0	0	0	0	0	0	0	0	0	0	0
Ephrin-A1	EFNA1	P20827	1	2	2	13.2	23.787	205	0	0	0	0.0012474	0	0	0	0	0	0	0	0	0	0	0	0	0	0.000451039	0	0	0	0	0	0	0	0	0	0	0	0
Adenosylhomocysteinase	AHCY	P23526	1	2	2	6.2	47.716	432	0	0	0	0	0	0	0	0	0	0	0	0	0	0.000551516	0	0	0	0	0	0	0	0	0	0	0	0	0	0	0.000563336	0
Proteasome subunit beta type-6	PSMB6	P28072	3	2	2	8.8	25.357	239	0	0	0	0	0	0	0	0	0	0	0	0	0	0.00249799	0	0	0	0	0	0	0	0	0	0	0.00111004	0.000907	0	0	0	0
Endoplasmic reticulum resident protein 29	ERP29	P30040	2	2	2	8.4	28.993	261	0	0	0	0	0.000366042	0	0	0	0	0	0	0	0	0	0	0	0	0	0	0	0	0	0	0	0.000723995	0.000474138	0.00121701	0	0.000616576	0
Stress-induced-phosphoprotein 1	STIP1	P31948	3	2	2	3.1	62.639	543	0	0	0	0	0	0	0	0	0	0	0	0	0	0.000476337	0	0	0	0	0	0	0	0	0	0	0	0	0	0	0	0
Interferon-induced guanylate-binding protein 2	GBP2	P32456	2	2	2	4.6	67.208	591	0	0	0	0	0	0	0	0	0	0	0	0	0	0.000519085	0	0	0	0	0	0	0	0	0	0	0	0	0	0	0.000261053	0
Mannosyl-oligosaccharide 1,2-alpha-mannosidase IA	MAN1A1	P33908	1	2	2	4	72.968	653	0	0	0	0	0	0	0	0	0	0	0	0	0	0.000118631	0	0	0	0	0	0	0	0	0	0	0	0	0.000171042	0	0	0
Macrophage-capping protein	CAPG	P40121	3	2	2	6.6	38.498	348	0	0	0	0	0.000127403	0	0	0	0	0	0	0	0	0	0	0	0	0	0	0	0	0	0	0	0	0	0	0	0.000711224	0
MARCKS-related protein	MARCKSL1	P49006	1	2	2	14.4	19.529	195	0	0	0	0.000705756	0	0	0	0	0	0	0	0	0	0	0	0	0	0	0	0	0	0	0	0	0	0	0.000465639	0	0.00168059	0
3-oxo-5-beta-steroid 4-dehydrogenase	AKR1D1	P51857	1	2	2	3.1	37.376	326	0.000303542	0.000166799	0	0.000389887	0.000258384	0.000309591	0	0.000924964	0	0.000303542	0.000370741	0	0.000461729	0.000560399	0	0	0	0	0.000426215	0	0	0	0	0.000643173	0	0.000789395	0	0	0.000457401	0
Phospholipid transfer protein	PLTP	P55058	1	2	2	5.9	54.739	493	0.000188608	0	0	0.0003583	0.000699584	0.0001647	0	0	0	0.000188608	0	0	0	0.000658711	0	0	0	0	0	0	0	0	0	0	0	0	0	0	0	0
Beta-defensin 1	DEFB1	P60022	1	2	2	44.1	7.4197	68	0	0	0	0.00583949	0.00536151	0.00228533	0.00430271	0	0	0	0	0	0	0	0	0	0	0	0	0	0	0	0	0	0	0	0	0	0.0221576	0
Ubiquitin-conjugating enzyme E2 N	UBE2N	P61088	6	2	2	17.1	17.138	152	0	0	0	0	0	0	0	0	0	0	0	0	0	0.003132	0	0	0	0	0	0	0	0	0	0.000445557	0	0	0	0	0.00145485	0
Ras-related protein Rab-14	RAB14	X6RFL8	2	2	2	14.4	20.409	181	0	0	0	0	0.000339907	0	0	0	0	0	0	0	0	0.000301421	0	0	0	0	0	0	0	0	0	0	0	0	0	0	0.00115677	0
Guanine nucleotide-binding protein G(I)/G(S)/G(O) subunit gamma-5	GNG5	P63218	1	2	2	27.9	7.3184	68	0.00136082	0	0	0	0.0015575	0	0	0	0	0.00136082	0	0	0	0	0	0	0	0	0	0	0	0	0	0	0	0	0	0	0	0
Glutathione S-transferase omega-1	GSTO1	Q5TA02	2	2	2	9.5	23.341	200	0	0	0	0	0	0	0	0	0	0	0	0	0	0.000811244	0	0	0	0	0	0	0	0	0	0	0	0	0.000451427	0	0	0
Dermcidin	DCD	P81605	1	2	2	22.7	11.284	110	0.00177749	0	0	0.00863364	0.0021394	0.00487304	0	0	0	0.00177749	0	0	0	0	0	0	0	0	0	0	0	0	0	0	0	0	0	0.00355226	0	0
Disabled homolog 2	DAB2	P98082	4	2	2	3	82.447	770	0	0	0	0	0.000113668	0	0	0	0	0	0	0	0	0	0	0	0	0	0	0	0	0	0	0.00010614	0	0	0	0	0.000143648	0
Desmocollin-2	DSC2	Q02487	1	2	2	2.7	99.961	901	0.000636259	0.000591393	0.00187935	0.00345692	0.000957607	0.000649531	0.00110342	0.000952858	0.000756001	0.000636259	0.000256299	0.0010852	0.00126956	0.00146066	0.00191537	0.00201508	0.000892252	0.0014583	0.00168737	0.0012088	0.00113102	0.00240471	0.00038016	0.00214555	0.00150202	0.00037417	0.00105757	0.000361361	0.00162002	0
Bone marrow stromal antigen 2	BST2	Q10589	1	2	2	13.9	19.769	180	0.00071473	0	0	0	0.000430529	0	0	0	0	0.00071473	0	0	0	0	0	0	0	0	0	0	0	0	0	0	0	0	0	0	0	0
Eukaryotic translation initiation factor 3 subunit I	EIF3I	Q13347	1	2	2	7.1	36.501	325	0	0	0	0	0	0	0	0	0	0	0	0	0	0	0	0	0	0	0	0	0	0	0	0	0.000500608	0	0	0	0	0
Major vault protein	MVP	Q14764	1	2	2	2.1	99.326	893	0	0	0	0	9.43869e-05	0	0	0	0	0	0	0	0	0.000373917	0	0	0	0	0	0	0	0	0	0	0.000173476	0	0	0	0	0
Ephrin type-A receptor 7	EPHA7	Q15375	3	2	2	4	112.1	998	0	0	0	0.000454727	0	0	0	0	0	0	0	0	0	0	0	0	0	0	0	0	0	0	0	0	0	0	0	0	0	0
NEDD8	NEDD8	Q15843	5	2	2	34.6	9.0714	81	0	0	0	0	0.00126372	0	0	0	0	0	0	0	0.000878035	0.00528338	0	0	0	0	0	0	0	0	0	0	0.00443852	0.00166873	0	0	0.00489837	0
Programmed cell death protein 4	PDCD4	Q53EL6	1	2	2	6.8	51.735	469	0	0	0	0	0	0	0	0	0	0	0	0	0	0	0	0	0	0	0	0	0	0	0	0	0.000302007	0	0	0	0.00136345	0
Tetratricopeptide repeat protein 18	TTC18	Q5T0N1	3	2	2	2.1	125.72	1121	1.04406e-05	0	0	0	0	0	0	0	0	1.04406e-05	0	0	0	0	0	0.000272667	0	0	0	0	0	0	0	0	0	0	0	0	0	0
SH3 domain-binding glutamic acid-rich-like protein 3	SH3BGRL3	Q5T123	2	2	2	33	9.3804	88	0	0	0	0	0.00282071	0	0.000927479	0	0	0	0	0	0	0.00890772	0	0	0	0	0	0	0	0	0	0	0.00146402	0.00208097	0	0	0.0013199	0
Plasminogen activator inhibitor 1 RNA-binding protein	SERBP1	Q8NC51	1	2	2	6.6	44.965	408	0	0	0	0	0.000289803	0	0	0	0	0	0	0	0	0.00116128	0	0	0	0	0	0	0	0	0	0	0	0.000588359	0	0	0	0
UDP-GlcNAc:betaGal beta-1,3-N-acetylglucosaminyltransferase 7	B3GNT7	Q8NFL0	1	2	2	6	45.987	401	0	0	0	0	0.00018691	0	0.00031415	0	0	0	0	0	0	0	0	0	0	0	0	0	0	0	0	0	0	0	0	0	0	0
Follicular dendritic cell secreted peptide	FDCSP	Q8NFU4	1	2	2	36.5	9.7002	85	0	0	0	0.00817339	0.0063337	0.00210348	0.0014205	0	0	0	0	0	0	0.0643351	0	0	0	0.00217983	0	0	0	0.00503706	0.00316192	0.017965	0	0	0	0	0	0.00151711
UPF0444 transmembrane protein C12orf23	C12orf23	Q8WUH6	1	2	2	22.4	11.748	116	0	0	0	0.00197701	0	0.0016875	0	0	0	0	0	0	0	0	0	0	0	0	0	0	0	0	0	0	0	0	0	0	0	0
Peroxidasin homolog	PXDN	Q92626	2	2	2	1.5	165.27	1479	5.07551e-05	0	0	0	0	0	0	0	0	5.07551e-05	0	0	0	0	0	0	0	2.97558e-05	0	0	0	0	0	0	0	0	0	0	0	0
Phosphoinositide-3-kinase-interacting protein 1	PIK3IP1	Q96FE7	2	2	2	9.9	28.248	263	0.00237963	0	0	0	0.00208398	0.00260351	0.00206173	0	0.00106975	0.00237963	0.000901201	0.00101698	0	0	0.0018698	0.00308698	0.00070388	0	0.00215938	0.00144969	0	0	0	0	0	0	0	0	0.00123875	0
Complement C1q tumor necrosis factor-related protein 1	C1QTNF1	Q9BXJ1	2	2	2	9.3	31.742	281	0	0	0.000994115	0	0.000907013	0	0	0	0	0	0	0	0	0	0.000395772	0.000697377	0.000298184	0	0.000381254	0	0	0	0	0	0	0	0	0	0	0
Sentrin-specific protease 6	SENP6	Q9GZR1	4	2	2	2.1	126.14	1112	0.000243341	0.000130158	0.000106719	0.000580911	0.000161858	0.000229061	0	0.000228191	0	0.000243341	0	0	0	0	0.000125963	0.000183285	0.000113358	0	0.000242778	0.00013554	0.000269924	0	0.00022763	0.000104871	0	0.000156896	8.62909e-05	0	0	0
Cysteine-rich secretory protein LCCL domain-containing 1	CRISPLD1	Q9H336	3	2	2	7	56.888	500	0	0	0.000687557	0	0	0.000553657	0.000345303	0	0	0	0	0	0	0	0	0	0.000191833	0	0.000267415	0	0.000352935	0.000215099	0.000331778	0	0	0	0	0	0	0
Gremlin-2	GREM2	Q9H772	1	2	2	17.9	19.32	168	0	0	0	0	0	0	0	0	0	0	0.000982488	0	0	0	0	0	0	0	0	0	0	0	0	0	0	0	0	0	0	0
Putative sodium-coupled neutral amino acid transporter 10	SLC38A10	Q9HBR0	3	2	2	1.8	119.76	1119	0	0	0	0	0.000100771	0.000147873	7.65152e-05	0	0	0	0	0	0	0	0	0	0	0	0	0	0	0	0	0	0	0	0	0	0	0
Unconventional myosin-Vc	MYO5C	Q9NQX4	1	2	2	1.3	202.81	1742	0.00990199	0.00124286	0	0	0	0.000841989	0.00396113	0.000775778	0.0020225	0.00990199	0.000819646	0.00118324	0	0.00174162	0	0.000811427	0.000466216	0.000956856	0.00081562	0.00116699	0.00124971	0.000279902	0.0023761	0.000755153	0.00250274	0.000390167	0.000902432	0.000427965	0.000859008	0
Phenylalanine--tRNA ligase beta subunit	FARSB	Q9NSD9	1	2	2	3.6	66.115	589	0	0	0	0	0	0	0	0	0	0	0	0	0	0.000254264	0	0	0	0	0	0	0	0	0	0	0	0	0	0	0	0
Protocadherin Fat 2	FAT2	Q9NYQ8	1	2	2	0.5	479.31	4349	0	0	0	0	1.8315e-05	0	0	0	0	0	0	0	0	0	0	0	0	0	0	0	0	0	0	0	0	0	0	0	0	0
Dolichol-phosphate mannosyltransferase subunit 3	DPM3	Q9P2X0	1	2	2	23.9	10.094	92	0.00389616	0.00406824	0	0	0.0114661	0.00588092	0.00355421	0.0020751	0.00313894	0.00389616	0	0.00212462	0	0	0.00255076	0.00254418	0	0	0	0	0	0	0	0	0	0	0.00258999	0	0	0
Cathepsin Z	CTSZ	Q9UBR2	1	2	2	7.3	33.868	303	0	0	0	0.00101055	0.0005711	0.000520406	0	0	0	0	0	0.000293542	0	0.000529633	0	0	0	0	0	0	0	0	0	0	0	0	0	0	0.000279087	0
Mitochondrial peptide methionine sulfoxide reductase	MSRA	Q9UJ68	4	2	2	12.8	26.132	235	0	0	0	0	0	0	0	0	0	0	0	0	0	0.00125112	0	0	0	0	0	0	0	0	0	0	0	0	0	0	0	0
N-acetylglucosamine-1-phosphotransferase subunit gamma	GNPTG	Q9UJJ9	2	2	2	7.9	33.973	305	0	0	0	0.00049239	0.000754327	0	0	0	0	0	0	0	0	0.000373107	0	0	0	0	0	0	0	0	0	0	0	0	0	0	0	0
Proliferation-associated protein 2G4	PA2G4	Q9UQ80	1	2	2	5.6	43.786	394	0	0	0	0	0	0	0	0	0	0	0	0	0	0.000305182	0	0	0	0	0	0	0	0	0	0.000335608	0.000303264	0	0	0	0	0
Lambda-crystallin homolog	CRYL1	Q9Y2S2	2	2	2	6.6	35.419	319	0	0	0	0	0	0	0	0	0	0	0	0	0	0	0	0	0	0	0	0	0	0	0	0	0	0	0	0	0.000694158	0
Calcium-regulated heat stable protein 1	CARHSP1	Q9Y2V2	1	2	2	18.4	15.892	147	0.000882902	0	0	0	0	0	0	0	0	0.000882902	0	0	0	0.0031245	0	0	0	0	0	0	0.00159372	0	0	0	0.00393557	0.00158588	0	0	0.0021721	0
Suppressor of tumorigenicity 14 protein	ST14	Q9Y5Y6	1	2	2	3.2	94.769	855	0	0	0	0.000453551	0	0.000170313	0	0	0	0	0	0	0	0.000152621	0	0	0	0	0	0	0	0	0	0	0	0	0	0	0	0
Chloride intracellular channel protein 4	CLIC4	Q9Y696	1	2	2	10.3	28.772	253	0	0	0	0	0	0	0	0	0	0	0	0	0.000576322	0.0006576	0	0	0	0	0	0	0	0	0	0	0.00118191	0	0	0	0.000960933	0
Thioredoxin reductase 1, cytoplasmic	TXNRD1	E2QRB9	7	1	1	5	50.723	460	0	0	0	0	0	0	0	0	0	0	0	0	0	0	0	0	0	0	0	0	0	0	0	0	0.000874657	0	0	0	0.000893454	0
Carboxypeptidase B2	CPB2	A0A087WSY5	2	1	1	4.1	44.022	386	0	0	0	0.000405272	0	0	0	0	0	0	0	0	0	0	0	0	0	0	0	0	0	0	0	0	0	0	0	0	0	0
26S proteasome non-ATPase regulatory subunit 1	PSMD1	H7C378	3	1	1	9.9	20.317	192	0	0	0	0	0	0	0	0	0	0	0	0	0	0.000888922	0	0	0	0	0	0	0	0	0	0	0	0	0	0	0	0
Heterogeneous nuclear ribonucleoprotein M	HNRNPM	M0R0Y6	7	1	1	16.2	10.739	99	0	0	0	0	0.00104959	0	0	0	0	0	0	0	0	0	0	0	0	0	0	0	0	0	0	0	0	0	0	0	0	0
Acyl-protein thioesterase 1	LYPLA1	E5RJ48	4	1	1	25.6	9.6199	90	0	0	0	0	0	0	0	0	0	0	0	0	0	0.00230905	0	0	0	0	0	0	0	0	0	0	0	0	0	0	0	0
26S protease regulatory subunit 10B	PSMC6	P62333	2	1	1	4.4	44.172	389	0	0	0	0	0	0	0	0.000110542	0	0	0	0	0	0.000757485	0	0	0	0	0	0	0	0	0	0	0	0.000560597	0	0	0	0
Sortilin	SORT1	A0A0J9YVU2	2	1	1	12.5	11.138	104	0.000518539	0	0.000352352	0	0.000579606	0	0.000657826	0	0	0.000518539	0	0	0	0	0	0.000465956	0	0	0.00045933	0	0	0	0.000549855	0	0	0	0	0.00048263	0	0
Thymidine phosphorylase	TYMP	A0A1W2PQK0	3	1	1	26.8	5.7927	56	0	0	0	0	0	0	0	0	0	0	0	0	0	0.00228527	0	0	0	0	0	0	0	0	0	0	0	0	0	0	0	0
Disintegrin and metalloproteinase domain-containing protein 9	ADAM9	C9J6H5	5	1	1	12.5	14.651	128	0	0	0	0	0.000929178	0	0	0	0	0	0	0	0	0	0	0	0	0	0	0	0	0	0	0	0	0	0	0	0	0
Sialic acid-binding Ig-like lectin 16	SIGLEC16	A6NMB1	1	1	1	1.5	52.991	481	0.000860417	0	0	0	0	0	0	0	0	0.000860417	0	0	0	0.000661533	0	0	0	0	0	0	0	0	0	0	0	0	0	0	0	0
Protein S100-B	S100B	P04271	2	1	1	16.3	10.713	92	0	0	0	0	0	0	0	0.00544691	0	0	0	0	0	0	0	0	0	0	0	0	0.00322109	0	0	0	0	0	0	0	0.00380478	0
Fructose-bisphosphate aldolase	ALDOC	K7EKH5	5	1	1	11.9	15.035	135	0	0	0	0	0	0	0	0	0	0	0	0	0	0	0	0	0	0	0	0	0	0	0	0	0	0.000558717	0	0	0.000742686	0
Apolipoprotein C-III	APOC3	P02656	2	1	1	16.2	10.852	99	0.00113505	0	0	0	0	0	0	0	0	0.00113505	0	0	0	0	0	0	0	0	0	0	0	0	0	0	0	0	0	0	0	0
3-mercaptopyruvate sulfurtransferase	MPST	B1AH49	2	1	1	7.1	24.982	224	0	0	0	0	0	0	0	0	0	0	0	0	0	0	0	0	0	0	0	0	0	0	0	0	0.000401404	0	0	0	0	0
Astrocytic phosphoprotein PEA-15	PEA15	B1AKZ5	2	1	1	11.1	12.53	108	0	0	0	0	0	0	0	0	0	0	0	0	0	0.00128328	0	0	0	0	0	0	0	0	0	0	0	0	0	0	0	0
V-type proton ATPase catalytic subunit A	ATP6V1A	C9JA17	3	1	1	11.4	20.14	184	0	0	0	0	0	0	0	0	0	0	0	0	0	0.00123928	0	0	0	0	0	0	0	0	0	0	0	0	0	0	0	0
Ras-related protein Rab-6B	RAB6B	C9JB90	6	1	1	22.4	5.8575	49	0	0.00384876	0	0	0.00751338	0.00821766	0	0	0	0	0.00411147	0	0.00682466	0.00724175	0	0	0	0	0.00866884	0.00537174	0.0048626	0	0	0	0	0.00595444	0.00554557	0.00408906	0	0.00886264
Uncharacterized protein C2orf54	C2orf54	C9JEK0	2	1	1	5.3	14.881	132	0	0.00147841	0.00238306	0	0	0	0	0	0	0	0	0	0.00207567	0.00154939	0	0	0	0	0	0	0	0	0	0.00124484	0	0	0	0	0.00133717	0
40S ribosomal protein S27-like	RPS27	Q5T4L4	5	1	1	19.7	7.3564	66	0	0	0	0	0	0	0	0.00316405	0	0	0	0	0.00359884	0.0107023	0	0	0	0	0	0	0	0	0	0	0	0	0	0	0	0
Calnexin	CANX	D6RHJ3	8	1	1	20.5	8.5353	78	0	0	0	0	0.00279596	0	0	0	0	0	0	0	0	0	0	0	0	0	0	0	0	0	0	0	0	0	0	0	0	0
Histone H2A	H2AFY	D6RCF2	2	1	1	12.1	17.575	165	0	0	0	0	0	0	0	0	0	0	0	0	0	0.00193052	0	0	0	0	0	0	0	0	0	0	0	0	0	0	0	0
MOB kinase activator 1A	MOB1B	D6RCK3	3	1	1	9.2	14.631	130	0.000784739	0	0	0	0.000773452	0.000690598	0	0	0	0.000784739	0.000521993	0	0	0.00086838	0	0	0	0	0	0	0	0	0	0	0	0.000665959	0.000317516	0	0.000626208	0
Multifunctional protein ADE2	PAICS	E9PBS1	2	1	1	2.7	45.651	413	0	0	0	0	0	0	0	0	0	0	0	0	0	0.000871711	0	0	0	0	0	0	0	0	0	0	0.000777199	0.000420277	0	0	0.000723736	0
Cysteine and glycine-rich protein 1	CSRP1	E9PP21	2	1	1	9.4	16.94	160	0	0	0	0	0.000629813	0.00125	0.000656888	0	0	0	0	0	0	0	0	0	0	0	0	0	0	0	0	0	0.00127443	0	0	0	0.000894082	0
Methyltransferase-like protein 7A	METTL7A	F8VQX6	3	1	1	8.3	20.662	180	0	0	0	0.000635559	0.000895543	0	0.00080736	0	0	0	0	0	0	0	0	0	0	0	0	0	0	0	0	0	0.000783623	0	0	0	0.0011998	0
Vacuolar protein sorting-associated protein 29	VPS29	Q9UBQ0	2	1	1	12.6	20.505	182	0	0	0	0	0	0	0	0	0	0	0	0	0	0	0	0	0	0	0	0	0	0	0	0	0	0	0	0	0.00152547	0
Sec1 family domain-containing protein 1	SCFD1	G3V3K9	5	1	1	31.2	5.0969	48	0	0	0	0	0	0	0	0	0	0	0	0	0	0	0	0	0	0	0	0	0	0	0	0	0.00167755	0	0	0	0.00193652	0
Alpha-N-acetylgalactosaminide alpha-2,6-sialyltransferase 1	ST6GALNAC1	K7EMB6	3	1	1	4.6	17.435	152	0	0.0019513	0.00304578	0	0	0	0	0.00126829	0	0	0.00486512	0.0020032	0	0.00227255	0	0.00277347	0	0	0.00102303	0.00159816	0	0	0.00753218	0	0	0.00315623	0.00249405	0.00162603	0	0.00165585
Ubiquitin-fold modifier 1	UFM1	H0Y614	2	1	1	18.5	8.5507	81	0	0	0	0	0	0	0	0	0	0	0	0	0	0.00402249	0	0	0	0	0	0	0	0	0	0	0	0.00309709	0	0	0	0
Calumenin	CALU	H0Y875	2	1	1	8.8	17.26	147	0	0	0	0.00165872	0	0	0	0	0	0	0	0	0	0	0	0	0	0	0	0	0	0	0	0	0	0	0	0	0	0
Serine palmitoyltransferase 3	SPTLC2	H0YJV2	3	1	1	1.7	45.71	407	0	0.000603272	0.000516844	0	0	0	0	0	0	0	0.000420858	0	0.000312811	0.00125885	0	0	0	0	0.00121488	0	0	0	0.000658062	0	0	0.000671309	0	0	0	0.0003753
26S proteasome non-ATPase regulatory subunit 7	PSMD7	H3BQV2	4	1	1	39.5	4.7576	43	0	0	0	0	0	0	0	0	0	0	0	0	0	0.00281532	0	0	0	0	0	0	0	0	0	0	0.00388484	0.00385694	0	0	0	0
Multiple coagulation factor deficiency protein 2	MCFD2	H7BZ18	2	1	1	38.9	10.253	90	0	0.00518525	0.0235554	0	0	0.00417871	0	0	0	0	0	0	0.0140698	0	0	0.00864716	0	0	0.00950488	0.0105325	0.0124853	0	0.0422533	0.0101336	0.0397944	0	0.00814513	0.0108887	0.00964702	0
Spermine synthase	SMS	H7C2R7	2	1	1	9.6	33.367	311	0	0	0	0	0	0	0	0	0	0	0	0	0	0	0	0	0	0	0	0	0	0	0	0	0.00168359	0	0	0	0.00139025	0
Cathelicidin antimicrobial peptide	CAMP	P49913	2	1	1	4.7	19.301	170	0	0	0	0	0	0	0	0	0	0	0	0	0	0.00212968	0	0	0	0	0	0	0	0	0	0	0	0	0	0	0	0
Lysosomal alpha-mannosidase	MAN2B1	M0QZ24	2	1	1	8.1	21.543	198	0	0.000654796	0	0	0	0	0	0.000275013	0	0	0.000492041	0	0	0.000848441	0	0.000645177	0	0.000628981	0	0	0	0.000520652	0	0.000590214	0	0	0	0	0	0
Beta-1,4-galactosyltransferase 5	B4GALT5	O43286	1	1	1	2.1	45.118	388	0.00998231	0.0129496	0.0155307	0.0269958	0.0110431	0.0151971	0.0109932	0	0.00898986	0.00998231	0.0154535	0.015674	0.0154945	0.0132163	0.0121633	0.0143642	0.012225	0.00956459	0.0159564	0.0151511	0.012953	0.0116406	0.0135353	0.0113483	0.0169847	0.0096397	0.00761738	0.0137254	0.0162174	0.00790265
52 kDa repressor of the inhibitor of the protein kinase	PRKRIR	O43422	1	1	1	1.6	87.703	761	0	0	0	0	0	0	0	0	0	0	0	0	0	0	0	0	0	0	0	0	0	0	0	0	0.00075304	0	0	0	0	0
Prominin-1	PROM1	O43490	1	1	1	1.5	97.201	865	0	0	0	0.000154067	0	0	0	0	0	0	0	0	0	0	0	0	0	0	0	0	0	0	0	0	0	0	0	0	0.000152689	0
General vesicular transport factor p115	USO1	O60763	1	1	1	1.2	107.89	962	0	0	0	0	0	0	0	0	0	0	0	0	0	0.0001301	0	0	0	0	0	0	0	0	0	0	0	0	0	0	0	0
Protein CREG1	CREG1	O75629	1	1	1	9.5	24.074	220	0.00116536	0.00278443	0	0	0.00102284	0	0.000828864	0.00161066	0	0.00116536	0	0	0	0	0	0.00327067	0	0	0	0	0	0	0.00364224	0.00292096	0.00151772	0.00158221	0	0.00238996	0.0020072	0.00124675
Complement component C8 alpha chain	C8A	P07357	1	1	1	3.1	65.163	584	0	0	0	0.000559712	0.000258616	0	0	0	0	0	0	0	0	0	0	0	0.00200946	0	0	0	0	0	0	0	0	0	0	0	0	0
Melanotransferrin	MFI2	P08582	1	1	1	1.8	80.214	738	0.0294193	0.0141993	0.0236034	0.0279951	0.0485505	0.0420476	0.00437604	0.019878	0.0324096	0.0294193	0.00959125	0.000959693	0.0266577	0.0316138	0.0100302	0.0212321	0.00812236	0.0300928	0.0433693	0.0161607	0.0251293	0.0380634	0.0255447	0.0194024	0.00397862	0.0311734	0.0390011	0.0432491	0.0656937	0.0303258
Non-secretory ribonuclease	RNASE2	P10153	1	1	1	9.3	18.354	161	0	0	0	0	0	0	0	0	0	0	0	0	0	0.00141476	0	0	0	0	0	0	0	0	0	0	0	0	0	0	0	0
Lysosome-associated membrane glycoprotein 1	LAMP1	P11279	1	1	1	2.6	44.882	417	0	0	0	0.000773209	0	0	0	0	0	0	0	0	0	0	0	0	0	0	0	0	0	0	0	0	0	0	0	0	0	0
Complement component C6	C6	P13671	1	1	1	1.7	104.79	934	0.000146506	0	0	0	0	0	0	0	0	0.000146506	0	0	0	0	0	0	0	0	0	5.02493e-05	7.17091e-05	0	0	0	0	0	0	0	0	0
Macrophage migration inhibitory factor	MIF	P14174	1	1	1	9.6	12.476	115	0.0037296	0	0	0.00318446	0	0	0	0.00456281	0	0.0037296	0.00293686	0	0.000844765	0.00108032	0.000775582	0	0	0	0	0.00380569	0	0	0	0	0.0105859	0.00118814	0.000295907	0	0.000901202	0
Immunoglobulin lambda-like polypeptide 1	IGLL1	P15814	1	1	1	7	22.963	213	0.00117137	0	0	0	0	0	0	0	0	0.00117137	0	0	0	0	0	0	0	0	0	0	0	0	0	0	0.00167464	0	0	0	0	0
Histidine decarboxylase	HDC	P19113	1	1	1	1.7	74.14	662	0.00325034	0	0.000859681	0	0.00338103	0.000436909	0.00225317	0.000550649	0.00100755	0.00325034	0.000381701	0	0.00078961	0.00684665	0.000760374	0.000604912	0.000814514	0.0018793	0.000745166	0	0	0.00361416	0.00095415	0.00230567	0.00062099	0.00200024	0.00229816	0.00097708	0.00337635	0.00096702
Protein S100-P	S100P	P25815	1	1	1	13.7	10.4	95	0	0	0	0	0	0	0	0	0	0	0	0	0	0.0102276	0	0	0	0	0	0	0	0	0	0	0	0	0	0	0	0
G0/G1 switch protein 2	G0S2	P27469	1	1	1	16.5	11.321	103	0	0	0	0.00137094	0.00186021	0	0	0	0	0	0	0	0	0	0	0	0	0	0	0	0.00121625	0	0	0	0	0	0	0	0	0.0010949
Alpha-centractin	ACTR1A	P61163	2	1	1	5.1	42.613	376	0	0	0	0	0	0	0	0	0	0	0	0	0	0.000897619	0	0	0	0	0	0	0	0	0	0	0	0	0	0	0	0
60S ribosomal protein L29	RPL29	P47914	1	1	1	9.4	17.752	159	0	0	0	0	0	0	0	0.00424703	0	0	0	0	0	0	0	0	0	0	0	0	0	0	0	0.00403128	0	0	0	0	0.00604849	0
Histidine triad nucleotide-binding protein 1	HINT1	P49773	1	1	1	19	13.802	126	0	0	0	0	0	0	0	0	0	0	0	0	0.00143686	0.00345918	0	0	0	0	0	0	0	0	0	0	0.00407289	0.00312061	0	0	0	0
UV excision repair protein RAD23 homolog B	RAD23B	P54727	1	1	1	4.6	43.171	409	0	0	0	0	0	0	0	0	0	0	0	0	0.000565602	0.000756467	0	0	0	0	0	0	0.000595247	0	0	0	0	0.00072505	0	0	0.00044746	0
Eosinophil lysophospholipase	CLC	Q05315	1	1	1	15.5	16.453	142	0	0	0	0	0	0	0	0	0	0	0	0	0	0.00254134	0	0	0	0	0	0	0	0	0	0	0	0	0	0	0	0
Desmocollin-1	DSC1	Q08554	1	1	1	1.7	99.986	894	0	0	0	0	0	0	0	0	0	0	0	0	0	0	0	0.000194332	0	0	0	0	0	0	0	0	0	0	0	0	0	0
Transmembrane glycoprotein NMB	GPNMB	Q14956	1	1	1	3.1	63.922	572	0	0	0	0.000130676	0	0.00014024	0	0	0	0	0	0	0	0	0	0	0	0	0	0	0	0	0	0.00027823	0	0	0	0	0	0
Transmembrane protein 132A	TMEM132A	Q24JP5	1	1	1	1.5	110.11	1023	0	0	0	0	0	0	0	0	0	0	0	0	0	0	0	0	0	0	0	0	0	0	0	0	0	0	0	0	0	0
Neural proliferation differentiation and control protein 1	NPDC1	Q9NQX5	2	1	1	4.3	34.516	325	0	0	0	0.00103864	0.000421379	0	0.000321511	0.000570951	0.000808238	0	0	0	0	0	0	0	0	0	0	0	0	0.000798202	0	0	0	0	0	0	0	0
Xaa-Pro aminopeptidase 1	XPNPEP1	Q5T6H7	2	1	1	2	62.138	552	0	0	0	0	0	0	0	0	0	0	0	0	0	0.000230017	0	0	0	0	0	0	0	0	0	0	0	0	0	0	0	0
E3 ubiquitin-protein ligase NHLRC1	NHLRC1	Q6VVB1	1	1	1	2	42.292	395	0	0	0	0	0	0	0	0	0	0	0	0	0	0	0	0	0	0	0	0	0	0	0	0	0	0	0	0	0	0
Fermitin family homolog 3	FERMT3	Q86UX7	1	1	1	2.8	75.952	667	0	0	0	0	0	0	0	0	0	0	0	0	0	0.000137076	0	0	0	0	0	0	0	0	0	0	0	0	0	0	0	0
Stabilin-2	STAB2	Q8WWQ8	1	1	1	0.6	276.99	2551	0	0	0	0.000347521	0	0	0	0	0	0	0	0	0	0	0	0	0	0	0	0	0	0	0	0	0	0	0	0	0	0
Acid sphingomyelinase-like phosphodiesterase 3a	SMPDL3A	Q92484	1	1	1	3.3	51.26	453	0.000375055	0	0	0	0.000361016	0	0	0	0	0.000375055	0	0	0	0	0	0	8.06161e-05	0.000178808	0	0	0	0	0	0	0	0	0	0	0	0
Phosphoglucomutase-2	PGM2	Q96G03	1	1	1	2.9	68.283	612	0	0	0	0	0	0	0	0	0	0	0	0	0	0.00010223	0	0	0	0	0	0	0	0	0	0	0	0	0	0	0	0
Transmembrane 9 superfamily member 2	TM9SF2	Q99805	1	1	1	2.1	75.775	663	0	0	0	0	0	0	0	0	0	0	0	0	0	0	0	0	0	0	0	0	0	0	0	0.000268265	0	0	0	0	0	0
Probable tubulin polyglutamylase TTLL2	TTLL2	Q9BWV7	1	1	1	2.9	67.335	592	0	0	0.0229225	0.0183723	0	0	0	0	0	0	0.00373153	0	0	0	0	0.00271863	0.00756522	0.00652703	0	0.00126898	0	0.00259399	0.00346297	0	0	0.014595	0	0	0	0
Malignant T-cell-amplified sequence 1	MCTS1	Q9ULC4	1	1	1	9.9	20.555	181	0	0	0	0	0	0	0	0	0	0	0	0	0.000862872	0.00161092	0	0	0	0	0	0	0	0	0	0	0	0	0	0	0.000620973	0
Sodium- and chloride-dependent neutral and basic amino acid transporter B(0+)	SLC6A14	Q9UN76	1	1	1	3	72.152	642	0.00141009	0	0	0.000776149	0.000769096	0	0.00112049	0	0	0.00141009	0	0	0	0	0	0	0	0	0	0	0	0	0	0	0	0	0	0	0.000523864	0
Lymphocyte antigen 96	LY96	Q9Y6Y9	1	1	1	6.2	18.545	160	0	0.00298517	0.00338104	0.00130068	0.000525171	0	0	0.00144501	0	0	0	0.00244647	0.00239871	0	0.00228796	0.00262243	0.00153731	0	0.00188585	0	0	0.00328317	0.00178757	0	0	0.00167003	0.00163955	0.00197349	0.00145354	0.000710755

## Sheet: Guangzhou
Protein names	Gene names	Protein IDs	Number of proteins	Peptides	Unique peptides	Sequence coverage [%]	Mol. weight [kDa]	Sequence length	G1	G1	G1	G2	G2	G2	G2	G3	G3	G3	G3	G3	G4	G4	G4	G4	G5	G5	G5	G5	G6	G6	G6	G6
immunoglobulin lambda variable 8-61	IGLV8-61	A0A075B6I0	1	3	3	20.5	12.814	122	0.000722494	0.000419256	0	0.000250257	0	0.000663401	0.000596532	0	0	0.00045939	0	0.000405082	0.000557373	0.0019979	0	0.000551678	0.000573403	0.000502522	0.000888811	0.000405901	0.000580605	0.000733073	0.000694782	0.000898896
immunoglobulin lambda variable 6-57	IGLV6-57	A0A075B6I2	3	2	2	28.4	15.949	148	0	0	0	0	0	0	0	0	0	0	0	0	0	0	0.000439282	0	0	0	0	0	0	0	0	0.000309807
immunoglobulin lambda variable 1-51	IGLV1-51	P01702	3	4	3	14.4	11.453	111	0.000727662	0	0.00036061	0.000678676	0.000973588	0	0	0	0.000461912	0.000364157	0	0.000993266	0	0	0.000929279	0	0	0	0.00167144	0	0.00552788	0.00125303	0.000338361	0.000443186
immunoglobulin lambda variable 1-47	IGLV1-47	A0A075B6I8	2	2	1	24.8	12.283	117	0.00568723	0.000923895	0.00246385	0.000129836	0.00091187	0.000508172	0.00275308	0.000207364	0.000419143	0.00104504	0	0.00103667	0.000134666	0.00189212	0.000904531	0	0	0	0.000312031	9.07135e-05	0	0.00122728	0	0
immunoglobulin lambda variable 7-46	IGLV7-46	A0A075B6I9	3	2	2	15.5	12.312	116	0	0	0	0	0	0.00670319	0	0	0	0	0	0	0	0	0.168177	0	0	0	0	0.00129328	0	0	0	0.311573
immunoglobulin lambda variable 3-21	IGLV3-21	A0A075B6J7	4	3	1	29.9	12.446	117	0.00225647	0	0.00523198	0.0040526	0.00867319	0.00213106	0	0.0116493	0.00950085	0.0202003	0.00426255	0.00340191	0.00142894	0	0.0329329	0.00233046	0.000630616	0	0.0331286	0	0.0257374	0.00440409	0.010066	0.00700432
immunoglobulin lambda constant 7	IGLC7	A0M8Q6	2	4	1	46.2	11.303	106	0.00109925	0	0.00366833	0.002204	0.00158229	0.00333337	0	0.00107706	0.0031958	0.00715628	0	0.00373055	0.00142802	0	0.00359548	0	0	0	0.00593756	0	0.00787726	0.00812892	0.00513068	0.00142305
immunoglobulin heavy constant alpha 2	IGHA2	A0A075B6N7	1	21	6	81.8	36.591	340	0.753466	0.674677	0.661451	0.665082	0.396381	0.764889	0.751724	0.523863	0.634303	0.845393	0.446229	0.548213	0.70516	1.26949	0.638582	0.543146	0.175425	0.761694	1.11625	0.674222	1.22356	0.399005	0.698999	0.889195
immunoglobulin heavy variable 3-64	IGHV3-64	A0A075B6Q5	1	2	1	15.3	12.891	118	0.0443748	0.00333211	0.0246896	0.00963582	0.00639141	0.000722159	0.0660177	0.0235987	0.00106294	0.075614	0	0.0493361	0.0176626	0.00139545	0	0.00119991	0	0.0036807	0	0.312726	0.00604985	0.0154051	0	0.00257887
immunoglobulin kappa variable 2-24	IGKV2-24	A0A0C4DH68	2	2	2	32.5	13.079	120	0.00136214	0.000334189	0	0	0.000475351	0	0	0	0.000410195	0	0	0	0	0.00144261	0.000244568	0	0	0	0	0	0	0	0	0.00028574
immunoglobulin kappa variable 2-30	IGKV2-30	A0A075B6S3	2	3	2	20	13.185	120	0	0.000130507	0	0	0	0	0	0	0	0	0	0	0	0	0.000181205	0	0	0	0	0.000128335	0	0	0	0.00021713
immunoglobulin kappa variable 1-5	IGKV1-5	A0A075B6S8	1	2	0	24.8	12.781	117	0.00406131	0.00406411	0.00173093	0.00124913	0	0.00186114	0	0	0.00488173	0	0	0.00168477	0.00195004	0.00666663	0	0.00163408	0	0	0.00388549	0.00270498	0.00282167	0.00240604	0.00165531	0
immunoglobulin heavy variable 3/OR16-12	IGHV3OR16-12	A0A075B7B8	1	2	1	18.8	12.874	117	0.0146768	0	0	0	0	0	0	0.00123323	0	0	0	0.000943907	0	0.0345815	0.0125286	0	0	0	0.0129739	0	0	0.00699405	0	0.00785095
nucleobindin 2	NUCB2	V9HW75	11	30	29	59.8	50.222	420	0.0924607	0.0143296	0.0439852	0.0456707	0.0642669	0.051397	0.0365338	0.0792894	0.0209575	0.0343107	0.01063	0.0527643	0.0049483	0.0231722	0.039633	0.0399313	0.0244602	0.0167918	0.028774	0.0591293	0.0176276	0.0103697	0.037256	0.06916
inter-alpha-trypsin inhibitor heavy chain 2	ITIH2	Q5T985	5	19	19	27.7	105.21	935	0.000906304	0	0.000314713	0.00544541	0.00374432	0.00252624	0.0009088	0.00215744	0.00573711	0.00487537	0.00338176	0.00475518	0.00143756	0.000655166	0.00909447	0.00119183	0	0	0.00900409	0.00263678	0.0134852	0.0118579	0.00459859	0.00288288
cadherin 1	CDH1	H3BVI7	6	3	3	6.8	45.52	414	0	0.000204505	0	0	9.36199e-05	0	0	0	0	0	0	0	0	0	0	0	2.61475e-05	0	0	0	0	0.000102448	0.000186483	5.35378e-05
immunoglobulin heavy constant delta	ighd	P01880	3	2	2	9.1	42.253	384	0	0	0	0	0.000742882	0	0	0	0	0	0	0	0	0	0.000193683	0	0	0	0.000728938	0	0	0	0	0
ribosome binding protein 1	RRBP1	F8W7S5	5	4	4	6.1	84.325	751	0	0	0	0	0	0	0	0	0	0	0	0	0	0	0	0	0	0	0	0	0	0	0	0.000320155
protease, serine 1	prss1	H0Y8D1	12	1	1	14.1	15.421	142	0	0	0.00116937	0.00159412	0.00481865	0	0	0.00116592	0.000448326	0.000474666	0	0.00184687	0.000527121	0	0.000819204	0	0	0.000397967	0.00346162	0.000310728	0.00237601	0.00172743	0.000884292	0
immunoglobulin heavy variable 3-72	IGHV3-72	A0A087WW89	4	8	4	63.4	11.167	101	0.0878363	0.149882	0.138973	0.0521521	0.0748201	0.109581	0.0813791	0.100988	0.0659431	0.101571	0.0845901	0.0787258	0.0933326	0.0741958	0.205345	0.123758	0.119741	0.0998638	0.191764	0.0832714	0.0940127	0.280504	0.0710948	0.199441
tropomyosin 3	TPM3	A0A087WWU8	23	9	5	44.5	26.42	227	0	0	0	0.000592269	0	0	0	0	0	0	0	0	0	0	0	0	0	0	0.00111419	0.000388748	0.000912686	0.000681416	0	0
proprotein convertase subtilisin/kexin type 6	PCSK6	H7BXT3	6	2	2	3.5	72.998	664	0	0	0	0	0	0	0	0	0	0	0	0	0	0	0.000674551	0	0	0	0.000959983	0	0.00031486	0	0	0
UDP-glucose pyrophosphorylase 2	UGP2	Q16851	14	40	40	67.7	56.94	508	0.0432867	0.0181078	0.0482795	0.048104	0.0439499	0.0112728	0.0328714	0.0347254	0.105735	0.0329304	0.0112973	0.0309418	0.0267545	0.142024	0.0309328	0.0437456	0.104725	0.0879178	0.018701	0.0334824	0.0337333	0.0279821	0.0159767	0.0522673
carboxypeptidase Q	CPQ	Q9Y646	6	7	7	21	51.887	472	0.00623244	0	0	0	0	0	0	0	0	0	0	0	0	0	0	0	0	0	0	0.00683233	0	0	0	0
immunoglobulin kappa variable 2D-29	IGKV2D-29	A0A087X0P6	4	2	1	36.3	11.192	102	0	0	9.18917e-05	0.00203411	0.00285125	0	0.000789402	0	0.00264766	0.00428541	0.00138109	0.00213761	0.000154727	0	0.00143982	0	0.000209178	0	0.00274991	0.000307782	0.00267303	0.00214658	0.00126861	0.000148911
immunoglobulin kappa constant	igkc	A0A087X130	2	10	0	48.5	25.136	231	0	0	0.000292649	0	0	0	0	0	0	0	0	0	0	0.000111998	0	0	0	0	0.000113971	0	0	0	0	0
suppression of tumorigenicity 13	ST13	H7C3I1	7	3	3	26.7	16.219	146	0	0	0	0	0	0	0	0	0	0	0	0	0	0	0.00109556	0	0	0	0	0	0.00662229	0	0	0
glutathione peroxidase 3	GPX3	A0A087X1J7	5	6	6	34.7	25.402	225	0.00759878	0.00332519	0.00331339	0.00194042	0.00356438	0.00396189	0.00232513	0.00171903	0.00221332	0.00410729	0.00117461	0.00368404	0.00233651	0.00354139	0.00388092	0.00475004	0.00255384	0.00185195	0.00425782	0.00215559	0.00317196	0.00522219	0.00298432	0.0128703
proteasome activator subunit 2	PSME2	Q9UL46	4	7	7	36.8	27.401	239	0	0	0.000724146	0.00048442	0.00148761	0	0.000584058	0	0	0	0	0	0	0.000897357	0	0	0	0	0.00094175	0	0.00105864	0.00150635	0.000693268	0
SAA2-SAA4 readthrough	SAA2-SAA4	A0A096LPE2	6	6	4	34.1	23.353	208	0.00957133	0	0	0	0	0	0	0	0	0.00226677	0	0.00248204	0	0.00163898	0.00276058	0	0	0	0	0	0	0.0014975	0.00170895	0
angiotensin I converting enzyme	ACE	A0A0A0MSN4	4	4	4	3.8	142.42	1242	0.000473398	0	0	0.000192855	0	0	0	0.000289556	0	0.000229087	0	0	0	0	0	0	0	0	0	0	0	0	0	0
aldo-keto reductase family 1 member C3	AKR1C3	P42330	13	8	8	38.4	36.853	323	0.000775072	0.00134208	0.00100349	0.000195334	0.000766053	0.000431737	0.000957272	0	0.00027939	0.000803911	0.000587793	0.000362428	0.000749125	0.000261962	0.000298354	0.000277725	0	0.000289622	0.000567352	0.000169877	0	0.000727666	0.000700838	0
discoidin domain receptor tyrosine kinase 1	ddr1	A0A0A0MSX3	29	12	12	15.4	85.451	767	0	0	0.000977711	0.00145724	0.000891332	0	0	0.000394002	0	0.00156798	0.000551768	0.000217275	0.000266502	0	0.00254962	0	0	0	0.00391826	0	0.00276212	0.00206125	0	0.000225857
chromosome 16 open reading frame 89	C16orf89	Q6UX73	2	2	2	5	45.391	402	0	0	0	0	0	0	0	0	0	0.00321011	0	0	0	0	0	0	0	0	0	0	0	0	0	0
immunoglobulin heavy variable 2-26	IGHV2-26	A0A0B4J1V2	1	1	1	11.8	13.182	119	0	0	0	0	0	0	0	0	0	0	0	0	0	0	7.58149e-05	0	0	0	0	0	0	0.000249358	0	7.69096e-05
immunoglobulin heavy variable 3-33	IGHV3-33	A0A0B4J1V3	1	5	0	44.4	13.074	117	0	0	0	0	0	0	0	0	0	0	0	0	0	0	0.00259633	0	0	0	0	0	0	0	0	0.000533785
immunoglobulin heavy variable 1-46	IGHV1-46	P01743	2	2	1	22.2	12.946	117	0	0.000686063	0	0	0.000427719	0	0	0	0	0	0	0	0	0	0.00296534	0	0	0	0	0.000175901	0	0.000194506	4.96172e-05	0.0011872
immunoglobulin heavy variable 3-74	IGHV3-74	A0A0B4J1X5	2	5	1	34.2	12.839	117	0	0	0	0	0	0	0	0	0	0	0	0	0	0	0.000325858	0	0	0	0.000541432	0	0	0	0	0
immunoglobulin heavy variable 3-30	IGHV3-30	A0A0B4J2B7	3	5	0	44.4	12.947	117	0.000498852	0	0	0	0	0	0	0.00124644	0.00122748	0.00167104	0	0.000607546	0	0	0.00980638	0	0	0.00218266	0.000859376	0.00144423	0	0.00200974	0.000959502	0
tumor protein, translationally-controlled 1	TPT1	P13693	8	5	5	22.1	19.595	172	0.00362895	0.00382287	0.00439429	0.00232657	0	0.00338278	0.00245879	0	0.00195127	0.00439598	0.00166239	0.00354975	0.00181027	0.00192607	0.000676822	0	0	0.00314107	0.00534271	0	0	0.00776669	0	0
arylsulfatase A	ARSA	P15289	2	7	7	19.3	53.588	507	0.00221034	0.00136626	0.00321902	0.0029402	0.0034212	0.00169334	0.000755899	0.00127206	0.00151079	0.00347475	0.000909692	0.00519423	0.00206558	0.00150541	0.00453893	0.00067408	0.00107758	0.0011785	0.00527154	0.00296955	0.0131871	0.00802718	0.00536658	0.000424183
ribosomal protein SA	RPSA	C9J9K3	5	5	5	26.6	29.404	263	0	0	0.000612875	0.000244914	0	0.000297434	0	0	0.000462643	0	0	0.000259213	0	0	0.00203447	0	0	0	0.00684127	0.00012372	0.000377178	0.00447236	0	0
zymogen granule protein 16B	ZG16B	A0A0C4DGN4	4	6	6	52.8	19.6	178	0	0	0.00156151	0.00560237	0.00557991	0.00103422	0.000446732	0.00126794	0.004675	0.00511886	0.000679731	0.00414393	0.00421169	0	0.0085063	0.00192978	0.00027708	0.000791283	0.0138394	0.00511475	0.015914	0.0140933	0.0040073	0.00460741
retinol binding protein 4	RBP4	Q5VY30	3	5	5	29.6	22.974	199	0	0	0	0	0	0	0	0	0	0	0	0	0	0.000366451	0	0	0	0	1.14266e-05	0	0	0	0	0.000409379
immunoglobulin heavy variable 4-28	IGHV4-28	A0A0C4DH34	1	2	2	12.8	13.124	117	0	0	0	0	0	0	0	0	0	0	0	0	0	0	0.000306141	0	0	0	0.000273053	0	0.000120294	8.62878e-05	0	0
immunoglobulin heavy variable 3-35	IGHV3-35	A0A0C4DH35	1	2	2	16.2	12.81	117	0	0	0.0032206	0	0	0	0	0	0.00111955	0	0.00244611	0	0	0.00878167	0	0	0	0	0.00264627	0	0.00659437	0.00298395	0	0.00382775
immunoglobulin heavy variable 3-38	IGHV3-38	A0A0C4DH36	1	2	1	15.5	12.758	116	0	0	0	0	0	0	0	0.00130413	0	0	0	0	0	0.000378613	0	0	0	0	0	0	0	0	0	0.000121297
immunoglobulin heavy variable 5-51	IGHV5-51	A0A0C4DH38	1	4	4	47	12.674	117	0.0062884	0.00445818	0.00171207	0.000849012	0.000671316	0.00468975	0.00119739	0.00308057	0.000366513	0.000861598	0.00014371	0.00102716	0.000129098	0.00047648	0.0024389	0.000676824	0.0014858	0.00607763	0.0010667	0.00154682	0.00143025	0.000508555	0.000216037	0.00205783
major histocompatibility complex, class I, C	HLA-C	P10321	2	6	0	23.2	40.648	366	0.00043345	0.00168855	0	0.000294362	0	0	0.00111623	0	0.00276194	0.000621058	0	0	0.000846785	0.0250603	0.000859952	0	0	0	0.00517312	0	0	0.00128306	0	0.000592749
CD81 molecule	CD81	E9PJK1	9	4	4	39.4	17.963	165	0	0	0	0.00252131	0	0	0	0	0	0.00309757	0	0.00321873	0	0	0.00114736	0	0	0	0.00150137	0	0	0.0066844	0	0
CD9 molecule	CD9	A6NNI4	5	3	3	28.9	17.764	159	0.00336283	0.00259298	0.00272006	0.000640824	0.00332009	0	0.00130793	0.00252589	0.00119866	0.0027806	0.00164843	0.00250233	0.00320424	0.008063	0.00304253	0.00232817	0.000932739	0	0.00556721	0.00043152	0.00155639	0.00242506	0.0030977	0.00174451
S100 calcium binding protein B	S100B	P04271	2	1	1	16.3	10.713	92	0	0	0	0	0	0	0	0	0	0	0	0	0	0.000135298	0	0	0	0	2.00247e-05	0	0	7.30419e-06	0	0
family with sequence similarity 3 member B	FAM3B	P58499	2	9	9	46	25.982	235	0.000604358	0	0.00268259	0.00163017	0	0.00394255	0.000484008	0.000681645	0.00149998	0.000511338	0.000465401	0.0010891	0.00062302	0.000517953	0.00447452	0	0	0.000456511	0.00410788	0.00121168	0.000917895	0.00225259	0.00132133	0.0011236
complement factor H related 1	CFHR1	B1AKG0	4	4	2	16.2	30.858	271	0.000196047	0	0	0	0.000409957	0	0	0	0	0	0	0.000291583	0.000182533	0.00128328	0	0	0	0	0	0.000203108	0	0	0	0.000794904
tetraspanin 9	TSPAN9	O75954	2	1	1	4.6	26.779	239	0	0	0	0.000404359	0	0	0	0	0	0	0	0	0.000462178	0	0	0	0	0	0.000429591	0	0.000698799	0.00169676	0	0
ribosomal protein L31	RPL31	H7C2W9	6	2	2	21.3	12.701	108	0	0	0	0	0	0	0	0	0	0	0	0	0	0	0	0	0	0	0	0	0	0	0	0.00240553
myosin light chain 6	MYL6	F8VPF3	14	3	3	29.2	14.436	130	0	0	0.00168551	0	0	0	0	0	0	0	0	0.000565822	0	0	0	0	0	0	0	0	0	0	0	0
inter-alpha-trypsin inhibitor heavy chain family member 4	ITIH4	Q14624	4	19	19	27.2	103.36	930	0	0.0115611	0	0.0109941	0	0.00410474	0	0.0148318	0.00862063	0.0103521	0.00676328	0.00916403	0.00823991	0.00586685	0.0326034	0.0128135	0.00933296	0.00654152	0.00841934	0.00601356	0.00660135	0.0118368	0.0117167	0.0655983
ribosomal protein L23	RPL23	C9JD32	4	2	2	19.8	9.6694	91	0	0	0.000431817	0	0	0.000961483	0	0	0	0.000631945	0	0	0	0	0.000951348	0	0	0	0.000809687	0	0	0.000784779	0	0
LIM and SH3 protein 1	LASP1	C9J9W2	3	6	6	38	18.98	166	0	0	0	0	0	0	0	0	0	0	0	0	0	0	0.011519	0	0	0	0	0	0	0	0	0
apolipoprotein D	APOD	P05090	4	8	8	38.1	21.275	189	0	0	0	0	0	0	0	0	0	0	0	0	0	0	0.000715435	0	0	0	0.00136962	0	0.00134153	0	0	0
cytochrome P450 family 8 subfamily B member 1	CYP8B1	C9JFR9	2	1	1	3	57.253	496	0	0	0.00201115	0	0	0	0	0	0.00066301	0	0	0	0	0.0042652	0	0	0	0	0	0	0	0	0	0
ribosomal protein L24	RPL24	C9JXB8	3	3	3	24.8	14.369	121	0	0	0	0	0	0	0	0	0	0	0	0	0	0	0	0	0	0	0	0	0	0	0	0
keratin 14	KRT14	P02533	13	22	8	53.2	51.561	472	0.000338063	0	0.00252116	0.00342676	0.00967005	0.00225545	0.00209163	0.00311004	0.0012166	0.00560332	0.00354268	0.00533916	0.00210909	0.00104623	0.00725876	0.00108889	0	0.0014416	0.00752047	0.00206081	0.0125744	0.0138908	0.00425536	0.00131707
albumin	ALB	P02768	9	94	87	89.2	69.366	609	5.79487	4.29417	4.13738	5.52351	6.08966	4.01748	4.70245	6.35067	4.20896	5.2999	3.84185	5.08632	4.73334	3.93304	6.56923	5.47038	4.79591	5.37232	5.58126	5.37685	6.21041	4.61307	4.82638	4.4829
keratin 16	KRT16	P08779	5	18	9	45	51.267	473	0.00315675	0.000619257	0.00161032	0.000662979	0.000724293	0	0.00313963	0.000360287	0.000718453	0.000628569	0	0	0	0	0.00171194	0	0	0	0	0	0	0	0	0.00142863
keratin 10	KRT10	P13645	16	39	33	57	58.826	584	0.261243	0.191139	0.245391	0.270584	0.162768	0.149129	0.201582	0.184237	0.136178	0.223913	0.309706	0.24063	0.254151	0.191897	0.304124	0.24819	0.286129	0.266055	0.17847	0.19331	0.232988	0.222281	0.245374	0.472324
keratin 5	KRT5	P13647	9	23	4	35.9	62.378	590	0.00678076	0.0165891	0.0241063	0.00911911	0.0165054	0.0143506	0.000775655	0.0119064	0.00597013	0.0108758	0.00675867	0.0137205	0.00308211	0.0201851	0.0411653	0.00636905	0.0116677	0.00838602	0.0507515	0.0055932	0.00132317	0.0546057	0.00690727	0.0203292
keratin 6C	KRT6C	P48668	5	24	1	38.3	60.024	564	0.000386763	0	0	0	0	0	0	0	0	0	0	0	0	0	0	0	0	0	0	0	0	0	0	0
actin beta	ACTB	P60709	20	30	13	77.6	41.736	375	0.00995722	0	0.00684068	0	0.00397945	0	0.00222727	0.00352924	0.00680761	0.00578478	0	0.0070159	0.00274128	0.016361	0.00168509	0.00365178	0	0.00767624	0.0114635	0.00343958	0.00727153	0.0117567	0.00777291	0.0159361
filaggrin family member 2	FLG2	Q5D862	2	3	3	1.3	248.07	2391	0.000891887	0.000758185	0.00111903	0.00112434	0.0020406	0.000307943	0.00110152	0.00070565	0.000538721	0.00110138	0.00178201	0.000293745	0.00070238	0.00106103	0.0016539	0.00106104	0.000790126	0	0.000893644	0.000255299	0.00220192	0.00240589	0.000567558	0.0021802
hornerin	HRNR	Q86YZ3	2	7	7	10.8	282.39	2850	0.0127233	0.0106458	0.0106925	0.00583407	0.00836249	0.0102092	0.0061975	0.0103944	0.00657094	0.00746645	0.00264717	0.00952244	0.0101648	0.0251109	0.0210712	0.00807558	0.00887925	0.00636073	0.0257936	0.00846345	0.0106122	0.0144462	0.0106018	0.018358
C-C motif chemokine ligand 28	CCL28	D6RC73	2	3	3	33.8	9.2576	80	0.00658102	0.00848463	0.0311188	0.0315218	0.028978	0.00870665	0.00604781	0.0136499	0.0148523	0.0145075	0.0158948	0.0237073	0.00325496	0.00492785	0.0332156	0.00222039	0.00149681	0.0032217	0.0389164	0.00159183	0.0280926	0.0383537	0.0118345	0.0015779
casein alpha s1	CSN1S1	D6RF34	1	14	3	55.6	19.889	169	0	0	0	0.00169232	0	0.00049185	0.000689708	0	0.000833721	0.00238958	0	0.000994006	0	0	0.000383244	0.00071809	0	0	0.00130398	0	0	0.00396169	0	0
GC, vitamin D binding protein	GC	D6RF35	5	28	2	65.3	53.02	476	0.0222795	0.0382152	0.053388	0.0300798	0.0491654	0.0340865	0.0417313	0.0141305	0.043284	0.042181	0.0223547	0.0286522	0.0102228	0.0169141	0.0471996	0.0185089	0.051582	0.0415883	0.0312769	0.0464591	0.0329708	0.0628727	0.0206147	0.0612403
ribonuclease T2	RNASET2	D6RHI9	7	6	6	28.9	29.114	253	0.00522906	0.00702262	0.033582	0.00288312	0.003438	0.0142006	0	0.00520236	0.00277308	0	0	0.00719978	0.00812039	0.00918511	0.00759709	0	0	0	0.00957215	0.0110172	0.00436748	0.0033566	0	0.00240571
syndecan 2	SDC2	E5RJB8	5	2	2	16.8	14.905	137	0.00394939	0.0156301	0.00355126	0.00291257	0.00453839	0.00391273	0.00388835	0.00388135	0.004488	0.00238713	0.00680885	0.00585729	0.00687787	0.0204217	0.0175184	0.00275051	0.00269039	0.00321507	0.00602499	0.00400311	0.0055644	0.00434629	0.00291446	0.0149139
calmodulin 2	CALM2	F8WBR5	7	1	1	26.2	7.372	65	0	0	0	0	0	0	0	0	0	0	0	0	0	0	0	0	0	0	0	0	0	0.00143838	0	0.00264808
ribosomal protein L14	RPL14	E7EPB3	2	2	2	19.4	14.558	124	0	0	0	0	0	0	0	0	0	0	0	0	0	0	0.000571493	0	0	0	0	0	0	0	0	0
ezrin	EZR	P15311	4	23	16	39.2	69.412	586	0	0.03345	0.0390272	0	0	0.00968742	0.00836652	0	0.0354226	0	0.0066958	0	0.0399339	0.0170637	0.0473725	0	0	0.0266032	0.088288	0	0	0.0205437	0.0179135	0.00353224
complement factor I	CFI	G3XAM2	6	14	14	29.2	65.059	576	0	0	0.00162583	0.00277963	0.00323462	0	0	0.00184295	0.0019139	0.00307815	0	0.00163019	0.000859803	0	0.00502167	0	0	0	0.00543584	0.000842137	0.0107368	0.0146005	0.00243595	0.00137267
CD36 molecule	CD36	E7EU05	9	17	17	36.7	52.062	463	0.00346433	0.00142062	0.00395636	0.0100354	0.00864791	0.00558112	0.00310771	0.00112319	0.012514	0.00702968	0.0153053	0.00660606	0.00155695	0.0014161	0.00544102	0.000323892	0	0.000789132	0.0093683	0.00387549	0.0114386	0.00256332	0.00360281	0.000984536
mannosidase alpha class 2B member 2	man2b2	E9PCD7	3	5	5	8.6	108.15	958	0	0	0	0.0014162	0.00116301	0	0.000430536	0	0	0	0	0	0	0	0.000459927	0	0	0	0.00196719	0	0.00137853	0.00197519	0	0
casein alpha s1	CSN1S1	E9PDQ1	1	16	1	57.6	20.821	177	0.000888273	0.00103444	0	0	0	0	0	0.00106385	0.00177354	0	0	0	0.000761124	0.00197812	0	0	0	0	0.00467404	0.0015213	0	0	0.00122092	0
mucin 4, cell surface associated	MUC4	Q99102	10	25	25	18.5	231.52	2169	0	0	0	0.00396023	0.00448705	0	0	0	0	0.00416995	0	0.0016328	0	0	0.00307752	0	0	0	0.00426841	0	0.00513126	0.00505311	0	0
mucin 20, cell surface associated	MUC20	E9PH32	2	2	2	4.1	55.189	538	0	0	0	0	0	0	0	0	0	0	0	0	0	0	0.00171818	0	0	0	0	0	0	0	0	0.00117931
C-type lectin domain family 3 member B	CLEC3B	E9PHK0	3	2	2	15	17.794	160	0	0.000208668	0	0	0	0	0	0	0	0	0	0	0	0	0.000352429	0	0	0	0.000626926	0	0	0.00120811	0	0
ribosomal protein L27a	RPL27A	E9PJD9	4	1	1	12.1	10.127	91	0	0	0	0	0	0	0	0	0.000548217	0	0	0	0	0	0	0	0	0	0	0	0	0	0	0
ribosomal protein L8	RPL8	E9PKZ0	5	2	2	9.3	22.389	205	0	0	0	0.00382541	0.00405881	0	0	0	0	0	0	0	0	0.00640868	0.00144297	0	0	0	0.00713122	0.00286732	0.00722588	0.00286786	0	0
CD59 molecule	CD59	E9PNW4	4	6	6	33.3	11.985	108	0	0.000283598	0.000139855	0.00021622	0	0.00063826	0	0.000472628	0	0	0	0	0	0.00588984	0	0.00026057	0	0.00035556	0.00130956	0	0	0.000811811	0	0.00264999
parathyroid hormone like hormone	PTHLH	F5GZD9	3	12	12	44.8	19.542	172	0.0381614	0.0442402	0.0360968	0.0197039	0.0483676	0.0338117	0.0291683	0.0307972	0.0216288	0.0232256	0.0228894	0.0389219	0.0343944	0.0509257	0.0371413	0.0178797	0.0328962	0.0282274	0.0544243	0.0342842	0.0227259	0.0304037	0.0366126	0.055619
trans-golgi network protein 2	TGOLN2	J3KQ45	3	3	3	8.1	47.879	454	0.0049652	0.00183896	0.0023745	0.00165375	0.00260011	0.00276469	0.00379136	0.00154405	0.00702017	0.00139201	0.000485727	0.0014287	0.00172095	0.00875826	0.00306684	0.00319076	0.00269089	0.00084645	0.00656932	0.00130975	0.00124756	0.00267823	0.00503238	0.00598323
CD74 molecule	CD74	P04233	2	2	2	8.4	33.515	296	0.000242194	0	0	0	0	0	0	0	0	0	0	0	0	0	0.000303595	0	0	0	0	0	0	0.000320625	0	0
chordin like 2	CHRDL2	H0YCU0	1	4	4	39.6	9.9387	91	0.0409317	0.0232039	0.0174147	0.0100185	0.0248236	0.0383053	0.0410358	0.119145	0.028088	0.0612787	0.0609768	0.0739651	0.0436661	0	0.0298188	0.0994728	0.082646	0.0809478	0.0257206	0.0585301	0.0920312	0.0261345	0.0367488	0.0225806
hyaluronan and proteoglycan link protein 3	HAPLN3	Q96S86	6	17	17	54.4	40.894	360	0	0	0	0	0.000396702	0	0.00238715	0.0113443	0	0	0	0.00140735	0.00275703	0	0.0207542	0.020397	0.00387803	0.00858425	0.00187529	0.00890531	0.00578189	0.00422607	0.00282346	0.022724
eukaryotic translation initiation factor 5A	EIF5A	I3L397	8	2	2	24.7	16.019	146	0	0	0	0.00125176	0.00176397	0	0	0	0	0.00051273	0	0	0	0	0	0	0	0	0.00101345	0	0.00190893	0.000953314	0	0
aldolase, fructose-bisphosphate A	ALDOA	P04075	9	15	15	49.2	39.42	364	0.0348726	0.0328316	0.0701855	0.00800795	0.01156	0.0389202	0.01887	0.0118549	0.0116999	0.0350231	0.0125518	0.01809	0.00996702	0.0104326	0.0478911	0.00621237	0.0294659	0.0325553	0.0217443	0.0158524	0.0140818	0.0489465	0.00370905	0.0276141
sulfatase modifying factor 2	SUMF2	Q8NBJ7	13	5	5	20.9	33.843	301	0.0105164	0.00726437	0.00531511	0.0043395	0.00339571	0.00262179	0.00581817	0.00226766	0.00485068	0.00368655	0	0.00442092	0.00234953	0.00779919	0.00304517	0.00322449	0.00282403	0	0.00446317	0.00256396	0.0018106	0.00461676	0.00451354	0.00246268
dicarbonyl and L-xylulose reductase	DCXR	J3KS22	8	8	8	41.7	23.803	223	0.00249146	0	0	0	0.0029007	0	0	0	0	0	0	0	0.00175764	0.00230343	0	0	0	0	0.00765666	0	0	0.00357655	0	0.00255136
ribosomal protein L19	RPL19	J3QR09	4	4	4	18.1	23.134	193	0	0	0	0	0	0	0	0	0	0	0	0	0.0999482	0	0.0150284	0.000395421	0	0	0	0	0	0	0	0.0172916
ribosomal protein S5	RPS5	M0R0F0	4	3	3	17.5	22.391	200	0	0	0	0	0	0	0	0.000313803	0	0	0	0	0	0	0	0	0	0	0	0	0	0	0	0
ribosomal protein L18a	RPL18A	M0R3D6	5	3	3	19.9	16.714	141	0	0	0	0	0	0	0	0	0	0	0	0	0	0.0102374	0	0	0	0	0	0	0	0	0	0
chloride intracellular channel 1	CLIC1	O00299	1	6	6	28.2	26.922	241	0.00213239	0.00385637	0.00185088	0	0	0.000721088	0	0.0016935	0.00403109	0.00434534	0	0.001815	0	0.0018879	0.00288493	0	0	0	0.00413472	0	0	0.00475807	0	0
TNF receptor superfamily member 11b	TNFRSF11B	O00300	2	15	15	38.4	46.026	401	0.0150899	0.0124438	0.0112409	0.0118244	0.010302	0.00840408	0.0109006	0.0115199	0.0129673	0.00833155	0.0108123	0.0110667	0.0134708	0.0229603	0.0138561	0.00584013	0.00592041	0.00904814	0.0248683	0.0161008	0.0149238	0.0132238	0.00965233	0.0280318
matrilin 2	MATN2	O00339	1	4	2	6	106.84	956	0.0158275	0.00532189	0.00877725	0.00657497	0.00186208	0.0105854	0.00659413	0.000830156	0.00694421	0.010539	0.00881949	0.0170666	0.0010087	0.00132743	0.00406331	0.0109597	0.00747726	0.0167715	0.000691947	0.00254677	0.00517067	0	0.00981454	0.00794941
quiescin sulfhydryl oxidase 1	qsox1	O00391	3	25	25	41.1	82.577	747	0.0273788	0.0240982	0.0261464	0.0138927	0.00987964	0.0197846	0.00806459	0.0190054	0.0213607	0.00959629	0.0158706	0.0214692	0.0225242	0.03994	0.0266369	0.00904062	0.0122539	0.0131499	0.0364698	0.00735881	0.0452224	0.0199633	0	0.0454877
mannosidase beta	MANBA	O00462	2	4	4	5.7	100.89	879	0	0	0.000127326	0.000798279	0.00250016	0	0	0.000186996	0.000312206	0	0.000246284	0.00254343	0.000170849	0.000635014	0.000631599	0	0.000190317	0	0.0241096	0.00105492	0.0019201	0.00412329	0	0.000361748
syndecan binding protein	SDCBP	O00560	4	7	7	41.9	32.444	298	0	0.00831159	0	0	0.00330987	0	0.00465255	0.00556736	0.0104092	0.0130086	0	0.00573458	0.00461594	0	0.00903514	0	0.00326369	0	0.0200397	0.0120308	0	0.0173047	0.0048446	0.0048445
podocalyxin like	PODXL	O00592	1	5	5	9	58.635	558	0	0	0	0	0	0.00116538	0	0	0.00381743	0.00933718	0	0	0.00145563	0	0.00322437	0	0.00504907	0.00410459	0.00221225	0.00326156	0.00183831	0.00500446	0	0.00296501
pyridoxal	PDXK	O00764	3	6	6	27.6	35.102	312	0	0	0	0.0016557	0	0	0	0.000441121	0	0.00121954	0	0.000625271	0	0	0.000841816	0	0	0	0.000768566	0.000341461	0.00102922	0.00121705	0.00059243	0.000650554
ADAM metallopeptidase domain 10	ADAM10	O14672	2	3	3	6.6	84.141	748	0	0	0	0	0	0	0	0	0	0	0	0	0	0	0	0	0	0	0.00205532	0	0	0	0	0
SLC9A3 regulator 1	SLC9A3R1	O14745	2	11	11	39.1	38.868	358	0	0	0.000636281	0.000907855	0.00100202	0	0	0.000225771	0.000451686	0.00156296	0	0.000733652	0.000412746	0	0.00116916	0.000128279	0	0	0.00311249	0.000147162	0.00310972	0.00294168	0.00114653	0.000409017
actin related protein 2/3 complex subunit 3	ARPC3	O15145	1	1	1	6.2	20.546	178	0.00477984	0.00894153	0.00121474	0.0144549	0.022336	0.00273224	0.00292385	0.00029218	0	0.00157782	0.00715088	0.0032876	0	0.00516783	0.530915	0	0.000768586	0.00161297	0	0.0171648	0.0028061	0.0159531	0.00589564	0.535342
matrilin 3	MATN3	O15232	1	7	7	20.8	52.816	486	0	0	0.00155139	0.000819346	0	0	0	0.000688542	0	0.00073331	0.0005901	0	0.000876435	0	0.0017497	0.000539054	0	0	0.00362953	0	0.000976106	0	0.000731224	0
YKT6 v-SNARE homolog	YKT6	O15498	2	5	5	39.4	22.417	198	0	0	0	0	0	0	0	0	0	0	0	0.000292206	0	0	0.00119065	0	0	0	0	0	0.00177565	0.000824393	0.000322736	0
serine peptidase inhibitor, Kunitz type 1	SPINT1	O43278	7	8	8	18.1	58.397	529	0.00734307	0.00264916	0.0057614	0.000869252	0.00788433	0.00389168	0.001979	0.00324529	0.00474075	0.0038708	0.00260161	0.00346023	0.00255592	0.00852205	0.00436705	0.00286428	0.00248706	0.0037822	0.00206793	0.00159311	0.00344583	0.00512635	0.0044	0.00641939
actinin alpha 4	ACTN4	O43707	12	4	4	5.2	104.85	911	0	0.0028267	0	0	0	0	0	0	0	0	0	0.00229095	0	0	0.00371108	0	0	0	0.00132388	0	0	0.00382141	0	0
synaptotagmin binding cytoplasmic RNA interacting protein	SYNCRIP	O60506	3	2	2	2.9	69.602	623	0	0	0	0	0	0	0	0	0	0	0	0	0	0	0	0	0	0	0	0	0.0122501	0	0.000915328	0
cell death-inducing DFFA-like effector a	CIDEA	O60543	1	3	3	12.8	24.686	219	0	0	0.000419775	0.0314456	0.0331503	0	0	0	0.000181354	0.00153566	0	0.0435898	0	0	0.0595698	0	0	0	0	0	0.000626519	0.000312511	0	0
GDP-mannose 4,6-dehydratase	GMDS	O60547	1	8	8	28.5	41.949	372	0	0	0	0	0	0	0	0	0	0	0	0	0	0	0	0	0	0	0	0	0	0	0	0
toll like receptor 2	TLR2	O60603	1	5	5	8.7	89.837	784	0.00076353	0	0.00120114	0.00338542	0.00276236	0	0.000965979	0.00203351	0.00202924	0.0051273	0	0.00366799	0.000901359	0	0.0019069	0	0	0	0.00510591	0	0.00864732	0.00858651	0.00259465	0.000439132
perilipin 3	PLIN3	O60664	5	17	17	56	47.074	434	0.04031	0.0202664	0.0357336	0.0105577	0.00640247	0.0182849	0	0.00979294	0.0143092	0.0120228	0.0132382	0.0294649	0.033441	0.0201132	0.0118957	0.012776	0.0160563	0.00773844	0.0501365	0.00502922	0.0148985	0.0211119	0.00919221	0.0653413
WD repeat domain 1	WDR1	O75083	2	9	9	22.4	66.193	606	0	0	0	0	0.000359403	0.000360066	0	0	0	0	0	0.000485998	0	0	0	0	0	0	0.000463934	0	0.00115487	0	0	0
ectonucleoside triphosphate diphosphohydrolase 3	entpd3	O75355	1	2	2	5.3	59.105	529	0	0	0	0.000995915	0.00119655	0	0	0	0.000541059	0.00140163	0	0	0	0	0.000914329	0	0	0	0.00162807	0	0.00108528	0.000682989	0.000317091	0.000185607
cellular repressor of E1A stimulated genes 1	CREG1	O75629	1	1	1	9.5	24.074	220	0	0	0	0.00131233	0.0072166	0	0	0	0	0	0	0	0	0	0	0	0	0	0	0	0	0	0	0
isocitrate dehydrogenase	idh1	O75874	4	19	18	54.6	46.659	414	0.0105273	0.0069504	0.0115692	0.0087834	0.00852521	0.0203395	0.0140294	0.0277378	0.0054997	0.0134394	0.00939281	0.0132885	0.0061658	0	0.0230689	0.00574532	0.0190454	0.0340469	0.00156679	0.00380153	0.0035238	0.0156489	0.00953338	0.0224568
attractin	ATRN	O75882	1	2	2	1.6	158.54	1429	0.00328868	0	0	0.00100906	0	0.000603765	0.00072871	0.00117071	0.000673858	0.00188723	0.000623496	0.00119733	0	0	0.000984062	0	0	0	0.000285495	0	0	0	0.000438091	0.000741696
aldehyde dehydrogenase 1 family member L1	ALDH1L1	O75891	8	23	23	34	98.828	902	0.00197267	0.000491052	0.00138021	0.00143963	0.000954525	0.000723231	0.000677794	0.000738792	0.00069044	0.000711366	0.000565685	0.00162512	0.000298622	0.000163125	0.00235123	0.00148718	0.000540672	0.000429986	0.00052522	0.0017334	0.000514022	0.000354888	0.000479681	0.00248946
dimethylarginine dimethylaminohydrolase 1	DDAH1	O94760	1	8	8	30.2	31.121	285	0.00349266	0.00197142	0.00232253	0.00143294	0.00313446	0.00161611	0.0019787	0.00185527	0.00115093	0	0.00145723	0.00287115	0.00282833	0.00527987	0.00223848	0.00208566	0.00282149	0.00172115	0.00211722	0.00211685	0.00218838	0.00157978	0.00183655	0.00207799
solute carrier family 34 member 2	SLC34A2	O95436	1	2	2	2.8	75.759	690	0.00172575	0.000299843	0.00155311	0.00096178	0.00241422	0.00110054	0.00238643	0	0.000925212	0	0.000309729	0.000731353	0.000590544	0	0.00124357	0.00097886	0.00115724	0	0.000449699	0.00148439	0	0.000368891	0.000403336	0.00651314
aldehyde dehydrogenase 1 family member A1	ALDH1A1	P00352	4	3	3	6.8	54.861	501	0	0	0	0.000948712	0.00111514	0	0	0	0	0.000368735	0	0.000235102	0	0	0.00204528	0	0	0	0.00075543	0	0	0.000840072	0.000710029	0
superoxide dismutase 1, soluble	SOD1	P00441	2	5	5	69.5	15.936	154	0.00181677	0.00229517	0.00763295	0.000476234	0.00167245	0.00126327	0.00450566	0.000786982	0.00309018	0.00251305	0.00303956	0.00179151	0.000394933	0.00466028	0.00212495	0.000425909	0.00248619	0.00202407	0.000904847	0.00182982	0.00211927	0.00354391	0.00354312	0.00385779
ceruloplasmin	CP	P00450	6	35	35	42.6	122.2	1065	0.0296093	0.0423354	0.0406428	0.0325365	0.029433	0.00783013	0.00849534	0.0138223	0.0116327	0.011943	0.0177705	0.0239208	0.0405927	0.0492785	0.0374023	0.00788247	0.0193895	0.00619622	0.0695461	0.0117165	0.0109043	0.0188485	0.0344644	0.0438372
purine nucleoside phosphorylase	PNP	P00491	1	2	2	10	32.118	289	0	0	0.00450147	0.00371238	0.00117101	0.000397266	0	0.00069114	0.00106283	0.00411016	0.000708224	0.00139574	0.00150525	0	0.00559866	0.000419138	0	0.000563478	0.00831874	0.00592574	0.00563153	0.0041897	0.00307213	0.00306531
phosphoglycerate kinase 1	PGK1	P00558	2	18	18	54.4	44.614	417	0.0508684	0.0139364	0.0248703	0.0232788	0.0195918	0.00626908	0.0321428	0.044427	0.028493	0.0306486	0.00911422	0.00965333	0.0195931	0.012056	0.054678	0.0163837	0.00336997	0.01971	0.023882	0.0254782	0.0101273	0.0140603	0.0101471	0.030888
adenylate kinase 1	AK1	P00568	3	3	3	18	21.635	194	0	0	0	0	0	0	0	0	0	0	0	0	0	0	0.000186059	0	0	0	0	0	0	0.000354893	0	0
lactalbumin alpha	LALBA	P00709	2	17	17	54.2	16.225	142	24.5738	27.0518	26.5166	17.5383	22.8357	23.8899	29.0634	23.2064	20.8567	25.0335	24.6572	24.9875	26.2861	16.2443	27.9292	26.8759	32.1479	25.4638	20.1034	32.2488	25.1381	22.9314	25.6637	21.8849
coagulation factor II, thrombin	F2	P00734	4	10	10	23	70.036	622	0	0	0.000516929	0.000308583	0	0.000361786	0	0	0	0	0	0.000684253	0	0	0.00260562	0	0.000318137	0	0.000984497	0	0	0.00124635	0	0.000837833
haptoglobin	HP	P00738	11	27	14	53.2	45.205	406	0.00570549	0.00375737	0.0570753	0.046433	0.0445408	0.0165582	0.0136664	0.0287397	0.0292385	0.0446856	0.0341198	0.051097	0.0121273	0.00906471	0.0305785	0.00974319	0.00241909	0.0132818	0.0463846	0.0155835	0.0657879	0.0359419	0.0375112	0.00926731
plasminogen	PLG	P00747	5	22	22	35.9	90.568	810	0.0136999	0.00998123	0.00581527	0.00582731	0.00725925	0.00223815	0.0121241	0.00997656	0.0137398	0.0110273	0.00903174	0.0120527	0.0111892	0.00996859	0.011261	0.0236359	0.00751502	0.0137626	0.0264684	0.0144464	0.0282167	0.0115901	0.0220995	0.0166213
carbonic anhydrase 2	CA2	P00918	3	8	8	40	29.246	260	0	0	0.000350955	0.00125198	0.0018388	0	0	0	0	0	0	0	0.000352311	0	0.00034592	0	0	0	0	0	0.00204871	0.00605037	0	0
serpin family C member 1	SERPINC1	P01008	3	13	13	38.8	52.602	464	0	0	0	0	0	0.0219844	0	0	0	0	0	0	0	0	0	0	0	0.00163047	0	0	0	0	0	0
serpin family A member 1	serpina1	P01009	7	28	28	62	46.736	418	0.0190206	0.00851622	0.0512935	0.0637557	0.0965636	0.029417	0.016955	0.0293896	0.039606	0.0680307	0.0293902	0.0603221	0.0237047	0.0129265	0.0547221	0.0232976	0.00533609	0.0204326	0.100866	0.0350728	0.119515	0.0894629	0.044858	0.042726
serpin family A member 3	SERPINA3	P01011	4	27	27	55.1	47.65	423	0.09426	0.0776892	0.0842894	0.0488062	0.0646619	0.0583399	0.0791286	0.0619303	0.0628423	0.0913842	0.0590158	0.0734041	0.0690335	0.0774066	0.076259	0.0467036	0.0487192	0.0770589	0.111564	0.0432348	0.0586351	0.0854129	0.0608056	0.0819952
angiotensinogen	AGT	P01019	1	7	7	16.3	53.154	485	0.000879723	0	0.0028814	0.00393319	0	0.0011228	0	0.0014285	0.00472942	0.0128077	0.00135819	0.00331203	0	0	0.00788897	0	0	0	0.00842242	0.00161841	0.00740578	0.0137276	0.00424206	0
alpha-2-macroglobulin	A2M	P01023	5	38	38	32.6	163.29	1474	0.00581936	0.0131324	0.0157958	0.0220711	0.00633927	0.00458124	0.00398347	0.00494215	0.00827476	0.0160829	0.00966908	0.00664112	0.00480052	0.0047046	0.0294076	0.00564752	0.00456887	0.0144352	0.0234735	0.0037815	0.0112775	0.0333041	0.00463957	0.00800442
complement C3	C3	P01024	7	125	125	79.1	187.15	1663	0.0616094	0.0262824	0.0166131	0.0128698	0.031106	0.030559	0.0163171	0.0369387	0.0251143	0.0177464	0.00561359	0.0298568	0.0277158	0.092796	0.0229326	0.0256339	0.00766791	0.0136893	0.0671122	0.0167911	0.0356219	0.0246827	0.0347261	0.070007
complement C5	C5	P01031	1	3	3	2	188.3	1676	0	0	0	0.000981157	0.000744778	0	0	0	0	0.000601941	0	0.000468194	0	0	0.00118706	0	0	0	0.000242845	0	0.000885514	0.000943091	0	0
TIMP metallopeptidase inhibitor 1	TIMP1	Q5H9A7	5	8	8	83.2	16.057	143	0	0	0.00459756	0	0	0	0	0	0.00509685	0.00719384	0.00592177	0.00686864	0	0	0	0.0113	0.0135686	0.00940041	0.00648541	0.00409043	0.0127355	0.00629907	0.02105	0.00483219
cystatin C	CST3	P01034	1	11	11	63.7	15.799	146	0	0.167521	0.0581806	0	0.140477	0.226227	0.174036	0	0.294321	0.129077	0.134556	0.197975	0.162797	0.330355	0.337313	0	0.0506467	0.121221	0.33448	0.43705	0	0.21741	0.0606163	0.668435
kininogen 1	kng1	P01042	4	17	17	24.8	71.957	644	0.0167345	0.0134268	0.00636977	0.011599	0.00356385	0.00848399	0.0152891	0.0140422	0.0082985	0.00804501	0.00346297	0.0120325	0.00739165	0.0149867	0.0093772	0.00338172	0.00416919	0.00911208	0.0121537	0.00855905	0.00420042	0.00486723	0.00336858	0.0136843
epidermal growth factor	EGF	P01133	1	23	23	22.8	133.99	1207	0.00868531	0.0140568	0.0129903	0.00196164	0.00601225	0.0128256	0.0134719	0.00949466	0.0136517	0.0150857	0.00503353	0.00695941	0.008693	0.0123424	0.00624276	0.0080192	0.00846392	0.00972072	0.00482957	0.0134026	0.0066674	0.00295284	0.00568315	0.0107883
joining chain of multimeric IgA and IgM	JCHAIN	P01591	4	14	14	74.8	18.098	159	0.634047	1.27849	0.267915	0.422797	0.164406	0.797338	0.506548	0.360201	0.882407	0.664018	0.726508	0.761078	0.82186	0.501439	0.342055	0.395995	0.151303	0.255464	0.771685	0.590882	0.348175	0.671045	0.627845	0.439096
immunoglobulin kappa variable 1-5	IGKV1-5	P01598	1	2	0	26.9	11.788	108	0.000523412	0.000120215	0.00141295	0.000587387	0.000684271	0	0.000793984	0.000514279	0.000864547	0.000489478	0.000146778	0.000677787	0.00166707	0.00318281	0.00226258	0.000677373	0.000762582	0	0.00253129	0.000389832	0.00125443	0.00066672	0.0015097	0.00435874
immunoglobulin kappa variable 1D-12	IGKV1D-12	P01611	1	1	1	16.7	11.608	108	0	0	0	0	0.00126417	0	0	0	0	0	0	0	0	0.000716957	0	0	0	0	0.000419755	0	0	0.00171755	0	0
immunoglobulin kappa variable 1-39	IGKV1-39	P01612	1	2	2	31.2	11.87	109	0	0	0	0	0	0	0	0	0	0	0	0	0	0.00105547	0	0	0	0	0	0	0	0	0	0
immunoglobulin kappa variable 1D-33	IGKV1D-33	P01613	1	2	1	30.4	11.745	112	0.000877003	0.000634805	0.00181791	0.000157981	0.000388076	0.000533264	0.00195833	0.000340052	0.00102748	0.00316635	0.000515373	0.000647283	0.000211937	0.000490904	0.00203725	0	0.000315258	0.000317862	0.00152707	0.00042588	0.000605951	0.000404003	0.000376064	0.00201222
immunoglobulin kappa variable 3-20	IGKV3-20	P01620	2	5	1	66.1	11.775	109	0	0	0	0	0	0	0	0	0	0	0	0	0	0.00333118	0	0	0	0	0	0	0	0	0	0
immunoglobulin kappa variable 3-20	IGKV3-20	P01621	1	4	3	54	10.729	100	0.00196801	0	0	0	0.00135211	0	0	0	0.000870829	0	0	0.000607779	0	0.00415759	0	0	0	0	0.00189088	0	0	0	0.00100611	0
immunoglobulin kappa variable 3-20	IGKV3-20	P01623	1	5	0	56.9	11.746	109	0	0	0.000809689	0.000997191	0.00452296	0	0	0	0.000555011	0.000675412	0	0.000517709	0.0012775	0.000228353	0.00320268	0	0	0	0.00381625	0.000683553	0.000767374	0.00398508	0.00348224	0.000668
immunoglobulin kappa variable 4-1	IGKV4-1	P01625	1	3	1	36.8	12.64	114	0.00380219	0.00135156	0.0110199	0.00177211	0	0.0081137	0.00363057	0.000544913	0.00286691	0.00381011	0	0.00103472	0.00108324	0	0.0029612	0.00715346	0.005911	0.0116751	0.0014436	0.00141422	0.000602407	0	0.00203168	0.000952973
immunoglobulin lambda variable 1-40	IGLV1-40	P01703	1	2	2	27.2	10.904	103	0	0.000416267	0	0	0	0	0	0	0.00235993	0	0	0	0.000657025	0	0	0	0	0	0	0	0	0	0	0
immunoglobulin lambda variable 2-11	IGLV2-11	P01708	1	1	1	10.1	11.506	109	0.000337624	0.000216065	0.00101575	0.000572742	0.000926299	0.000416121	0.000417832	0.000374887	0.000282005	0.000689633	0	0.000562082	0.000358802	0.00048689	0.000745369	0.000273205	0.000303256	0.000391014	0.00102702	0.000253528	0.000967031	0.00127466	0.000366255	0.00106489
immunoglobulin lambda variable 3-19	IGLV3-19	P01714	2	3	3	34.3	11.392	108	0.0283374	0.0237918	0.0144574	0.00739961	0.0162626	0.0173972	0.0267706	0.0235418	0.0202683	0.0153739	0.0152765	0.0321791	0.0118354	0.019356	0.0207766	0.0296372	0.0250891	0.0240222	0.0183329	0.0310856	0.0200446	0.0262648	0.0194479	0.0255581
immunoglobulin lambda variable 3-25	IGLV3-25	P01717	1	1	1	17.8	11.517	107	0	0	0	0	0	0	0	0	0	0	0	0	0	0	0	0	0	0	0.000190151	0	0	0.000547777	0	0
immunoglobulin heavy variable 3-48	IGHV3-48	P01763	1	4	2	42.1	12.141	114	0	0	0	5.70714e-05	0	0	0	0	0	0	0	0	0	0	8.17238e-05	0	0	0	0	0	0	0	0	0
immunoglobulin heavy variable 3-23	IGHV3-23	P01765	3	4	0	35.7	11.612	115	0	0	0	0	0	0	0	0.000947675	0	0.000764158	0	0.000425301	0	0	0	0	0	0	0	0	0.000874667	0.00315489	0.000937009	0
immunoglobulin heavy variable 3-53	IGHV3-53	P01767	1	3	1	32.2	11.906	115	0	0	0	0.000323912	0.000302493	0	0.000714606	0	0	0	0	0	0	0.000381615	0.000387075	0	0	0	0	0.000250089	0	0	0.000415036	0.000229049
immunoglobulin heavy variable 3-33	IGHV3-33	P01772	1	3	2	27	13.718	126	0	0	0.00354791	0	0	0	0	0	0	0	0	0	0	0	0.00212485	0	0	0	0	0	0	0	0	0.00285997
immunoglobulin heavy variable 3-7	IGHV3-7	P01781	2	5	2	42.2	11.771	116	0.000992341	0.00120641	0.000837182	0	0	0	0	0.000444476	0.00122076	0.000494205	0	0.000682695	0.00101269	0.00479532	0.00115258	0	0	0	0.00141566	0	0	0.00079392	0	0.00597092
polymeric immunoglobulin receptor	PIGR	P01833	1	50	50	62.8	83.283	764	0.794813	0.482476	0.303358	0.337246	0.462744	0.338102	0.210533	0.449295	0.419216	0.545773	0.302167	0.368322	0.300275	0.307904	0.942534	0.284432	0.193288	0.443304	0.469074	0.470309	0.57792	0.751062	0.452333	0.569619
immunoglobulin heavy constant gamma 2	IGHG2	P01859	1	11	4	44.5	35.9	326	0.11315	0.0913162	0.0218944	0.0920285	0.136744	0.120256	0.0150823	0.0249356	0.0749863	0.0401373	0.0474843	0.0467532	0.0610233	0.19637	0.0269756	0.275265	0.00370508	0.0392991	0.142545	0.0105936	0.110434	0.0135428	0.0379048	0.349927
immunoglobulin heavy constant gamma 4	IGHG4	P01861	1	12	5	52.9	35.94	327	0	0	0	0	0	0	0	0	0	0	0	0	0	0	0.00018609	0.000310803	0.000297252	0	0	0	0	0	0.000306915	0
immunoglobulin heavy constant alpha 1	IGHA1	P01876	1	24	9	71.7	37.654	353	1.96164	3.28301	3.50198	1.97373	3.10044	2.64888	5.97194	3.02015	2.36836	7.82557	2.84097	3.03465	2.25242	1.85638	2.27018	2.7562	3.05373	3.47864	3.81353	3.08889	2.77801	3.06632	2.66575	2.70313
immunoglobulin heavy constant alpha 2	IGHA2	P01877	1	21	1	75.3	36.526	340	0	0	0	0	0	0	0	0	0	0	0	0	0	0	0	0	0	0	0	0	0	0	0	0.00162564
apolipoprotein A1	APOA1	P02647	3	40	40	81.3	30.777	267	1.11899	0.645187	0.589329	0.582468	0.443344	0.970058	0.472709	0.498335	1.01272	0.758672	0.413987	0.58682	0.378764	1.25184	0.657668	0.530671	0.302297	0.694495	1.24331	0.566639	0.950652	0.750128	0.42226	1.36036
apolipoprotein E	APOE	P02649	5	25	25	68.1	36.154	317	0.0717597	0.0620711	0.0400275	0.034268	0.0398777	0.0328582	0.0545718	0.0159192	0.0440436	0.0850415	0.0157252	0.0410887	0.0450198	0.0512309	0.0326851	0.0417297	0.0442254	0.0193083	0.0592614	0.026157	0.0332011	0.0190319	0.0349716	0.0918044
fibrinogen alpha chain	FGA	P02671	3	26	26	35.3	94.972	866	0	0	0.00350194	0.00375501	0.00585638	0.00126634	0.000890572	0.00117075	0.00213078	0.00442763	0.00242073	0.00278914	0.000987205	0.000194326	0.00277353	0.000774076	0	0.00203175	0.00872336	0.00161415	0.0088009	0.00331502	0.002907	0.00194478
fibrinogen beta chain	FGB	P02675	3	25	25	61.5	55.928	491	0.00907353	0.0126881	0.00717598	0.00784835	0.00555042	0	0	0.000793163	0.00104165	0.00980054	0.0038163	0.000676929	0.0183964	0	0.0175706	0.006887	0.0089331	0	0.0206613	0.000970898	0.0108496	0.00872315	0	0.01752
fibrinogen gamma chain	FGG	P02679	5	24	24	57.2	51.511	453	0.000891692	0.00022555	0.0017176	0.00618743	0.0085368	0	0.000514761	0.00217723	0.00537443	0.00346458	0.00177797	0.00382612	0.00077076	0.000847773	0.00752691	0.000650428	0.000229338	0.000418499	0.0114692	0.00273485	0.00703202	0.00975431	0.00149803	0.0019581
amyloid P component, serum	APCS	P02743	1	2	2	9.4	25.387	223	0	0	0	0	0	0	0	0	0	0.00313728	0	0	0	0.00124152	0	0	0	0	0	0.000426438	0	0	0	0
complement C9	C9	P02748	2	12	12	22.2	63.173	559	0.000558503	0	0.00171871	0.00282252	0.00204965	0.00290101	0.00084821	0.00539449	0.00720827	0.0132728	0.0017128	0.0108026	0.0016023	0.000451521	0.002696	0.00184615	0	0.00408181	0.0126303	0.00768265	0.0103528	0.0195258	0.00651527	0.00105193
apolipoprotein H	APOH	P02749	5	14	14	55.1	38.298	345	0	0	0	0.00601469	0	0	0.000635585	0.00253176	0.00281921	0.00193825	0.00104962	0.00153045	0.000575163	0	0.00479928	0	0	0	0.0061748	0	0.0066035	0.00310333	0	0.00236137
leucine rich alpha-2-glycoprotein 1	LRG1	P02750	1	13	13	50.1	38.177	347	0.0349608	0.0257714	0.0306488	0.0199205	0.0275978	0.0243767	0.0309743	0.0328394	0.0238794	0.0296113	0.017106	0.0288205	0.0348137	0.0192427	0.0446706	0.0475658	0.0156267	0.0385102	0.0227969	0.0453298	0.0274058	0.0456024	0.0143022	0.0463709
fibronectin 1	FN1	P02751	3	38	38	21.6	262.62	2386	0.00114728	0.000773131	0	0.000166205	0.00180257	0.000648151	0.00501665	0	0.0294671	0.00032624	0	0.00366035	0	0.000888201	0.00548746	0	0	0.00302719	0.00061849	0	0.000149871	0	0	0.0081521
alpha-1-microglobulin/bikunin precursor	AMBP	P02760	3	6	6	19.6	38.999	352	0.00255325	0.00623319	0.000315349	0.00407326	0.000486631	0.00419556	0.00398408	0.000222453	0.0021295	0.00105829	0.00241133	0.0135503	0	0.00491907	0.505184	0	0	0.000666475	0.000187023	0.0138366	0.00294996	0.0221765	0.00691376	0.450968
orosomucoid 1	ORM1	P02763	1	10	7	45.3	23.511	201	0.0376092	0.0838682	0.127832	0.0193332	0.0887277	0.0392681	0.064979	0.0451265	0.0557969	0.0657899	0.0737178	0.0439443	0.0250959	0.0964249	0.189266	0.0201271	0.0531777	0.0558869	0.11717	0.0127617	0.0577329	0.201201	0.0578156	0.119875
alpha 2-HS glycoprotein	AHSG	P02765	3	8	8	30.5	39.324	367	0	0.00214852	0	0.000463466	0.00141304	0.00432014	0.00205543	0.00115763	0.00437953	0.00480574	0	0	0.00175139	0	0	0	0	0	0.00330553	0.00232378	0.00191747	0.00391328	0	0
transthyretin	TTR	P02766	3	11	11	73.5	15.887	147	0.00046038	0.000443877	0.00647101	0.00738646	0.00628767	0.00324411	0.000886448	0.00189602	0.00520204	0.00770741	0.00503116	0.00512801	0.00284051	0.000519124	0.0134588	0.00155085	0	0.000735477	0.0134861	0.00371837	0.0156842	0.0100551	0.00529208	0.00252935
transferrin	TF	P02787	7	55	54	70.6	77.063	698	0.0336135	0.0307983	0.0176961	0.0342909	0.0336364	0.0255582	0.0279427	0.0487273	0.0185722	0.0348306	0.01649	0.0201532	0.0150474	0.0214753	0.0579189	0.0151267	0.0113013	0.0379295	0.0221063	0.0201173	0.0250564	0.0280003	0.0116453	0.0309376
lactotransferrin	LTF	P02788	4	111	108	91.7	78.181	710	8.31575	8.10345	5.74515	5.03421	8.96914	5.61425	5.0776	7.06725	7.23311	7.35926	5.28604	8.30618	6.94551	9.8001	6.08106	5.54123	4.16412	5.41394	8.51819	5.65907	6.06005	7.5927	6.93376	7.46691
hemopexin	HPX	P02790	2	19	19	55.2	51.676	462	0	0.0186685	0	0.0013753	0.00273161	0.0200657	0.020927	0.00904143	0.00587516	0.011938	0	0.00987228	0.00522488	0.0164642	0.0209322	0.0104458	0.00317926	0.0221753	0.0413028	0.0465277	0.00688918	0.00872806	0.00485585	0.0592568
angiogenin	ANG	P03950	1	4	4	38.8	16.55	147	0	0	0.000365965	0.000277558	0.000581372	0	0	0	0	0.000583373	0	0	0	0	0.0007233	0	0	0	0.00125425	0	0	0.00261444	0	0
complement component 4 binding protein alpha	C4BPA	P04003	3	14	14	31.5	67.033	597	0	0	0	0.00383217	0.00661732	0	0	0	0	0.00308398	0	0	0	0	0	0	0	0	0.001709	0	0.00298782	0.00188299	0	0
vitronectin	VTN	P04004	4	14	14	41.6	54.305	478	0.0186515	0.0181123	0.0433099	0.00275316	0.00428388	0.0156759	0.031154	0.0260884	0.031626	0.0166749	0	0.01782	0.0218645	0.0778874	0.0491353	0.0232452	0	0.0260655	0.0833543	0.0195369	0.0370316	0.0223873	0.0262173	0.0703219
glucosylceramidase beta	GBA	P04062	1	5	5	13.1	59.716	536	0.00769981	0.010398	0.00143199	0.004249	0.00198967	0.00233579	0.00194494	0.00297689	0.00989567	0.00375715	0.00147741	0.00306173	0.00472176	0.00386268	0	0.0024822	0	0.00349538	0.00716417	0.00576656	0.00345909	0.00387691	0.00249105	0.00967777
fucosidase, alpha-L- 1, tissue	FUCA1	P04066	1	12	12	31.1	53.688	466	0.0093133	0.0116729	0.0074328	0.00813788	0.00667367	0.00201071	0.00231444	0.0106488	0.0057225	0.00824251	0.00293827	0	0.012017	0.0310668	0.0106858	0.00163029	0.00180729	0.0126197	0.0133254	0.00682867	0.0176759	0.0254961	0.0253122	0.00999123
apolipoprotein B	APOB	P04114	4	81	81	20.5	515.6	4563	0.0345578	0.00133245	0.00451007	0.00606914	0.0137844	0.00184136	0.00223654	0.0232624	0.000643872	0	0	0.00517203	0.00211238	0.00189614	0.00219207	0.00126503	0.000542696	0.000690949	0.00197866	0.00235122	0.00282312	0.000951839	0.0022724	0.0142685
immunoglobulin kappa variable 3-15	IGKV3-15	P04207	1	1	1	12.4	14.275	129	0	0.000507011	0.000680353	0.000292965	0	0	0	0.000614466	0	0.000398866	0	0.000718848	0	0	0.000902667	0	0	0	0.00133728	0	0.000274176	0.00219937	0	0
immunoglobulin lambda variable 1-47	IGLV1-47	P04208	1	3	1	37.6	11.725	109	0.00145738	0.000551899	0.000173557	0	0.000238505	0.000745546	0.000399864	0.000615675	0.000150933	0.000822057	0	0.000779973	0.000367372	0.000145846	0.00301117	0.000564652	0	0.000789888	0.000339006	0.000145923	0.000297348	0.00088475	0.000529635	0.00123708
alpha-1-B glycoprotein	A1BG	P04217	3	17	17	49.9	54.253	495	0	0	0.00378355	0	0.00199188	0	0	0	0.00133694	0.00343555	0.00103058	0	0	0	0.00245005	0	0	0	0	0.00150469	0	0.00905688	0	0
keratin 1	KRT1	P04264	4	49	36	66.3	66.038	644	0.108739	0.0498931	0.197906	0.183888	0.289201	0.128792	0.0833444	0.127345	0.105918	0.207434	0.0947471	0.22061	0.0745465	0.0574644	0.261315	0.0792539	0.055216	0.0558188	0.336484	0.101517	0.297504	0.332574	0.136691	0.0803591
glyceraldehyde-3-phosphate dehydrogenase	GAPDH	P04406	3	17	17	66.9	36.053	335	0.0420742	0.0341085	0.0434961	0.0209855	0.0254313	0.0431137	0.044717	0.0170165	0.0136324	0.016469	0.0216176	0.0369085	0.00742083	0.0111722	0.0538644	0.0137076	0.0154769	0.0406716	0.0254465	0.0220499	0.0327125	0.0186485	0.0248716	0.0400583
immunoglobulin kappa variable 1-16	IGKV1-16	P04430	1	1	1	16.7	11.84	108	0	0	0.000561744	0.000117906	0.00101356	0	0	0.000247188	0	0.000515009	0.000210016	0.000601624	0	0	0.00129069	0	0	0	0.00234001	0	0.00172581	0.00577611	0.000103093	0
amylase, alpha 1A	Amy1a	P04745	9	26	21	67.9	57.767	511	0.41262	0.0650001	0.304329	0.185773	0.133616	0.173144	0.213857	0.0585937	0.111904	0.177291	0.0627418	0.024894	0.11469	0.010686	0.146152	0.0485034	0.127349	0.171208	0.0320325	0.104285	0.103238	0.0408918	0.0453755	0.128431
heat shock protein family B	HSPB1	P04792	3	12	12	68.3	22.782	205	0	0	0	0	0	0	0	0	0	0	0	0	0	0	0	0	0	0	0	0	0	0	0	0
amyloid beta precursor protein	APP	P05067	5	14	12	14.8	86.942	770	0.0224376	0.0132353	0.00790881	0.00958701	0.00475914	0.00206509	0.00686042	0.00779458	0.00834379	0.0113358	0.000350144	0.00517086	0.00841781	0.00352295	0.0165641	0.00813446	0.00362474	0.011285	0.0072885	0.0162641	0.00595802	0.00694244	0.00475604	0.0257865
S100 calcium binding protein A8	S100A8	P05109	1	3	3	29	10.834	93	0	0	0	0.000642401	0	0.00169412	0	0.000517773	0	0	0	0	0	0	0.0023692	0	0	0.00130202	0.00109512	0.000668596	0.00223553	0.00139414	0	0
serpin family G member 1	SERPING1	P05155	5	17	17	31	55.154	500	0.000514668	0	0.00604237	0.006053	0.00990387	0.000767715	0.000284371	0.00321936	0.00179465	0.00739851	0.00295777	0.00931401	0.0013494	0.000648727	0.00778829	0.000913493	0	0	0.01558	0.00177027	0.0194856	0.0182248	0.00483076	0.00371735
intercellular adhesion molecule 1	ICAM1	P05362	3	3	3	6.2	57.825	532	0	0.00194544	0.00097302	0	0	0	0	0	0	0	0	0.0014756	0	0	0	0	0	0	0.0020153	0	0	0	0	0.0056752
ribosomal protein lateral stalk subunit P1	RPLP1	P05386	1	1	1	14	11.514	114	0	0	0	0	0	0	0	0	0	0	0	0	0	0	0	0	0	0	0	0	0	0.00178228	0	0
ribosomal protein lateral stalk subunit P2	RPLP2	P05387	2	2	2	24.3	11.665	115	0.000546534	0	0.00185423	0.00205612	0.00250475	0.00128027	0	0.000203486	0.00071586	0.000799437	0	0.00197407	0.00135848	0	0.00191988	0	0	0	0.00424715	0	0.00141371	0.00246822	0.00064412	0.00017309
fatty acid binding protein 3	FABP3	S4R371	3	13	13	81.1	14.787	132	0.668633	0.440411	0.418243	0.358606	0.288627	0.511144	0.261815	0.243802	0.751616	0.677226	0.275209	0.543499	0.518411	1.32576	0.970841	0.35666	0.219447	0.401199	0.908054	0.369701	0.682474	0.728993	0.377615	1.53399
serpin family D member 1	SERPIND1	P05546	1	5	5	10.6	57.07	499	0	0	0	0	0	0	0	0	0	0	0	0.000124528	0	0	0.000636447	0	0	0	0	0	0	0	0	0
casein beta	CSN2	P05814	1	12	12	52.2	25.382	226	19.1648	24.3871	26.4743	43.9696	25.2202	28.7051	23.123	30.2499	37.5607	20.245	35.4106	23.3571	28.5094	32.1078	18.0984	28.3194	31.8836	24.0373	24.5784	26.1812	25.7245	18.9852	25.1252	20.7422
immunoglobulin kappa variable 3-20	IGKV3-20	P06311	1	1	1	12.5	14.07	128	0	0	0	0.000578375	0	0	0	0	0	0	0	0	0.00182667	0	0	0	0	0	0	0	0	0	0	0.00404492
immunoglobulin kappa variable 4-1	IGKV4-1	P06312	4	3	1	29.8	13.38	121	0	0	0	0	0	0	0	0	0	0	0.000521966	0	0	0	0.000297141	0	0	0.00629562	0	0.00401629	0	0	0.000480659	0.00153446
gelsolin	GSN	P06396	8	22	22	43.7	85.696	782	0.00970346	0.011517	0.00591651	0.00624038	0.0102488	0.00314657	0.0144067	0.0159277	0.0388902	0.00657012	0.0119791	0.0204867	0.0149992	0.00827747	0.0278323	0.0177554	0.00909404	0.0105764	0.0367009	0.0254736	0.0289723	0.0246915	0.0271219	0.0224072
S100 calcium binding protein A9	S100A9	P06702	1	6	6	70.2	13.242	114	0.0113679	0.0431549	0.00452957	0	0	0.0302901	0.0286861	0	0.024989	0	0.0204986	0	0.0118873	0.0553741	0.0244554	0.00797329	0	0.0195408	0.0492886	0.0170916	0.00531797	0.0323486	0	0.0040261
apolipoprotein A4	APOA4	P06727	2	33	33	69.2	45.398	396	0.00123017	0.00239452	0.0109284	0.0218278	0.00936462	0.00415264	0.00269636	0.00787206	0.00757752	0.0322834	0.011355	0.0133929	0.00547922	0.000456622	0.0161461	0.00184131	0.000963131	0.00539743	0.0405481	0.007158	0.0319886	0.0366851	0.00836009	0.00832621
enolase 1	ENO1	P06733	8	33	30	79.5	47.168	434	0.0472349	0.0259213	0.0969584	0.0446305	0.0839988	0.0634947	0.0243419	0.0752183	0.0446645	0.0444999	0.0339635	0.0432626	0.0543984	0.130828	0.0848324	0.0459191	0.0637053	0.0398147	0.0699855	0.0475066	0.0652778	0.055977	0.0351944	0.216243
lipoprotein lipase	LPL	P06858	4	18	18	49.7	53.162	475	0.00796329	0.0025985	0.0129374	0.0269274	0.0134637	0.0112168	0.0077764	0.00972038	0.0106933	0.0235231	0.00781821	0.0192416	0.00806109	0.00256506	0.0281268	0.00495897	0.00255514	0.00411169	0.0315102	0.0100671	0.0281157	0.0319721	0.0126321	0.00309738
diazepam binding inhibitor, acyl-CoA binding protein	DBI	P07108	3	4	4	48.3	10.044	87	0	0	0	0	0	0	0	0	0	0	0	0	0	0	0	0	0.000181683	0	0	0	0	0.000189468	0	0
lactate dehydrogenase B	LDHB	P07195	4	7	7	24.9	36.638	334	0.00033617	0.000393597	0	8.13713e-05	0	0	9.25246e-05	0.000206881	0.000245109	7.40146e-05	0	0	0.000123135	4.25099e-05	0.000362091	0	0	0.000138707	0	0.000114348	9.41416e-05	0.000124743	0.000146229	0.000123103
prolyl 4-hydroxylase subunit beta	P4HB	P07237	12	10	10	20.3	57.116	508	0.0132297	0	0.00488461	0.00400041	0.00500807	0.00715972	0	0.00319522	0.0101177	0	0	0.00541318	0.00916601	0.00435634	0.00367989	0.00443229	0	0.00377702	0	0.00431369	0.00371975	0.00419962	0	0.0210778
cathepsin D	CTSD	P07339	6	11	11	36.7	44.552	412	0.000535497	0	0	0.00249307	0.00448757	0.00281575	0.00263949	0.0111267	0.000392773	0.00175139	0.000315387	0.00186054	0.00242402	0.00220727	0.00615191	0.00245576	0.00762396	0.00129092	0.00202453	0.00288337	0.00120965	0.00233689	0.00249056	0.00866356
complement C8 alpha chain	C8A	P07357	1	3	3	7.5	65.163	584	0	0	0	0	0	0	0	0	0	0	0	0	0	0	0.00416297	0	0	0	0	0	0	0	0	0.0019197
tubulin beta class I	TUBB	Q5JP53	20	6	6	18.1	47.766	426	0	0	0	0	0	0	0	0	0	0	0	0	0	0	0.000510744	0	0	0	0.000296579	0	0	0.00041604	0	0
casein kappa	CSN3	P07498	1	10	10	53.8	20.305	182	8.85241	9.13362	9.77618	7.32563	9.68954	8.72613	7.68221	10.0191	6.65238	8.11085	7.96932	9.18662	9.12756	10.6567	7.36962	10.2302	7.19934	8.21919	8.20671	6.13752	8.17208	11.8329	9.98377	7.8238
prosaposin	PSAP	P07602	3	27	27	54	58.112	524	0	0	0	0	0.00757838	0.0266583	0	0	0	0.00845857	0	0	0	0	0	0	0	0	0	0	0	0	0	0
hexosaminidase subunit beta	HEXB	P07686	5	9	9	21.6	63.111	556	0.00400962	0.00460322	0.0019883	0.00165822	0.00136185	0.00122906	0.00112346	0.00482571	0.0023776	0.00113248	0.000205465	0.00336458	0.00264237	0.00181612	0.00230398	0.00234793	0.000709473	0.000835056	0.00333391	0.00162856	0.00178767	0.000429561	0.00257199	0.00244129
profilin 1	PFN1	P07737	4	10	10	73.6	15.054	140	0	0	0	0	0	0	0	0	0	0	0	0.000750598	0	0	0	0	0	0	0	0	0	0	0	0
adenine phosphoribosyltransferase	APRT	P07741	5	6	6	47.2	19.608	180	0.0242423	0	0	0	0	0	0	0.0109229	0	0	0	0	0	0.00355669	0	0	0	0	0	0	0	0	0	0
cathepsin B	CTSB	P07858	12	9	9	39.5	37.821	339	0.00226762	0.00228654	0	0.00361956	0	0.00239455	0.00181455	0.00138156	0.00429406	0.00350716	0	0	0.00309773	0.00112709	0.00517592	0	0.00192242	0.00230973	0.00178136	0.00485266	0.000997855	0.00190284	0	0.00807102
heat shock protein 90 alpha family class A member 1	HSP90AA1	P07900	4	27	16	38	84.659	732	0.0156864	0.0140081	0.0106395	0.0086959	0.00726873	0.00263192	0.0182305	0.0152783	0.00273049	0.0191795	0.000637396	0.012925	0.000927118	0.0043484	0.0131486	0.0136912	0.00380876	0.0206116	0.0154842	0.0375424	0.00118881	0.00356569	0.0135026	0.0135975
thrombospondin 1	THBS1	P07996	4	21	21	23.1	129.38	1170	0.0100046	0	0.0044535	0.00466921	0	0.00370074	0	0.0014577	0.000510598	0.000544001	0	0.00294349	0.00346566	0.00349498	0.00414399	0	0.0070186	0.000552997	0	0.000899816	0.00441629	0.000513519	0.00202628	0.00824983
heat shock protein family A	HSPA1A	P08107	2	10	3	16.8	70.051	641	0	0	0	0	0	0	0	0	0	0	0	0	0	0	0	0	0	0	0	0	0	0	0	0
serpin family A member 6	SERPINA6	P08185	3	5	5	15.8	45.14	405	0	0	0.0046459	0.00115855	0.00441732	0.000441062	0	0.000253758	0.00134173	0.00114206	0.000570322	0.000712381	0.000445421	0	0.00308168	0	0	0	0.00397612	0.000991115	0.0059897	0.00443181	0.00173587	0.00116834
heat shock protein 90 alpha family class B member 1	HSP90AB1	P08238	4	25	11	36.5	83.263	724	0	0	0.00430354	0.00352436	0.00435034	0.000932298	0.000652031	0.00145913	0.00432511	0.00406319	0.00199051	0.00424172	0.00036898	0.000649563	0.00610343	0	0	0.000588231	0.0117104	0.000876854	0.00400662	0.0072629	0.0022047	0.000410465
superoxide dismutase 3, extracellular	SOD3	P08294	2	5	5	25.8	25.851	240	0	0	0	0	0	0	0	0	0	0	0	0	0	0	9.93995e-05	0	0	0	0	0	0	0	0	0
CD14 molecule	CD14	P08571	3	19	19	66.9	40.076	375	0.253533	0.257774	0.174472	0.124057	0.114774	0.254943	0.190187	0.155829	0.104231	0.254534	0.0407245	0.165076	0.117882	0.06902	0.15602	0.0600579	0.0698889	0.128616	0.0366609	0.11056	0.156589	0.119469	0.0737658	0.116287
complement factor H	CFH	P08603	2	21	18	23.6	139.09	1231	0	0	0.0019707	0.00088416	0.00199199	0	0	0	0	0.000409433	0	0.00260651	0	0	0.00044457	0	0	0	0.00219661	0	0.00147025	0.00371122	0	0
serpin family F member 2	SERPINF2	P08697	3	9	9	26.5	54.565	491	0.0214261	0.000324349	0.00833374	0.00756822	0.00914187	0.00170167	0.00375562	0.008053	0.00126189	0.00234679	0.00183253	0.00429275	0.000550053	0.00156469	0.00121086	0.002728	0.00145912	0.000930508	0.000422742	0.00913859	0.00517765	0.000228425	0.00104028	0.00522818
ribosomal protein S17	RPS17	P0CW22	6	3	3	31.1	15.55	135	0	0	0	0	0.000651832	0	0	0	0	0.000436517	0	0	0	0	0	0	0	0	0.000611242	0	0.00125894	0	0	0
fructose-bisphosphatase 1	FBP1	P09467	2	6	5	24.9	36.842	338	0	0	0	0.00142048	0	0	0	0	0	0.00210743	0	0.00158753	0.000787114	0	0	0	0	0	0.00185978	0	0.00187451	0	0	0
colony stimulating factor 1	CSF1	P09603	5	6	6	15.3	60.179	554	0	0	0	0	0	0	0	0	0	0	0	0	0	0	0	0	0	0	0	0	0	0.00129948	0	0
complement C4A	c4a	P0C0L4	2	107	4	68.5	192.78	1744	0	0	0.000547022	0	0.00284709	0	0	0	0	0.00129301	0	0	0.000487835	0	0.000743775	0	0	0	0.00367817	0	0.00252363	0.00258396	0	0
complement C4B	c4b	P0C0L5	2	105	3	67	192.75	1744	0.00878013	0	0.0447505	0.0380176	0.0262102	0.0257458	0	0.0209039	0.00937302	0.0246638	0	0.0279896	0.00234105	0	0.0104261	0.00537956	0	0.0150235	0.0264701	0.0126588	0.0462852	0.0445874	0.0188089	0.00854447
histone cluster 1 H2A family member j	Hist1h2aj	Q99878	18	4	4	21.1	13.936	128	0	0	0	0	0	0.0031799	0	0	0	0	0	0	0	0	0.034053	0	0	0	0	0	0	0	0	0.0510149
serum amyloid A1	SAA1	P0DJI8	2	4	2	52.5	13.532	122	0	0	0	0	0	0	0	0	0	0	0	0	0	0	0	0	0	0	0	0	0	0	0	0.000456579
major histocompatibility complex, class I, A	hla-a	P10316	8	6	1	23	40.976	365	0.0459408	0	0	0	0	0	0	0.00610973	0	0	0	0	0	0	0	0	0	0	0	0	0	0	0	0
secreted phosphoprotein 1	SPP1	P10451	3	15	15	57	35.422	314	0.586327	0.43042	0.553849	0.532073	0.810288	1.37791	0.404207	0.824558	1.02653	0.871304	1.44563	1.09222	2.9233	1.30088	1.54871	1.81731	1.31199	0.460522	4.95126	1.43188	3.20783	3.82662	2.70446	1.80927
protein tyrosine phosphatase, receptor type F	PTPRF	P10586	9	7	7	5	212.88	1907	0	0	0	0	0	0	0	0	0	0	0	0	0	0	0.00255989	0	0	0	0	0	0	0	0	0.00117844
complement C7	C7	P10643	1	13	13	20.5	93.517	843	0.00109416	0.00134384	0	0	0.00424549	0.000237126	0	0	0	0.000768294	0	0	0	0.000360811	0	0	0	0	0	0	0	0	0	0.000465302
clusterin	CLU	P10909	10	31	31	49.4	52.494	449	0.353895	0.280905	0.222055	0.124443	0.199046	0.153294	0.124785	0.133418	0.0755269	0.184819	0.0721721	0.223512	0.153939	0.184158	0.41823	0.150669	0.13136	0.162122	0.212373	0.144153	0.110262	0.246188	0.0982319	0.333095
heat shock protein family A	HSPA5	P11021	1	11	10	18.7	72.332	654	0	0	0	0	0.0022881	0.000546516	0	0	0	0	0	0	0	0.00106329	0	0	0	0	0	0	0	0	0	0
phosphorylase, glycogen; brain	PYGB	P11216	3	9	5	13.5	96.695	843	0.0001517	8.13956e-05	0	7.74846e-05	0	0	0	0	0	0	0	0	0.000174921	9.33938e-05	0.0003826	0	0	0	0	0	0	0	0	0.000290293
RAS like proto-oncogene B	RALB	P11234	8	3	3	15.5	23.408	206	0	0	0.00063303	0.0010875	0.00193807	0.000619112	0.000243032	0.000511368	0.000894058	0.00124807	0	0.000442365	0.000328021	0.000249378	0.000191253	0	0	0	0.00181365	0.000363558	0.00178972	0.00160937	0.000244158	0
phosphoribosyl pyrophosphate synthetase 2	PRPS2	P11908	10	8	8	32.7	34.769	318	0	0	0	0	0	0	0	0	0	0	0	0	0	0.000146096	0.000149226	0	0	0	0	0	0	0	0	0.000274689
prolactin induced protein	pip	P12273	1	8	8	58.9	16.572	146	0	0	0	0.00130658	0	0	0	0	0.000496975	0.00201931	0	0	0	0	0	0	0	0	0.00155049	0	0.00107158	0	0	0
eukaryotic translation elongation factor 2	EEF2	P13639	4	27	27	37.9	95.337	858	0.0152053	0.013323	0.0192663	0.00262398	0.00621658	0.0190426	0.0113914	0	0.00659614	0.0232345	0.00282257	0.010623	0.00194485	0.0100652	0.00789439	0.00468428	0	0.0210627	0.00730871	0.0156187	0.017946	0.00585131	0	0
farnesyl diphosphate synthase	FDPS	P14324	5	5	5	14.8	48.275	419	0	0	0	0.000206254	0	0	0	0.000185683	0	0.000857167	0	0	0	0	0	0	0	0	0.000748137	0	0.000512911	0.000276729	0	0
aldo-keto reductase family 1 member A1	AKR1A1	P14550	4	17	17	60.9	36.573	325	0.00576923	0.00558971	0.00964661	0.00387198	0.0104531	0.00353581	0.0053472	0.00441515	0.0056962	0	0	0.00513774	0.00943332	0	0.00747877	0.00511809	0.00722101	0	0.00672484	0.00668962	0	0.0101141	0.00559881	0.00843986
pyruvate kinase, muscle	PKM	P14618	11	14	14	33.7	57.936	531	0.0047845	0.00144665	0.00352636	0.00202123	0.00201037	0.000499207	0.000430083	0.00416148	0.000236993	0.000617344	0.00034414	0.00224587	0.000777107	0.000365636	0.00156542	0.00210053	0.000909465	0.00321844	0.000701832	0.00454304	0.00140114	0	0.000213312	0.000243354
heat shock protein 90 beta family member 1	HSP90B1	P14625	5	15	13	19.1	92.468	803	0	0	0	0	0.000581636	0	0	0.000145949	0.000183603	0.000257062	0.000207005	0.000166194	0.000407627	0.000942425	0.000610954	0.000186261	0	0	0.000468766	0	0.000705297	0.00160775	0.00184401	0
junction plakoglobin	JUP	P14923	5	13	13	26.2	81.744	745	0	0	0	0	0	0	0	0	0	0	0	0.000711641	0	0	0.000944059	0	0	0	0.000940828	0	0.000401488	0	0	0
beta-1,4-galactosyltransferase 1	B4GALT1	P15291	2	16	16	54.8	43.92	398	0.0722416	0.0564739	0.0849814	0.0612585	0.0304336	0.0596554	0.0778251	0.0455206	0.0631564	0.0657603	0.0379652	0.067541	0.048626	0.0478696	0.0740352	0.0681015	0.118924	0.0826453	0.0448909	0.105186	0.0940234	0.0672471	0.0769883	0.118485
folate receptor 1	folr1	P15328	1	11	11	53.7	29.819	257	0.0889166	0.0496619	0.0996844	0.0561777	0.0755152	0.0789591	0.0829066	0.129553	0.0403621	0.0686848	0.036503	0.0556511	0.0429285	0.0373826	0.0479759	0.0496276	0.0366045	0.0738384	0.0388193	0.104216	0.080287	0.0456569	0.0401141	0.0533206
immunoglobulin lambda like polypeptide 1	IGLL1	P15814	1	1	1	7	22.963	213	0.000658296	0.00103594	0	0	0	0	0	0	0	0	0	0.000564926	0	0.00308105	0	0	0	0	0.00129396	0.00101481	0.00135877	0	0.000673587	0.00165464
desmoplakin	DSP	P15924	1	33	33	14.4	331.77	2871	0	0	0	0	0	0	0	0	0	0	0	0	0	0	0	0	0	0	0	0	0	0.000114628	0	0
carbonyl reductase 1	CBR1	P16152	4	3	3	13.7	30.375	277	0.000879918	0.000385818	0	0	0	0	0	0	0.00106316	0	0	0	0	0	0	0.000592246	0.000677844	0.000834591	0.000415858	0	0	0	0	0.000602739
galactosidase beta 1	GLB1	P16278	5	7	7	14.5	76.074	677	0.0025515	0.00656973	0.00671715	0.00341587	0.00437767	0.00541303	0.00297182	0.000884078	0.00225233	0.00203067	0.000774726	0.003862	0.00176149	0.0014503	0.0144351	0.00215452	0.002095	0.0010034	0.00417233	0.00179693	0.00371132	0.00715526	0.00146439	0.00559991
heat shock protein family A	HSPA6	P17066	2	7	1	12.1	71.027	643	0	0	0	0.00192792	0	0	0.00203048	0.00183484	0.0028969	0.00190044	0.00231362	0	0.00241749	0.0027654	0	0	0.00183707	0	0	0.00193013	0	0	0	0.00143395
phosphofructokinase, liver type	PFKL	P17858	1	5	4	8.7	85.018	780	0.000161947	0	0.000319965	0	0	0	0.000236597	0	0	0.000181604	0	0.00012468	0	0.000219226	0	0.000336755	0.000114387	0	0.000153423	6.55239e-05	0	0	0	0.000167968
GM2 ganglioside activator	GM2A	P17900	2	5	5	33.7	20.838	193	0.00553956	0.00469596	0.00943484	0.00597639	0.00276505	0.00440818	0.00757121	0.0137202	0.00644676	0.00963216	0.0111156	0.0105217	0.0164803	0.00850323	0.0323119	0.0152006	0.0123003	0.00704435	0.013071	0.0139679	0.00949578	0.0156602	0.00712138	0.0162076
insulin like growth factor binding protein 2	IGFBP2	P18065	4	19	19	71.4	34.814	325	0.0513502	0.0446535	0.0616079	0.0462114	0.0684376	0.0251362	0.0301128	0.0200337	0.0888251	0.019309	0.0264833	0.030433	0.0266933	0.120707	0.111129	0.0329919	0.0504703	0.0217678	0.0665279	0.0311798	0.0724414	0.0309065	0.0328943	0.189664
ADP ribosylation factor 4	ARF4	P18085	4	8	3	49.4	20.511	180	0	0	0	0.00122506	0.00249026	0	0	0	0	0	0	0	0.00202574	0	0	0	0	0	0	0	0	0	0	0
immunoglobulin kappa variable 3-20	IGKV3-20	P18135	3	5	0	51.2	14.073	129	0.105487	0.101503	0.111276	0.0190268	0.069475	0.103564	0.0748109	0.0555796	0.0382108	0.0794669	0.0288083	0.0551408	0.016459	0.0365527	0.0422569	0.0240446	0.0147583	0.0565932	0.00850501	0.0409459	0.0766891	0.0392085	0.0212549	0.0261774
phosphoglycerate mutase 1	PGAM1	P18669	3	9	9	46.5	28.804	254	0.00406092	0.000261395	0.0340868	0.0211406	0.0013073	0.00117016	0.00366392	0.026285	0.00166543	0.00299532	0	0.00572873	0.00384301	0	0.00370159	0	0	0.000292307	0.000302484	0.00241695	0.00176722	0.000526299	0.00357886	0.00241827
histidine decarboxylase	HDC	P19113	1	1	1	1.7	74.14	662	0.000952664	0.000539712	0	0	0.000933408	0.00163526	0	0.000580608	0.0014281	0.00327658	0	0	0	0.00139361	0	0.000339175	0	0.000600148	0.00191606	0	0	0.000792643	0	0
gamma-glutamyltransferase 1	GGT1	P19440	11	8	8	17.2	61.409	569	0.0031154	0	0.00627086	0	0.00771108	0	0.00679627	0.00657371	0.00168545	0	0	0.00710667	0.00338542	0.0105769	0	0	0	0.00358031	0	0.00155483	0.00196258	0.00390364	0.00263109	0.0101936
orosomucoid 2	ORM2	P19652	1	10	7	46.8	23.602	201	0.00802041	0.0212254	0.00892539	0.00976951	0.00182084	0.00856194	0.00278175	0.0102981	0.020688	0.0148561	0.00064674	0.012124	0.0104095	0.00802412	0.0734453	0.0163088	0.000656551	0.00616831	0.0447986	0.00828003	0.0145237	0.0294281	0.0186012	0.017048
inter-alpha-trypsin inhibitor heavy chain 1	ITIH1	P19827	4	13	13	17.3	101.39	911	0.000179162	0.000378139	0.000665306	0	0.000713919	0.000694193	0.000691236	0.000712547	0.00108683	0.0028369	0.000836499	0.0015386	0.000974604	0.000381377	0.00174533	0.000953512	0	0.000231723	0.00118092	0.00210998	0.00157121	0.00517206	0.00121535	0.000929265
carboxyl ester lipase	CEL	P19835	2	52	52	50.5	79.321	753	3.86063	3.03775	2.87792	2.22217	2.00958	3.32611	1.89438	2.38903	2.74299	2.87994	2.03048	2.49263	3.29166	4.40986	2.84814	2.32163	1.54745	2.87465	4.70875	2.61012	3.60993	3.29708	2.62741	3.76694
C-X-C motif chemokine ligand 2	CXCL2	P19875	3	4	4	39.3	11.389	107	0	0	0.00126035	0.00198999	0.00141457	0	0	0.000611196	0	0.00166386	0	0	0	0	0.00426128	0	0	0	0.00328536	0	0.00774355	0.0075288	0.00126423	0.000569257
transcobalamin 1	TCN1	P20061	1	10	10	26.8	48.206	433	0.0284121	0.0131099	0.0203632	0	0	0.0138702	0.00159204	0.0172301	0.04633	0.0504079	0.0022586	0.0170144	0.022799	0.0080053	0.0569731	0.0102776	0	0.056224	0.0269815	0.0201425	0.010558	0.0536767	0.0314387	0.0181122
RAB5A, member RAS oncogene family	RAB5A	P20339	10	5	2	27.9	23.658	215	0.00188726	0	0	0.00128739	0.000825928	0	0	0	0	0.00156727	0	0	0	0	0.00127693	0	0	0	0.00258634	0	0	0	0	0.000511633
ephrin A1	EFNA1	P20827	1	2	2	13.2	23.787	205	0.0148171	0	0	0.00223922	0.00652148	0.00231245	0	0	0	0.00331038	0	0.0124972	0.00499741	0.0237425	0	0	0	0	0.0217262	0	0	0	0	0
aconitase 1	ACO1	P21399	1	19	19	33.2	98.398	889	0	0	0.00547951	0	0	0	0	0.00159739	0	0	0	0	0	0	0.00715096	0	0	0	0.00381076	0.00155958	0.00600259	0.00320802	0	0
lactoperoxidase	LPO	P22079	5	32	32	54.1	80.287	712	0.0207422	0.0317999	0.024169	0.0257779	0.0175934	0.0208955	0.0413647	0.0108862	0.0211632	0.0225209	0.0435887	0.021461	0.0237084	0.0135176	0.0194985	0.0137615	0.0089232	0.0146782	0.0165373	0.0177146	0.0140855	0.0214142	0.0219784	0.0242167
sterol carrier protein 2	SCP2	P22307	2	4	4	8.2	58.993	547	0	0	0	0	0	0.000181261	0	0	0.000159881	0	0	0	0	0	0.000174638	0	0.000540696	0	0	0.000117316	0.000280411	0	0	0.000111553
ubiquitin like modifier activating enzyme 1	UBA1	P22314	7	9	9	12.7	117.85	1058	0	0	0	0.00104361	0	0	0	0	0	0	0	0.000508983	0	0	0.00102996	0	0	0	0.00067925	0	0	0	0	0
calbindin 2	CALB2	P22676	5	5	5	23.2	31.54	271	0.00133186	0.000386289	0	0	0.000190457	0	0.000591542	0	0.000647378	0	0.00081908	0.000243599	0	0	0	0	0	0	0	0	0.00027096	0	0.000143741	0
mannose receptor, C type 1	MRC1	P22897	1	101	101	57.9	166.01	1456	0.280114	0.206992	0.255659	0.151762	0.31045	0.137406	0.243032	0.199177	0.199988	0.243536	0.177607	0.203893	0.272502	0.456329	0.242347	0.279846	0.249244	0.189834	0.49908	0.227378	0.296521	0.422071	0.247683	0.389109
immunoglobulin heavy variable 1/OR15-1	IGHV1OR15-1	P23083	1	1	1	10.3	13.009	117	0.00118198	0.000536652	0.002274	0.000444765	0.000214313	0.00153636	0.00221592	0	0	0.000406753	0	0.000962529	0.00093226	0.00156243	0.0017973	0	0	0	0.000123571	0	0	0	0	0
carbonic anhydrase 6	ca6	P23280	3	15	15	61.4	35.366	308	0.00724048	0.00769068	0.0744487	0.0951528	0.14488	0.0332329	0.0197289	0.0698037	0.0507457	0.105926	0.0509305	0.0964282	0.0560292	0.0122709	0.122442	0.0317764	0.00892815	0.0268038	0.207944	0.070958	0.239653	0.249766	0.103736	0.0614141
peptidylprolyl isomerase B	PPIB	P23284	1	11	11	50.9	23.742	216	0.00173353	0.00323115	0.00515396	0.00283986	0.0025474	0.00321707	0.00193084	0.0011339	0.00338598	0.00171184	0.00136396	0.00319718	0.00197399	0.00209263	0.0026104	0.000954859	0.00179949	0.00394252	0.00674154	0.0045085	0.00300495	0.00854129	0.00165277	0.000425957
tryptophanyl-tRNA synthetase	WARS	P23381	22	7	7	19.1	53.165	471	0	0	0	0	0	0	0	0	0	0	0	0.000531734	0	0	0	0	0	0	0.00212597	0	0.00089953	0.000718672	0	0
ribosomal protein S3	RPS3	P23396	13	7	7	33.7	26.688	243	0.00172101	0.00107917	0.00152329	0	0.000443633	0	0.000361957	0	0	0.000418768	0	0	0.00130057	0.00245414	0.000245626	0	0.000420528	0.000641828	0.00114876	0.000600579	0.000535024	0.000861846	0	0.00151669
cofilin 1	CFL1	P23528	8	10	10	71.1	18.502	166	0.0143189	0.0178194	0.0100739	0.0140279	0.0187761	0.0182211	0.0182682	0.0128715	0.031763	0.0179747	0.0154547	0.0264359	0.0205942	0.0303916	0.0476098	0.0190747	0.0198352	0.0238571	0.0461298	0.0157523	0.0195629	0.0153486	0.0177513	0.0595608
glutamic--pyruvic transaminase	GPT	P24298	1	2	2	4.2	54.636	496	0.000272408	0.00136435	0.000481588	0.00122423	0.0001052	0.000213827	0.000806561	0	0.000408442	0	0.000190786	0.00185723	0	0.000849111	0.197504	0	0	0	0	0.00328695	0	0.00389027	0.000314717	0.147366
eukaryotic translation elongation factor 1 beta 2	EEF1B2	P24534	4	3	3	16.4	24.763	225	0	0	0	0	0	0	0.00126643	0	0	0.00100664	0	0	0	0	0	0	0	0	0	0	0	0	0.0012791	0
tenascin C	TNC	P24821	2	54	2	32.3	240.85	2201	0	0	0.00206289	0.00171875	0	0.0015957	0	0.00110729	0.00084172	0	0	0	0	0	0.00196602	0	0	0	0	0.00108095	0.00227318	0	0	0
alpha-2-glycoprotein 1, zinc-binding	AZGP1	P25311	3	15	15	57.7	34.258	298	0.113954	0.170726	0.0705523	0.0937521	0.0443291	0.153324	0.0683548	0.0766828	0.243184	0.0612955	0.0747272	0.130956	0.120648	0.286143	0.123496	0.37393	0.0269912	0.0631713	0.286264	0.087132	0.254501	0.301363	0.0755393	0.237809
ribosomal protein S12	RPS12	P25398	1	2	2	18.9	14.515	132	0.00139707	0	0.00112507	0.000668725	0	0	0	0	0.000715969	0	0	0	0	0.00410696	0.000544848	0	0	0	0	0	0	0.00132587	0.00104158	0.00544318
cathepsin S	CTSS	P25774	3	14	14	58.6	37.495	331	0.0309368	0.0139841	0.0197994	0.0233637	0.0290723	0.00346156	0.0217513	0.00826259	0.0172288	0.0102559	0.00476804	0.0204746	0.00845256	0.0111597	0.0117492	0.0020174	0.00733242	0.0124924	0.0161142	0.0164517	0.0175481	0.00394001	0.00933116	0.0147423
proteasome subunit alpha 3	PSMA3	P25788	2	3	3	14.1	28.433	255	0	0	0	0.000908193	0.00205113	0	0	0	0	0	0	0.00111844	0	0	0.00198565	0	0	0	0.00211173	0	0.00192187	0.00411966	0	0
moesin	MSN	P26038	1	17	10	27.9	67.819	577	0	0	0	0.000192213	0.00319734	0	0	0	0	0.000323754	0	0.000743041	0.00111637	0	0	0	0	0	0.0024932	0.000347718	0.00267475	0.00324267	0	0
ribosomal protein L13	RPL13	P26373	5	6	6	28.9	24.261	211	0	0	0	0.000336015	0.00125648	0	0	0.000255975	0.000141295	0.000380501	0	0	0	0	0.00235472	0	0	0	0.00132678	0	0.000383139	0.00119267	0	0
eukaryotic translation elongation factor 1 gamma	EEF1G	P26641	1	5	5	14	50.118	437	0	0	0	0	0	0	0	0	0	0	0	0	0	0.000390528	0	0	0	0	0	0	0	0.000511406	0	0
stomatin	STOM	P27105	1	4	4	17.4	31.73	288	0.00241883	0.000950126	0.00231496	0.00536504	0.00296079	0.00577357	0.0055361	0.00437054	0.0050585	0.00500619	0.000674079	0.00571705	0.00206151	0	0.0121397	0.000512957	0.00131861	0.0064549	0.00852786	0.0029319	0.00561917	0.0125318	0.00292673	0.000936974
paraoxonase 1	PON1	P27169	2	6	6	23.1	39.731	355	0	0	0	0.000829823	0.00402695	0	0	0	0	0.00176894	0	0.000660645	0	0	0	0	0	0	0.00258744	0	0.00109886	0.00255113	0	0
tyrosine 3-monooxygenase/tryptophan 5-monooxygenase activation protein theta	YWHAQ	P27348	2	10	4	34.7	27.764	245	0	0	0.00029192	0.000264095	0	0	0.000363576	0	0.000385761	0.000486482	0	0	0.000255949	0	0.000320501	0	0	0.000291773	0	0	0.000390851	0.000352666	0.000918842	0.000296552
ribosomal protein L10	RPL10	X1WI28	10	7	7	39	22.975	200	0.000469629	0.000650503	0	0.0014073	0.00129097	0.000941409	0	0.000316674	0	0	0	0.000384162	0.00158076	0.00661604	0.000894056	0.00117526	0.000830298	0	0.00178074	0	0.000988242	0	0.00173512	0.00316007
calreticulin	CALR	P27797	3	7	7	26.4	48.141	417	0.00116138	0.00408222	0.00507316	0.00177189	0.00183596	0.00391263	0.00218598	0	0.000381853	0.00571473	0.00171308	0.00155387	0.00207888	0.00155495	0.00388194	0.00170753	0.00629068	0.00547399	0.00161674	0.00309415	0.000836271	0.00345854	0	0.00681719
proteasome subunit alpha 5	PSMA5	P28066	1	4	4	22.4	26.411	241	0	0	0	0.000369943	0.00247815	0	0	0	0	0.00146459	0	0	0	0	0	0	0	0	0	0	0	0	0	0.000730077
proteasome subunit beta 4	PSMB4	P28070	1	4	4	22.7	29.204	264	0	0	0	0	0	0	0	0	0	0	0	0	0	0	0	0	0	0	0.00013415	5.89967e-05	0	0	0	9.93983e-05
granulin precursor	GRN	P28799	6	13	13	27.2	63.544	593	0.00395328	0.00034271	0.00290903	0.00233817	0.0018289	0.00196404	0.00609414	0.000210889	0.00780726	0	0.00249427	0.00189502	0.00191131	0.00140586	0.00410094	0.00453164	0.00690037	0.00381841	0.00304334	0.00369646	0.00611644	0.00102011	0.0046107	0.00402357
cellular retinoic acid binding protein 2	CRABP2	Q5SYZ4	2	5	4	58.5	9.2515	82	0	0	0.000516325	0	0	0	0	0	0	0	0	0	0	0	0	0	0	0	0.000577413	0	0	0.00205953	0	0
serpin family A member 4	SERPINA4	P29622	1	2	2	8.9	48.541	427	0	0	0	0	0	0	0.000623772	0	0	0	0	0	0	0	0.000662753	0	0	0	0	0.00089945	0	0	0	0.00120352
peroxiredoxin 6	PRDX6	P30041	1	14	14	70.5	25.035	224	0.00815331	0.0044964	0.00474854	0.00256945	0.00701491	0.00213622	0.0055361	0.00740673	0.00412533	0.00300304	0.00269458	0.00304112	0.00575673	0.000138701	0.00245721	0.00464556	0.0010155	0.00428061	0.00354395	0.00410589	0.000756526	0.00190741	0.00240768	0.00472831
biliverdin reductase B	BLVRB	P30043	3	5	5	35.4	22.119	206	0	0	0	0	0	0	0	0	0	0	0	0	0	0	0.00651126	0	0	0	0	0	0	0	0	0.000255436
peroxiredoxin 5	PRDX5	P30044	1	5	5	25.2	22.086	214	0	0	0	0	0	0	0	0	0	0	0	0	0	0	0	0	0	0	0	0	0	0.0025588	0	0
ribosomal protein L12	RPL12	P30050	1	3	3	24.2	17.818	165	0	0	0	0.000607478	0.000630083	0	0	0	0	0	0	0	0	0	0	0	0	0	0	0	0	0	0	0
cytidine/uridine monophosphate kinase 1	CMPK1	P30085	2	6	6	40.8	22.222	196	0	0	0.00104612	0.00152021	0.00138866	0	0	0	0	0.000485216	0	0	0.000767703	0	0	0	0	0	0.00156815	0	0.00339562	0.0060833	0	0
phosphatidylethanolamine binding protein 1	PEBP1	P30086	1	10	10	72.7	21.057	187	0.00391947	0.00314513	0.00212688	0.00180813	0.0020377	0.00265014	0.00176429	0.00100854	0.00460561	0.00270333	0	0.00298292	0.00278302	0.00705209	0.00677297	0	0.0012205	0.00241739	0.00586727	0.00369967	0.00678393	0.00483916	0.00220535	0.0119849
syndecan 4	SDC4	P31431	1	3	3	18.2	21.641	198	0.000370294	0	0.000786144	0.000894787	0.00235682	0.00014811	0	0.0006	0.000703296	0.00123325	0	0.0015682	0	0	0.00180323	0	0	0.000163064	0.0066216	0	0.00563475	0.00448445	0.000590483	0.000249746
tyrosine 3-monooxygenase/tryptophan 5-monooxygenase activation protein beta	YWHAB	P31946	4	12	4	43.5	28.082	246	0.000695058	0.00141285	0.00441709	0.00765909	0.00812289	0.0027414	0.0021037	0.0013155	0.00413519	0.00653847	0.00221321	0.00473375	0.000691261	0.000254424	0.00674856	0.00180887	0.000421531	0.00147264	0.0122437	0.00268193	0.00966494	0.00807043	0.00758853	0.00149469
stratifin	SFN	P31947	1	10	6	44	27.774	248	0.000558114	0.000179859	0.000768032	0.00212844	0.00613285	0.0002116	0.000417807	0.00151252	0.000625793	0.0026789	0.000228202	0.00324681	0.000872172	0.000370214	0.00165543	0.000179291	0	0.000198472	0.00428989	0.00080344	0.00896039	0.0056439	0.00187359	0.000953407
S100 calcium binding protein A11	S100A11	P31949	1	3	3	33.3	11.74	105	0.00630589	0.00229898	0.00290174	0.00225841	0.00369266	0.000422012	0.00236688	0.00632828	0.00469144	0.000471923	0.000824675	0.0013553	0	0.00148425	0.00256331	0	0.000588061	0.00268125	0.00178311	0.00314126	0.00481663	0	0.00125769	0.00418681
peroxiredoxin 2	PRDX2	P32119	2	7	6	30.3	21.892	198	0	0	0	0.000611834	0.00144764	0	0	0.00027311	0	0.000311255	0	0.00147852	0	0	0.00104329	0	0	0	0.00243864	0	0.00382876	0.00208637	0.000323217	0
ribonuclease A family member 4	RNASE4	P34096	1	9	9	49.7	16.84	147	0	0	0	0	0	0	0	0	0	0	0	0.000627414	0	0	0.000504574	0	0	0	0	0	0.00250382	0.00119091	0	0
serine hydroxymethyltransferase 1	SHMT1	P34896	9	10	10	27.7	53.082	483	0	0	0	0.000850964	0.000999181	0	0	0.000418544	0	0.0012617	0	0.00136792	0	0	0.00284794	0.000375013	0	0.000413598	0.0037775	0.000568423	0.00428623	0.00492483	0.00117643	0.000515289
keratin 9	KRT9	P35527	3	39	39	74.3	62.064	623	0.147215	0.206265	0.333461	0.206134	0.207604	0.296942	0.177335	0.181751	0.274642	0.310584	0.26496	0.205019	0.190668	0.142631	0.471216	0.0763847	0.130153	0.205215	0.528867	0.20357	0.307127	0.354155	0.217864	0.118973
myosin heavy chain 9	MYH9	P35579	1	4	4	2.6	226.53	1960	0	0	0.00472299	0	0	0	0	0	0.00234031	0	0	0	0	0.00166774	0	0	0	0	0	0	0	0	0	0
glutaredoxin	GLRX	P35754	1	2	2	11.3	11.776	106	0	0.00136094	0	0	0	0	0	0	0	0	0	0	0	0.00767377	0.00400296	0	0	0	0	0.000978216	0	0	0	0.00409849
chitinase 3 like 1	CHI3L1	P36222	2	10	10	37.6	42.625	383	0.00141677	0	0	0	0	0.000274437	0	0.000654057	0	0	0	0	0	0	0	0	0	0	0	0	0	0	0	0.00798669
ribosomal protein L4	RPL4	P36578	4	5	5	16.4	47.697	427	0	0	0	0	0.000304631	0	0	0	0	0	0.000255939	0	0	0	0.000330505	0	0	0	0	0	0.000829666	0.000265115	0	0
phosphoglucomutase 1	PGM1	P36871	1	29	29	63.9	61.448	562	0.01795	0.015115	0.00857709	0.0131604	0.00626081	0.00977463	0.0116302	0.0211753	0.0169988	0.0181785	0.00765959	0.0140411	0.0167731	0.014873	0.0293117	0.0157515	0.0158446	0.0123616	0.0218185	0.017935	0.0189448	0.0150581	0.0165866	0.0234048
serpin family F member 1	SERPINF1	P36955	10	12	12	35.2	46.312	418	0.00108794	0.00160454	0.00153862	0.00225368	0.00197682	0.00307052	0.00248679	0.0113425	0.00126945	0.00505725	0.0013556	0.00365564	0.00261823	0.00260866	0.0182018	0.0065921	0.00228044	0.00322036	0.00329138	0	0.00325895	0.00324621	0.0038472	0.00195677
ribosomal protein S19	RPS19	P39019	5	4	3	21.4	16.06	145	0	0	0	0	0.000366312	0	0	0	0.000149622	0.000256572	0	0.000161819	0	0	0.000505693	0	0	0.000230026	0	0	0.000263705	0.000494941	0	0
ribosomal protein L3	RPL3	P39023	6	3	3	10.7	46.108	403	0	0	0.00201538	0.000230276	0.000740565	0	0	0	0	0	0	0	0	0	0	0	0	0	0	0	0	0	0	0
ribosomal protein L13a	RPL13A	P40429	6	3	3	14.8	23.577	203	0.00211347	0.0005522	0.00163331	0.000541649	0.000282192	0.000741746	0.00088436	0.000369956	0.00074811	0.00135352	0	0.000251936	0.000434576	0	0	0.000842886	0.0014494	0.000244367	0.000317777	0	0.000293202	0	0	0.000650301
malate dehydrogenase 1	MDH1	P40925	6	9	9	34.4	36.426	334	0	0	0.000994104	0.00141158	0.00104305	0	0.000236576	0.000177846	0.0007022	0.0018176	0	0.00144693	0.000356379	0	0.002995	0	0	0	0.00136263	0.000821736	0.00279707	0.00217818	0.000881156	0
biotinidase	BTD	P43251	2	4	4	10.5	61.132	543	0.0386094	0	0	0	0	0	0	0	0	0	0	0	0	0	0	0	0	0	0	0	0	0	0	0
nicotinamide phosphoribosyltransferase	NAMPT	P43490	2	13	13	39.9	55.52	491	0.00176123	0.00260823	0.00805185	0.0124999	0.00754099	0.00929521	0.00697651	0.01124	0.0188089	0.0192778	0.00159819	0.00987539	0.00607593	0.00533882	0.029314	0.00387188	0.0030918	0.0116425	0.0454532	0.00784961	0.0268183	0.0364236	0.00796323	0.00739886
afamin	AFM	P43652	1	6	6	13.4	69.068	599	0	0	0.00171514	0.000914389	0.00210331	0	0	0	0.00102156	0.00142223	0	0	0	0	0.00525491	0	0	0	0.00474741	0	0.00361965	0.00883324	0.000290197	0.000569764
peptidylprolyl isomerase C	PPIC	P45877	1	3	3	26.9	22.763	212	0.00330217	0.00187884	0.00381885	0.00302173	0	0.00654192	0.00255634	0.00349368	0.00191723	0	0	0.00372397	0.00432227	0.00119331	0.00511998	0.00118504	0.00285981	0.00338063	0.00138741	0.00305984	0.00339787	0.00758876	0.00131873	0
ribosomal protein L5	RPL5	P46777	1	2	2	8.1	34.362	297	0	0	0	0	0	0	0	0.000461924	0.000562644	0	0	0	0	0	0	0	0.000976439	0	0	0.000791456	0	0	0	0
ribosomal protein S9	RPS9	P46781	5	5	5	22.2	22.591	194	0.00304942	0.00305491	0.00613989	0	0.00312393	0	0.00158176	0.00197211	0.00232052	0	0	0.00415757	0.00246211	0.00342082	0	0.0024335	0.00528218	0	0	0	0.00422389	0.00348184	0.00237605	0.00278218
IQ motif containing GTPase activating protein 1	iqgap1	P46940	3	6	6	5.6	189.25	1657	0	0	0	0	0	0	0	0	0	0	0	0	0	0	0	0	0	0	0.00127397	0	0	0.00200689	0	0
casein alpha s1	CSN1S1	P47710	2	17	3	59.5	21.671	185	11.6065	8.57189	9.32432	6.89829	10.6006	11.2826	12.8644	6.85765	6.24661	10.1854	9.13672	11.9826	6.51234	3.75766	9.11583	7.80364	6.86571	14.4921	3.52273	6.07303	6.82904	10.6597	9.68964	8.24513
xanthine dehydrogenase	XDH	P47989	2	105	105	77	146.42	1333	0.447012	0.171538	0.0947989	0.0995764	0.471828	0.237277	0.0502582	0.0262662	0.147241	0.109218	0.0455354	0.194781	0.206192	1.3169	0.127679	0.0890041	0.0193406	0.0571314	0.739131	0.0156009	0.0672164	0.23884	0.344736	0.259255
lanosterol synthase	LSS	P48449	3	9	9	14.6	83.308	732	0.012126	0.00318275	0.000613943	0.00318373	0.00379272	0	0.00129826	0	0.00330724	0.0010653	0	0.000998603	0	0.00279885	0.0115238	0.00197164	0.00214458	0.00482734	0.00136127	0.0037283	0.00691764	0.00518434	0	0.0104853
glutathione synthetase	GSS	P48637	1	3	3	6.3	52.384	474	0	0	0.00126327	0	0	0	0	0	0.000556325	0.00101381	0	0	0	0	0.000680788	0	0	0	0.00296131	0	0.00316814	0	0	0
heat shock protein family A	HSPA13	P48723	1	3	3	7.6	51.927	471	0.00588192	0.00197082	0.00441184	0.00126122	0.000741882	0.00338404	0.00328805	0.00195388	0.00238316	0.00561598	0	0.00101921	0.00275569	0.0113825	0	0.00179685	0	0	0.00329863	0.000920903	0.00142273	0.000816529	0.00262276	0
MARCKS like 1	MARCKSL1	P49006	1	2	2	14.4	19.529	195	0.0282741	0.00511676	0.0110004	0.00903237	0.00435181	0.00070535	0.0433229	0.0172377	0.000512789	0.0986341	0	0.0343401	0.0107342	0.000974324	0	0.00144152	0	0.00450047	0	0.314908	0.000660833	0.0122944	0	0
aldehyde dehydrogenase 9 family member A1	ALDH9A1	P49189	1	18	18	41.9	53.801	494	0.0284773	0	0	0	0	0.0044039	0	0	0.000468888	0	0	0	0	0	0.00113007	0	0	0	0	0	0	0	0	0
fatty acid synthase	FASN	P49327	2	153	153	67.8	273.42	2511	0.129401	0.090278	0.317513	0.0875786	0.110492	0.0467333	0.0336748	0.0876823	0.141291	0.0934435	0.0263731	0.0746157	0.0516465	0.0597889	0.0671398	0.116144	0.0957993	0.177736	0.0439265	0.341228	0.0774946	0.0748899	0.0717761	0.0213561
aldehyde dehydrogenase 7 family member A1	ALDH7A1	P49419	3	3	3	8.5	58.486	539	0	0	0	0.000164323	0.00111588	0.000114482	0	0	0.000256249	0.000868645	0	0.000404147	0.000149014	0	0.000695671	0.00012547	0	0	0.000877696	0	0.00150886	0.00176488	0.000707218	0
GDP dissociation inhibitor 2	GDI2	P50395	7	23	14	65.8	50.663	445	0.00278272	0.0132302	0.00374064	0.00791895	0.0125042	0.0116339	0.013952	0.0103089	0.0293265	0.00472134	0.00776514	0.0133438	0.00983869	0.0158392	0.0059997	0.00920578	0.0109726	0.0128185	0.0204355	0.0117984	0.0187784	0.00311611	0.0137437	0.047826
tumor necrosis factor superfamily member 10	TNFSF10	P50591	1	9	9	36.7	32.509	281	0.000782067	0.000506359	0.00706638	0.00715026	0.00675793	0.0042037	0.00123807	0.0027749	0.00596063	0.00711999	0.00320526	0.00545486	0.00174263	0.000860817	0.00797813	0.00142046	0.000496941	0.00059788	0.0182841	0.00291608	0.014129	0.0117169	0.00534047	0.00432906
palmitoyl-protein thioesterase 1	PPT1	P50897	7	3	3	13.7	34.193	306	0	0.00181915	0.00100715	0	0	0.00120597	0	0.00112015	0.00117295	0.00202552	0	0	0	0.000957936	0.00203074	0	0	0.000990964	0	0.0019476	0.00187617	0.00206514	0	0.00255766
chaperonin containing TCP1 subunit 8	CCT8	P50990	3	4	4	7.5	59.62	548	0	0	0	0	0	0	0	0	0	0	0	0	0	0	0	0	0	0	0	0	0	0.000213665	0	0
chaperonin containing TCP1 subunit 4	CCT4	P50991	1	2	2	4.8	57.924	539	0.00407025	0	0	0.000567034	0	0	0	0.000736418	0	0	0	0.0010547	0.00245905	0	0	0.00106848	0	0.00107956	0	0	0	0	0.00109867	0
RAB5C, member RAS oncogene family	RAB5C	P51148	4	5	2	27.8	23.482	216	0.0100039	0.00455578	0.00418164	0.00765984	0.0104873	0.00315032	0.012397	0.0289874	0.00625318	0.0151405	0.000421306	0.00510346	0.00229838	0.00520253	0.0142602	0.00720535	0.00182586	0.00525234	0.0088433	0.0123652	0.00444373	0.00473428	0.00491068	0.0206611
RAB7A, member RAS oncogene family	RAB7A	P51149	7	7	7	41.5	23.489	207	0.00532622	0	0	0	0.00323262	0	0.00155472	0	0	0	0	0	0	0	0	0	0	0	0	0	0.00231485	0	0	0
lumican	LUM	P51884	1	3	3	10.4	38.429	338	0	0	0	0	0	0	0	0	0	0	0	0	0	0	0	0	0	0	0.0014012	0	0	0.000439657	0	0
phosphogluconate dehydrogenase	PGD	P52209	5	14	14	34.6	53.139	483	0.148229	0.0067563	0.0348861	0.00400153	0.0108233	0	0.00629373	0.0833112	0.00318423	0.0189457	0	0.0182139	0.00989012	0.0223181	0.024547	0.016456	0	0.00789365	0.0066506	0.0542717	0.00831277	0	0.00431841	0.00802361
stanniocalcin 1	STC1	P52823	1	2	2	10.1	27.621	247	0.00152298	0.000944508	0.00018076	0.00152585	0.00118797	0.00295909	0	0	0.00216756	0.000768294	0.000717683	0.000449689	0.00100481	0.00687023	0.000496302	0.00871129	0	0.000402792	0.00433409	0	0.00104586	0.000272689	0.00183963	0.00420708
ATP citrate lyase	ACLY	P53396	3	25	25	28.1	120.84	1101	0.0244156	0.00384715	0.0233126	0.0101848	0.0104194	0.0191994	0.0105172	0.0125912	0.0102843	0.00839021	0	0	0.00674815	0	0	0.0111428	0.00703965	0.0140474	0.0139022	0.019026	0.0164789	0	0.00747715	0.0424979
cathepsin C	CTSC	P53634	2	12	12	30	51.853	463	0	0	0	0.0012643	0.000854733	0.000436175	0	0.000638158	0.00330347	0.00420338	0.000377079	0.00220984	0.000882689	0	0.0184574	0	0	0	0.0228843	0.000371737	0.0263254	0.0167867	0.0127218	0.00184655
N-acetyl-alpha-glucosaminidase	NAGLU	P54802	3	10	10	19.8	82.265	743	0.0058007	0	0.0139637	0.00315327	0.00504535	0	0.00818984	0.00510293	0.0156981	0.00855184	0.00401765	0.00770194	0.00619499	0.0137467	0.0090504	0.00473562	0.00340036	0.00243652	0.006883	0.0062377	0.0117786	0.0061236	0.00692835	0.00688524
phospholipid transfer protein	PLTP	P55058	1	2	2	5.9	54.739	493	0	0	0.0015447	0.00281538	0.00363142	0	0	0.000644204	0.000330742	0.00281964	0.000533882	0.00304926	0.00030671	0	0.00373413	0	0	0	0.0042428	0.000252499	0.00605737	0.00751258	0.000577669	0.000465736
valosin containing protein	VCP	P55072	1	16	16	16.5	89.321	806	0	0	0	0.000488588	0	0.000580719	0.000264692	0	0.00162551	0	0	0	0.000208059	0	0.000335797	0	0	0.000221771	0.00051762	0.000289238	0.000975515	0	0.00132382	0
defensin alpha 3	DEFA3	P59666	2	3	3	20.2	10.245	94	0	0	0	0	0	0	0	0	0.000996433	0	0	0	0	0	0	0	0	0	0	0	0	0	0	0
defensin beta 1	DEFB1	P60022	1	2	2	44.1	7.4197	68	0	0	0	0	0	0	0	0	0	0	0	0	0	0	0	0	0	0	0	0.000417889	0	0	0	0
triosephosphate isomerase 1	TPI1	P60174	4	14	14	64.3	30.791	286	0.00937509	0.0193481	0.0118604	0.0076268	0.00608334	0.0107613	0.0167875	0.0106542	0.0111393	0.011946	0.0024862	0.00773778	0.0138836	0.010742	0.0435485	0.0152106	0.00585492	0.0150124	0.0122644	0.0226326	0.0071609	0.0047761	0.0167169	0.0377635
ribosomal protein S20	RPS20	P60866	4	2	2	19.3	13.373	119	0	0	0	0	0	0	0	0	0	0	0	0	0	0.00527026	0.000953687	0	0	0	0	0	0	0	0	0.00105298
cell division cycle 42	CDC42	P60953	2	6	6	36.6	21.258	191	0.0163214	0.000400694	0.00156913	0.00210715	0.00294199	0.000373134	0.000377746	0.0288208	0.000309763	0.00030049	0	0.0033527	0.000490707	0.000905342	0.00114841	0.0013756	0	0.000229991	0.00113708	0.00111576	0.0011858	0.000678713	0.00145715	0.0147474
destrin, actin depolymerizing factor	DSTN	P60981	2	5	5	39.4	18.506	165	0	0	0	0.00100286	0.00664734	0	0	0	0	0.00151899	0	0	0.000414937	0	0.00114828	0	0	0	0.00244031	0	0.00351274	0.00663427	0	0.000809962
RAB8A, member RAS oncogene family	RAB8A	P61006	1	4	3	16.4	23.668	207	0	0.000584299	0.000822135	0.00653742	0.00115785	0.00151998	0.00089602	0.00124649	0.00214111	0.00637052	0.00248112	0.0034067	0.00231117	0.000773105	0.0111749	0.00294786	0	0.00141992	0.0155282	0.00190927	0.00472555	0.00783353	0.00256496	0.00188235
RAB2A, member RAS oncogene family	RAB2A	P61019	7	8	8	49.1	23.545	212	0.00454745	0	0.00262277	0.00532073	0.00435613	0.00237506	0.00318485	0.0272013	0.00259532	0.00423266	0.00659429	0.0033952	0.00394919	0.00339222	0.00781405	0.00484789	0.0052123	0.00115059	0.00469338	0.0145493	0.00201375	0.0129058	0.00757501	0.0212041
RAB5B, member RAS oncogene family	RAB5B	P61020	1	4	1	21.4	23.707	215	0	0	0	0.000675371	0.00426097	0.00231333	0	0.000491528	0.00214232	0.00141265	0.00140249	0.000599988	0	0	0.00350327	0	0	0.00179905	0.00318831	0.00125746	0.00606166	0.0042907	0.000703217	0.00122853
RAB10, member RAS oncogene family	RAB10	P61026	1	4	3	22	22.541	200	0.00167026	0	0.000622163	0	0.000945256	0.000189977	0	0	0	0	0	0.000241215	0	0.0141932	0	0	0	0	0	0	0	0	0.00133074	0.000679511
ubiquitin conjugating enzyme E2 N	UBE2N	P61088	6	2	2	13.8	17.138	152	0.00013708	0	0	0.000143493	0.000300913	0	0	0.000152004	0.000153972	0.000524378	0	0.000476024	0	0	0.00126923	0	0	0	0.00179669	0	0.000517486	0.00105181	0	0
ARP2 actin related protein 2 homolog	ACTR2	P61160	2	3	3	9.6	44.76	394	0.000156165	0	0	0	0	0	0	0.000166358	4.95112e-05	0.000129609	0	0	0	0	5.97054e-05	0	0	0	8.95489e-05	0	0	0.000152473	0	0
ADP ribosylation factor 1	ARF1	P84077	8	11	5	65.2	20.697	181	0.0217953	0.0199479	0.00129652	0.00163572	0.00499259	0.000330823	0.00604882	0.00167464	0	0.000570798	0.000182406	0.00147693	0	0.00361288	4.63927e-05	0.000705116	0	0	0	0	0	0	0.000143725	0
RAP1B, member of RAS oncogene family	RAP1B	P61224	19	7	2	42.4	20.825	184	0.00799787	0.00254102	0.0026107	0.0019542	0.00784168	0.00276542	0.00404034	0.00413757	0.00335446	0.0035421	0.00119387	0.00340759	0.000883569	0.00641578	0.00281268	0.00232502	0.000659584	0.00484792	0.00312984	0.00257188	0.00116986	0.000872462	0.00103931	0.00525569
ribosomal protein L15	RPL15	P61313	4	4	4	22.5	24.146	204	0.00178529	0.000374548	0.000471974	0.00063981	0	0	0.000297574	0.000352207	0.000234481	0	0	0.000181886	0	0.00131472	0.00057807	0.000160623	0	0.000194484	0.000424302	0.000515272	0	0	0	0.00145784
ribosomal protein L27	RPL27	P61353	4	3	3	20.6	15.798	136	0.00353008	0.0035875	0.00335407	0	0	0.00276396	0	0	0	0.00252246	0.00267861	0	0	0.010145	0	0	0	0	0	0.0028492	0.00819409	0.0037931	0.00255053	0.010321
ras homolog family member A	RHOA	P61586	16	6	6	34.7	21.768	193	0.00986395	0.00421623	0.00129406	0.00156257	0.00295636	0.00114302	0.00199601	0.00207897	0.00321308	0.00276073	0	0.00285891	0.00158266	0.0060901	0.00194863	0.0017462	0	0.000286099	0.00435259	0	0.001029	0.00135384	0.00243087	0.00593545
lysozyme	LYZ	P61626	3	15	15	67.6	16.537	148	1.05327	0.755175	0.344514	0.400116	0.977959	0.420248	0.456737	0.400325	0.375863	0.428415	0.208851	0.44852	0.460728	1.58024	0.40233	0.292625	0.253887	0.455075	0.582773	0.120358	0.501107	0.587883	0.482157	0.759794
syntaxin binding protein 1	STXBP1	P61764	1	1	1	3	67.568	594	0	0	0	0.00191766	0	0	0	0	0	0.000420629	0	0	0	0	0.000473453	0	0	0	0	0	0	0.00442085	0	0
beta-2-microglobulin	B2M	P61769	2	8	3	78.2	13.714	119	1.27925	1.14402	0.971116	0.714876	0.853101	0.84226	0.958443	0.825409	0.867542	1.07382	0.631167	0.900625	1.05332	1.66921	1.23784	0.924021	0.941281	0.989627	1.49992	0.812771	0.898563	1.217	0.854014	1.46895
tyrosine 3-monooxygenase/tryptophan 5-monooxygenase activation protein gamma	YWHAG	P61981	1	11	5	34.8	28.302	247	0.00456727	0.00231157	0.00323253	0.00097774	0.00347939	0.00343891	0.00302971	0.00371286	0.00056016	0.00184861	0.00104074	0.00253751	0.00290343	0.007864	0.00437655	0.000593743	0	0.000762683	0.00163427	0.00145095	0.00192144	0.0021829	0.000561449	0.00151054
ribosomal protein S8	RPS8	Q5JR95	2	6	6	39.9	21.879	188	0	0.000230234	0.000610738	0.000407438	0.000307632	0.000190962	0.000591746	0.000524311	0.000803443	0.000233193	0	0.000256564	0	0.000118144	0.0018433	0	9.53784e-05	0.000615901	0.000783943	0.00163071	0.0015471	0.00264309	0.000771667	0
ribosomal protein S15a	rps15a	P62244	8	3	3	30	14.839	130	0.000168969	0	0	0	0	0	0	0	0	0	0	0	0	0	6.93467e-05	0	0	0	0	0	0	0	0	6.52509e-05
tyrosine 3-monooxygenase/tryptophan 5-monooxygenase activation protein epsilon	YWHAE	P62258	5	11	8	39.6	29.174	255	0	0	0	0	0	0	0	0	0	0	0	0	0	0	0	0	0	0	0	0	0	0	0	0
ribosomal protein S14	RPS14	P62263	3	2	2	15.9	16.273	151	0	0	0	0.00108157	0	0	0	0	0	0	0	0	0	0.00185993	0	0	0	0	0	0	0	0	0	0.00187876
ribosomal protein S23	rps23	P62266	5	2	2	15.4	15.807	143	0	0	0	0	0	0	0	0	0	0	0	0	0	0	0.0077571	0	0	0	0	0	0	0	0	0.00815681
ribosomal protein S18	RPS18	P62269	2	7	7	46.1	17.718	152	0	0	0.000753729	0.000807329	0.00067911	0	0	0	0	0	0	0.000694655	0	0	0	0	0	0	0.000925583	0	0.00109666	0.00174704	0	0
thymosin beta 4, X-linked	TMSB4X	P62328	1	2	2	59.1	5.0526	44	0.00217968	0.00220133	0.00299035	0.000802297	0.000850994	0.000775559	0.00121119	0.000813137	0.00106612	0.00334659	0.00066237	0.00216839	0.000990911	0.00164734	0.002116	0.00197748	0.00116065	0.000657349	0.0018712	0.00215184	0.00119966	0.00125141	0.00170646	0.0050548
ribosomal protein L7a	RPL7A	P62424	3	4	4	16.2	29.995	266	0.0068239	0.00851422	0.00484467	0.00546005	0	0.00523519	0.00549944	0.00901769	0.0110326	0.0035575	0.00645528	0.00501425	0	0.00566701	0.0338682	0	0.00413224	0.0117646	0.0057258	0.00243443	0.0052095	0.00770967	0.00338086	0
ribosomal protein S4, X-linked	RPS4X	P62701	5	5	5	21.7	29.597	263	0	0	0	0	0	0	0	0	0	0	0	0	0	0	0	0	0	0	0.00146763	0	0.00246687	0.00308662	0	0
ribosomal protein S6	RPS6	P62753	3	5	5	20.5	28.68	249	0	0	0	0	0	0	0	0	0	0.000240722	0	0	0	0	0	0	0	0	0	0	0	0	0	0.000282113
histone cluster 1 H4 family member i	HIST1H4I	P62805	1	3	3	30.1	11.367	103	0	0	0	0	0	0	0	0	0	0	0	0	0	0	0.00014685	0	0	0	0.000689662	0	0.000385625	0	0	0
RAB1A, member RAS oncogene family	RAB1A	P62820	10	10	4	62.9	22.677	205	0	0	0.00440418	0.00751827	0.00463918	0.0105956	0	0.00153137	0.00647524	0.00422718	0.00539159	0.00915974	0.00138285	0	0.0145504	0	0	0	0.0143793	0.00187785	0.00994203	0.0120118	0.00552798	0.00491218
ribosomal protein L11	RPL11	P62913	3	4	4	21.3	20.252	178	0	0	0	0.000547432	0	0	0	0	0	0	0	0.000190757	0	0	0.000316942	0	0	0	0.00186747	0.000167618	0.00059446	0.000152886	0.000196675	0
peptidylprolyl isomerase A	PPIA	P62937	9	11	11	74.5	18.012	165	0.0477634	0.0363218	0.0518926	0.0236378	0.0112478	0.0131267	0.0808801	0.0453728	0.0653113	0.0641609	0.019938	0.0332313	0.0378788	0.00816125	0.0443248	0.0294816	0.0782699	0.0453186	0.0305221	0.0937461	0.0360462	0.0122934	0.0304677	0.0857777
ras-related C3 botulinum toxin substrate 1	RAC1	P63000	8	6	6	30.7	21.45	192	0.00275878	0.000963316	0.00258302	0.00208323	0.000243987	0.000392267	0.00233929	0.00146504	0.00277801	0.00207114	0.000614555	0.00325281	0.00179771	0.00212211	0.00372905	0.00251813	0.0014239	0.00252453	0.00221814	0.00315279	0.00143825	0.000825868	0.00272965	0.00685157
tyrosine 3-monooxygenase/tryptophan 5-monooxygenase activation protein zeta	YWHAZ	P63104	10	17	11	66.5	27.745	245	0.0536935	0.0352164	0.0330735	0.046433	0.0163253	0.0287495	0.087769	0.116466	0.0456178	0.0506316	0.046712	0.0675761	0.0838399	0.0479407	0.0716723	0.0576079	0.086329	0.0561264	0.058844	0.0293049	0.116518	0.0636001	0.0397221	0.0555249
ribosomal protein S21	RPS21	Q8WVC2	3	2	2	34.6	8.85	81	0	0	0	0.000199025	0.000192627	0	0	0	0	0	0	0.00058086	0	0	0.000213268	0	0	0	0.00030932	0	0.000497413	0.000140977	8.52122e-05	0
receptor for activated C kinase 1	RACK1	P63244	19	4	4	12.6	35.076	317	0	0	0	0	0	0	0	0	0	0	0	0	0	0	0.00212064	0	0	0	0	0	0	0	0	0.000900887
thymosin beta 10	TMSB10	P63313	2	4	4	63.6	5.0256	44	0.00206808	0	0	0.00100113	0.00157897	0	0	0.00103595	0.000257151	0.00110429	0	0.00167191	0.000786049	0.00357538	0.000611937	0.00143922	0	0.00191682	0.00359522	0.000216849	0.00034622	0.00133762	0.0041256	0.00148194
actin, alpha 1, skeletal muscle	ACTA1	P68133	10	19	3	37.4	42.051	377	0.000768621	0.00142042	0.00144277	0.00248286	0.000653886	0.00257657	0	0.00234361	0.00201916	0.000666718	0	0.00227486	0.00042821	0.000915459	0.00198101	0	0	0	0.00524122	0.000632826	0.00186162	0.00182814	0.000939226	0
hemoglobin subunit beta	HBB	P68871	2	12	5	86.4	15.998	147	0	0	0	0	0	0	0	0	0	0	0	0	0	0	0.000183405	0	0	0	0.000400095	0	0	0	0	0
hemoglobin subunit alpha 1	hba1	P69905	1	8	2	66.2	15.257	142	0	0	0	0	0	0	0	0	0	0	0	0	0	0	0	0	0	0	0.00241553	0	0.00192348	0	0	0
S100 calcium binding protein A12	S100A12	P80511	1	1	1	21.7	10.575	92	0.00426727	0.00322759	0.00378629	0.00301602	0	0.00797533	0	0	0.0167267	0.00243093	0	0.00559939	0.00959686	0.00538063	0.00588851	0	0	0.00265323	0.00858761	0	0.0025297	0.00521482	0	0.0273259
immunoglobulin lambda variable 3-21	IGLV3-21	P80748	1	4	3	45.9	11.935	111	0.0424628	0.0525017	0.0797894	0.0323623	0.0462986	0.0316991	0.0320995	0.0675465	0.0676524	0.0749219	0.0393546	0.0293262	0.0583271	0.0360427	0.0403449	0.0283065	0.0436293	0.0506661	0.10804	0.0222681	0.0402971	0.0420837	0.0230262	0.0880979
dermcidin	DCD	P81605	1	3	3	22.7	11.284	110	0	0	0	0	0	0	0	0.002418	0	0	0	0	0	0	0	0	0	0	0	0	0	0	0	0
DAB2, clathrin adaptor protein	DAB2	P98082	1	2	2	2.9	82.447	770	0	0	0.00149979	0	0	0	0	0	0	0	0.0021384	0.00130173	0	0.00169195	0.00133032	0	0.00203564	0	0	0	0	0	0	0
chitobiase	CTBS	Q01459	2	11	11	41	43.759	385	0	0	0.0015976	0	0	0	0	0	0	0.00104378	0	0	0	0	0.000416738	0	0	0	0	0	0	0	0	0
adenylate cyclase associated protein 1	CAP1	Q01518	11	6	6	16.6	51.901	475	0.000507751	0.0001606	0	0	0	0	0.00026681	0	0	0	0	0	0	0.000984985	0	0	0	0	0	0	0	0	0.000224515	0
desmoglein 1	DSG1	Q02413	1	6	6	9.3	113.75	1049	0.00308121	0.00624924	0.000649238	0.00117804	0	0.002709	0.00388871	0.000269348	0.00367536	0.00110754	0.00179031	0.000593988	0	0.00165194	0	0.00105535	0	0.000551213	0.00110707	0.000950817	0	0.000488753	0.00165645	0.00279409
desmocollin 2	DSC2	Q02487	1	2	2	2.7	99.961	901	0	0	0.00230205	0.0015008	0.00206603	0.000892054	0	0.000438214	0.000305332	0.00163631	0	0.000964087	0	0	0.00360768	0	0	0	0.00196877	0	0.00315499	0.00264	0.000846066	0.000296472
FK506 binding protein 4	FKBP4	Q02790	2	6	5	15.5	51.804	459	0	0.080202	0	0	0	0	0.00295695	0	0	0	0.138871	0.095536	0	0	0	0	0	0	0	0	0	0	0	0
procollagen-lysine,2-oxoglutarate 5-dioxygenase 1	PLOD1	Q02809	3	19	19	34	83.549	727	0.0144526	0.00874342	0.00862167	0.00580177	0.00487568	0.00209802	0.00390317	0.00530716	0.00507055	0.00658532	0.00434497	0.00511359	0.00243171	0.00885943	0.00878292	0.00296193	0.00328504	0.00500871	0.00354865	0.00464179	0.00514522	0.0025325	0.00408024	0.013583
nucleobindin 1	NUCB1	Q02818	5	35	34	66.6	53.879	461	0.0760733	0.0315537	0.0185678	0.0118484	0.0318407	0.014395	0.0278312	0.144399	0.0219469	0.025339	0.00650373	0.0297364	0.0142751	0.0120163	0.0250907	0.0228076	0.0361892	0.0253813	0.00773091	0.0545598	0.019752	0.0128375	0.0280876	0.0308844
ribosomal protein L6	RPL6	Q02878	7	6	6	21.2	32.728	288	0	0	0	0	0	0	0	0	0	0	0	0	0	0	0	0	0	0	0.000254039	0	0	0	0	0
transforming growth factor beta receptor 3	TGFBR3	Q03167	2	4	4	6.3	93.498	851	0	0	0	0	0	0	0	0	0	0	0	0	0	0.000420375	0.000568612	0	0	0	0.000541608	0	0	0	0	0.00134208
tyrosine 3-monooxygenase/tryptophan 5-monooxygenase activation protein eta	YWHAH	Q04917	4	10	6	39.4	28.218	246	0	0	0.000189417	0	0	0.000166571	0	0.000134426	0.000251059	0.000868266	0	0.000249022	0	0	0	0	0	0	0.000281299	0	0.00037451	0.000427807	0.000200021	0
glutamine--fructose-6-phosphate transaminase 1	GFPT1	Q06210	3	13	13	23.5	78.806	699	0.000966304	0.0014931	0.00113059	0.000765421	0	0.000564154	0.00056364	0.00112382	0.000930654	0.000911816	0.000578622	0.000898326	0.000400085	0	0.000593664	0.000690546	0.000565802	0.000579877	0	0	0.000300876	0	0	0.00071625
proteasome activator subunit 1	PSME1	Q06323	3	8	8	34.1	28.723	249	0.0016656	0.00316901	0.00109734	0.000651714	0.000797649	0.00104636	0.00142188	0	0.000551103	0.00215672	0	0.000861472	0	0	0.000208671	0	0	0	0	0	0	0	0	0
peroxiredoxin 1	PRDX1	Q06830	5	9	8	56.3	22.11	199	0.000641081	0	0.000883483	0.000501281	0.00174001	0.000410864	0	0	0	0.000581348	0	0	0	0	0.00462063	0	0	0	0.0017104	0	0	0.000535686	0.000173825	0
galectin 3 binding protein	LGALS3BP	Q08380	10	19	19	39.5	65.33	585	0.0353261	0.021586	0.0211843	0.0393544	0.0508853	0.0273823	0.0279641	0.0156053	0.0308908	0.0159613	0.0130807	0.028159	0.0283648	0.115523	0.0479013	0.0379174	0.0316007	0.0372064	0.0351821	0.0288319	0.0320584	0.0269214	0.0328424	0.0869251
milk fat globule-EGF factor 8 protein	MFGE8	Q08431	3	28	8	84.5	43.122	387	0.238044	0.212585	0.140385	0.078998	0.113878	0.10277	0.151959	0.128796	0.159337	0.191618	0.0304388	0.115845	0.124266	0.0462308	0.169719	0.157091	0.132697	0.251418	0.0406364	0.0902058	0.104661	0.132931	0.056918	0.192582
desmocollin 1	DSC1	Q08554	1	3	3	4.4	99.986	894	0	0	0	0.00186457	0.00196492	0	0	0.00147167	0	0.00288754	0	0	0	0	0.00146352	0	0	0	0.00269987	0	0	0.00320871	0	0
polypeptide N-acetylgalactosaminyltransferase 2	GALNT2	Q10471	1	3	3	6.5	64.732	571	0.000772507	0	0	0	0.000783378	0	0	0	0	0.00141619	0	0	0	0	0	0	0	0	0	0	0	0.000131206	0	0.000780715
follistatin like 1	FSTL1	Q12841	2	11	11	37.7	34.985	308	0.0146539	0.030381	0.0290768	0.0237625	0.0235393	0.01184	0.00801622	0.0235615	0.00966009	0.0206434	0.00228294	0.0129227	0.0228555	0.0206249	0.0295829	0.0095426	0.0193641	0.0295371	0.0402985	0.0298899	0.0158566	0.0421324	0.00839902	0.0546562
proteasome 26S subunit, non-ATPase 2	PSMD2	Q13200	2	2	2	3.2	100.2	908	0.000386343	0.000260688	0	0	0	0	0	0	0	0	0	0	0	0.000588566	0	0.000191386	0	0	0	0	0.000193014	0.000309414	0	0
selenium binding protein 1	SELENBP1	Q13228	6	19	19	57.2	52.39	472	0	0	0.0019818	0.00299664	0.00414954	0.00112095	0.00187366	0.00120403	0.00288269	0.00313276	0.000808641	0.00309574	0.000622232	0	0.00241673	0.000598383	0	0	0.00853752	0.00162239	0.00642521	0.006274	0.00395696	0
butyrophilin subfamily 1 member A1	BTN1A1	Q13410	9	33	33	50.8	58.959	526	0.180398	0.0712644	0.11755	0.0803311	0.148518	0.147482	0.128853	0.223635	0.0594383	0.0909791	0.0413664	0.0960464	0.095181	0.0535094	0.0772862	0.0854163	0.0827079	0.110601	0.0714572	0.0785281	0.105306	0.0431763	0.0773127	0.209934
dystroglycan 1	DAG1	Q14118	4	10	10	15.4	97.44	895	0	0	0.00267836	0.00331388	0.00374064	0.00165222	0.000267207	0.00064183	0.00328905	0.00418215	0	0.00394408	0.0016667	0	0.0121214	0.000821979	0	0.000301719	0.014157	0.00177923	0.011785	0.0107796	0.00343925	0.00491617
dihydropyrimidinase like 3	DPYSL3	Q14195	7	20	18	55.3	61.963	570	0	0	0	0.000645029	0	0	0	0	0.00451028	0	0	0	0	0	0	0	0	0	0	0	0	0	0	0
fibroblast growth factor binding protein 1	fgfbp1	Q14512	1	5	5	21.8	26.264	234	0	0	0	0.00111811	0.000543457	0	0	0	0	0.000365528	0	0	0	0	0	0	0	0	0	0	0.00113366	0.00131948	0.00042931	0
glucosidase II alpha subunit	GANAB	Q14697	4	28	28	42.2	106.87	944	0.0112936	0.00669211	0.0130521	0.0156419	0	0.016053	0.00786194	0.0104298	0.0100345	0.0138243	0.00867876	0.00339006	0.00966821	0.00723354	0.0119896	0.0129626	0.0123369	0.0148682	0.0054767	0.00786104	0.00339245	0.00401988	0.0113793	0.0142142
prostaglandin reductase 1	PTGR1	Q14914	4	3	3	10.6	35.869	329	0.000395444	0.000403146	0.000499978	0.000594935	0	0.000628369	0.000667356	0.000387069	0.00108497	0	0	0.000497062	0.0016566	0.00176394	0.000665737	0.000590849	0.000962636	0.000702807	0.000652758	0.000480555	0.000808132	0	0.00123228	0.00211248
pyrophosphatase	PPA1	Q15181	2	5	5	32.5	32.66	289	0	0	0.00181136	0.00148657	0.000807023	0	0	0	0.00116466	0.0014954	0	0.0014225	0	0	0.00297347	0	0	0	0.00461737	0.000992945	0.00328865	0.00570534	0.000881211	0
poly	PCBP1	Q15365	1	3	2	9.8	37.497	356	0	0	0	0.00115964	0.000845886	0	0	0	0	0	0	0	0	0	0.000404737	0	0	0	0.000788819	0	0.00194018	0.0014196	0	0.00108563
chitinase 3 like 2	CHI3L2	Q15782	10	6	6	22.1	43.5	390	0	0	0.00135662	0	0	0	0	0	0	0.000565143	0	0	0	0	0	0	0	0	0	0	0	0	0	0
neural precursor cell expressed, developmentally down-regulated 8	NEDD8	Q15843	1	1	1	17.3	9.0714	81	0	0	0.00109716	0.00030013	0	0.000635629	0.000685431	0.000380803	0.00023581	0.00119502	0.000713703	0	0.000621445	0.00106049	0.00124554	0.000863095	0.000787774	0	0.00073175	0	0.000639836	0	0.000684887	0.00169275
ATPase H+ transporting accessory protein 1	ATP6AP1	Q15904	3	2	2	6.8	52.025	470	0.00622428	0.000980469	0.000272889	0.00336045	0.00222891	0.000112792	0.00097993	0.00159242	0.00136222	0.00208519	0.00397082	0.00086229	0.000967747	0.000594127	0.00800254	0	0.000665774	0.000474194	0.00493193	0.00159137	0.000261874	0.00313646	0.00226126	0.000118825
RAB11B, member RAS oncogene family	RAB11B	Q15907	8	7	7	40.4	24.488	218	0	0.000847209	0	0	0	0.000567808	0.00122916	0.00211413	0	0.0120008	0	0.000656243	0.00363245	0	0	0	0	0.0107055	0.00160259	0.0116873	0.00368764	0.0028971	0.000776804	0
dihydropyrimidinase like 2	DPYSL2	Q16555	2	18	16	51.9	62.293	572	0.00074888	0	0	0	0.000246562	0.000129304	0	0	0	0.000628738	8.67357e-05	0	0	0.000185475	0.000349005	0	0	0	0.000418788	0	0.00143223	0.00064072	0	0.000177423
protease, serine 8	PRSS8	Q16651	2	3	3	11.7	36.431	343	0.000180958	0	0.00237668	0.000732375	0.000721028	0.00078238	0.000486136	0	0	0.000422929	0.00038535	0.000432158	0	0.000343963	0	0.000518296	0	0.000488338	0	0.000655239	0.000584847	0.00094889	0	0
mannosidase alpha class 2A member 1	MAN2A1	Q16706	1	3	3	2.9	131.14	1144	0.00428709	0	0	0	0.00175739	0	0	0.00256356	0	0	0	0	0	0.00119039	0.00207759	0	0	0	0	0	0.000629741	0	0	0
leucine rich repeat containing 26	LRRC26	Q2I0M4	1	2	2	5.4	34.856	334	0.000519836	0	0.001469	0.000946234	0.00135706	0	0	0	0	0.00146383	0	0.00141849	0	0.000433669	0.000625666	0	0	0	0.00181598	0	0.00348342	0.00275619	0.000593025	0
neural proliferation, differentiation and control 1	NPDC1	Q9NQX5	2	2	2	12.3	34.516	325	0.000468852	0	0.00070896	0.000499891	0.00125174	0	0.00067479	0.000155578	0.000129698	0.000823956	0	0.000170241	0.00037787	0.000173359	0.000264722	0	0.000129911	0.000177893	0.000294101	0.000105996	0.000427614	0.00125328	0.00021947	0.00102041
keratinocyte proline rich protein	KPRP	Q5T749	1	7	7	17.3	64.135	579	0	0	0	0.000649386	0.000813816	0	0	0	0	0	0	0	0	0	0.00102288	0	0	0	0.00100154	0	0	0.000994207	0	0
natural killer cell cytotoxicity receptor 3 ligand 1	NCR3LG1	Q68D85	1	6	6	17.6	50.827	454	0.00374592	0.0134765	0.000204946	0.0104526	0.0174954	0.0060128	0.00426854	0.000281373	0.00193899	0.000333482	0.00550718	0.0094379	0.000189519	0.00690117	0.873851	0	0	0.000268508	0.000145217	0.0229734	0.00250479	0.0292718	0.00776804	0.748827
von Willebrand factor A domain containing 1	VWA1	Q6PCB0	3	11	11	38	46.804	445	0	0	0.00142888	0	0.00390715	0.0050442	0.005975	0.00758588	0.00123661	0.00376057	0.0104656	0.00619116	0.0083196	0	0.0115821	0.0277501	0.0216556	0.00236257	0.00817551	0.00108726	0.0133063	0.00577759	0.00879318	0.0189244
suprabasin	SBSN	Q6UWP8	2	5	5	23.1	60.54	590	0	0	0.00326551	0.00597977	0.000432206	0	0	0.00056014	0	0.00352657	0	0.000677514	0	0	0.00307189	0	0	0	0.00138758	0	0.00279278	0.00412575	0.00131976	0.00124616
chromosome 6 open reading frame 15	C6orf15	Q6UXA7	1	7	7	43.1	34.195	325	0	0	0	0	0	0	0	0	0	0	0	0	0	0	0	0	0	0	0	0	0	0	0	0
C-X-C motif chemokine ligand 17	CXCL17	Q6UXB2	1	3	3	29.4	13.819	119	0	0	0	0	0	0	0	0	0	0	0	0	0	0	0.00426128	0	0	0	0	0	0	0	0	0
nephronectin	NPNT	Q6UXI9	4	13	13	28.1	61.906	565	0.00399524	0.00255131	0.00896997	0.00361434	0.00425018	0.00444482	0.00988789	0.00533492	0.00757022	0.0039606	0.00336203	0.00501269	0.00645165	0.00541115	0.0130073	0.00451692	0.00693751	0.00668801	0.0135938	0.00826631	0.0195457	0.00559573	0.0086153	0.00998254
chordin like 2	CHRDL2	Q6WN34	5	25	25	58.7	47.494	429	0.34498	0.237592	0.334998	0.131927	0.154954	0.108602	0.141516	0.206997	0.27535	0.293628	0.0583006	0.185743	0.0498814	0.156067	0.166882	0.17462	0.207475	0.429962	0.132063	0.665943	0.164988	0.109772	0.135572	0.0414808
sclerostin domain containing 1	SOSTDC1	Q6X4U4	1	7	7	46.6	23.306	206	0.0536002	0.0185872	0.0280589	0.0298125	0.0248484	0.04398	0.0264891	0.385842	0.0239959	0.068613	0.012343	0.0408822	0.0267786	0.0278221	0.0599292	0.0562057	0.0446958	0.0346381	0.0457695	0.0350787	0.0462852	0.025701	0.0412587	0.0332263
non-specific cytotoxic cell receptor protein 1 homolog	NCCRP1	Q6ZVX7	1	2	2	10.9	30.847	275	0	0	0	0.00094199	0	0	0	0	0	0	0	0	0	0	0.000548407	0	0	0	0	0	0.000291344	0	0	0
staphylococcal nuclease and tudor domain containing 1	SND1	Q7KZF4	2	6	6	8.5	102	910	0	0	0.0116069	0	0	0.00290574	0	0	0	0	0.00291803	0	0	0	0.00287279	0	0	0	0	0	0	0	0	0
adhesion G protein-coupled receptor G6	ADGRG6	Q86SQ4	2	5	5	5.2	136.69	1221	0	0	0.000362816	0.00174282	0.00198667	0	0	0.000190964	0	0.000389768	0	0	0	0	0	0.00022849	0	0	0.00104086	0.000138806	0.000652187	0.00131349	0	0
lipolysis stimulated lipoprotein receptor	LSR	S4R3V8	2	7	7	14.1	66.175	601	0.000181478	0	0.00348206	0.00684572	0.00526526	0.000391716	0.00134505	0.00095072	0.00368741	0.005321	0.00149535	0.00432119	0.00147763	0.00157782	0.00550543	0	0.000375417	0.000429352	0.0142484	0.00242377	0.00498106	0.00798295	0.00326461	0.00144426
keratin 78	KRT78	Q8N1N4	4	6	5	13.7	56.865	520	0	0	0	0	0	0.000960703	0.000915165	0	0	0	0	0	0	0	0.000601122	0	0.000616794	0.00300783	0.00092778	0	0.0019463	0.00121347	0.00126894	0
Rho GTPase activating protein 18	arhgap18	Q8N392	1	2	2	3.5	74.976	663	0.000149473	0.000579585	0	0	0	0	0.000525759	0	0	0	0	0	0	0	0	0	0	0	0	0	0	0	0	0
secreted frizzled related protein 1	SFRP1	Q8N474	2	10	10	37.9	35.385	314	0.00228399	0.00270603	0.00232797	0.00124511	0.00087764	0.00192053	0.00238577	0	0.00741828	0.00294695	0	0.00230326	0.00202375	0.00319932	0.00206833	0.00167614	0	0.00285122	0.00999391	0.00701072	0.00247316	0.00334741	0.00165693	0.00587066
golgi membrane protein 1	GOLM1	Q8NBJ4	4	5	5	13	45.333	401	0.00311377	0.00249905	0	0	0.000893123	0	0	0	0.00201299	0	0	0.0016894	0.00140457	0	0	0.00124537	0	0.000875051	0.00687773	0	0	0	0	0
SERPINE1 mRNA binding protein 1	SERBP1	Q8NC51	1	2	2	6.6	44.965	408	0.00331161	0.00462163	0.0039056	0	0.00315084	0	0	0.00190941	0.00126357	0.00260606	0.00196739	0.00399901	0.00267535	0.00302586	0.0218488	0.00283743	0.00332323	0.00133778	0.0036439	0.00223344	0.000762165	0.00267617	0.00141038	0.00785457
programmed cell death 6 interacting protein	PDCD6IP	Q8WUM4	1	2	2	2.8	96.022	868	0	0	0.000255525	0.00119179	0	0	0	0.000624498	0.000946323	0.00131407	0	0.000749274	0	0	0.00213868	0	0	0	0.001218	0.00092136	0.000680326	0	0.00117524	0
sphingomyelin phosphodiesterase acid like 3A	SMPDL3A	Q92484	1	3	3	14.6	51.26	453	0.000342038	0	0.000379827	0.00028927	0	0	0.000507343	0	0.0018253	0	0.000959237	0.000543304	0.000955934	0	0.000356599	0.000427301	0	0	0	0.0028815	0.000271099	0.000484152	0.000440816	0.00356232
sphingomyelin phosphodiesterase acid like 3B	SMPDL3B	Q92485	3	5	5	14.7	50.813	455	0.00156312	0.00257177	0.00342215	0.00535566	0.00551566	0.00568831	0.00588895	0.00391082	0.0130714	0.0107483	0	0.0045861	0.000833581	0.000550187	0.00902328	0	0	0.00382248	0.0157206	0.00546925	0.00382833	0.0113777	0	0.00113913
family with sequence similarity 3 member C	FAM3C	Q92520	3	8	8	41.4	24.68	227	0	0	0.0020085	0.00276112	0.00172948	0.0017251	0	0.00110931	0.00207643	0	0.00081014	0.00305086	0	0.00108658	0.00724045	0	0.0011734	0.00111333	0.00429692	0.00124397	0.000821235	0.00841743	0.000808596	0.00111929
kallikrein related peptidase 6	KLK6	Q92876	2	11	11	70.9	26.855	244	0.0027144	0.000702563	0.00942602	0.0178405	0.0222975	0.00749931	0.00065809	0.0119046	0.00772544	0.0212937	0.00940031	0.0115724	0.00330796	0.00151076	0.0156471	0.00490478	0.00312683	0.00325605	0.0278668	0.00722844	0.0338391	0.0434113	0.0106207	0.0071216
phosphoinositide-3-kinase interacting protein 1	PIK3IP1	Q96FE7	1	1	1	5.7	28.248	263	0.0031545	0.000970589	0.00282028	0	0.000832826	0.000470456	0.00147422	0.000545495	0.000790404	0.00120582	0	0.00130138	0.00067185	0.00144616	0.00212891	0	0.00307812	0.0058422	0	0.00106796	0.000817906	0.000876837	0	0.00357448
S100 calcium binding protein A16	S100A16	Q96FQ6	1	3	3	35	11.801	103	0.0177985	0.00706174	0.0123285	0.00556745	0.0188683	0.00473604	0.0125722	0.0232933	0.00451393	0.00329126	0.00522248	0.0101165	0.00576182	0.00910233	0.0136002	0.00716942	0.00518017	0.0109647	0.00611813	0.0180096	0.00979919	0.00244571	0.00730251	0.0172978
CNDP dipeptidase 2	CNDP2	Q96KP4	16	19	19	51.8	52.878	475	0.0288846	0.0125577	0.0117545	0.0114815	0.00574	0.0190557	0.0180151	0.0457177	0.0252556	0.02278	0.000891062	0.013671	0.0110872	0.00474892	0.00700993	0.0147395	0.00979224	0.00959108	0.0146306	0.0141646	0.0117297	0.0106026	0.00916085	0.0207694
FAM20A, golgi associated secretory pathway pseudokinase	FAM20A	Q96MK3	4	3	3	7.4	61.416	541	0	0	0	0	0.000217293	0	0	0	0	0	0	0	0	0	0	0	0	0	0	0	0.00043939	0.000628531	0	0
peptidoglycan recognition protein 2	PGLYRP2	Q96PD5	2	5	5	16.1	62.216	576	0.0184101	0.0422561	0.0383389	0.0237831	0.019428	0.00514749	0.0382043	0.0276192	0.0133402	0.0400702	0.0301216	0.0136835	0.0126777	0.0329665	0.0197473	0.0034167	0	0.0259661	0.0825415	0.0357328	0.00591882	0.0427158	0.0277226	0.0361962
family with sequence similarity 129 member B	FAM129B	Q96TA1	1	2	2	5.9	84.137	746	0	0	0	0	0	0	0	0	0	0	0	0	0	0	0.00024929	0	0	0	0	0	0	0	0	0.000355432
Parkinsonism associated deglycase	PARK7	Q99497	3	8	8	56.1	19.891	189	0.000576145	0	0.0028834	0.0055697	0.00167713	0.00323793	0.000765675	0.00392994	0.00632952	0.00918653	0.00380765	0.00555888	0.00404759	0.00129712	0.00100786	0.0003909	0	0	0.0363072	0.00513625	0.00931213	0.0233109	0.00533052	0
neuraminidase 1	NEU1	Q99519	2	5	5	12.5	45.467	415	0.000762287	0	0.00138012	0.000773457	0.000759786	0	0.000878047	0.000481585	0.000382474	0.00108716	0	0.00100414	0.000659202	0	0.000820628	0	0	0	0.00323475	0	0	0.00209458	0	0
vesicle amine transport 1	VAT1	Q99536	6	3	3	14.2	41.92	393	0	0	0	0	0.000241206	0	0	0.000206339	0.00209404	0.000623126	0	0.000108649	0.000558392	0.000537478	0.000451316	0	0.00126259	0.000148194	0	0	0.000566697	0.000484565	0.000804163	0.00081655
legumain	LGMN	Q99538	6	11	11	35.1	49.411	433	0.00797883	0.00393948	0.00116905	0.00174748	0.00442801	0.0013689	0.000741694	0.00437919	0.0149962	0.00261108	0.00362025	0.0033855	0.00440617	0.0096128	0.00193419	0.00279417	0.0047969	0	0.00476586	0.00363645	0.00454163	0.00207212	0.00214961	0.00718205
perilipin 2	PLIN2	Q99541	4	25	25	74.6	48.075	437	0.0417711	0.0271275	0.026211	0.0434926	0.0532345	0.0344446	0.0205665	0.0121308	0.0204334	0.0239439	0.0402498	0.0321343	0.0237992	0.0439522	0.0576307	0.0248839	0.0433923	0.0250244	0.0328765	0.0378941	0.0565301	0.0357557	0.0226888	0.0657142
oncostatin M receptor	OSMR	Q99650	1	2	2	2.8	110.51	979	0.000752572	0.000255948	0.00350978	0	0	0.00117464	0.000175294	0	0	0	0	0.000377761	0	0.00588943	0.000717604	0.000974918	0	0	0.00202905	0	0	0	0	0
TIMP metallopeptidase inhibitor 4	TIMP4	Q99727	1	4	4	29	25.502	224	0	0	0.000920914	0.00131462	0.00277905	0.000653169	0	0	0.00281274	0.00243228	0.000414558	0.00274995	0.000624178	0.000146121	0.00267024	0.000512358	0	0	0.00699591	0.000226532	0.00534391	0.00348469	0.00217972	0.00108219
stromal cell derived factor 4	SDF4	Q9BRK5	3	12	12	47	41.806	362	0.0199032	0.00941098	0.00415182	0	0.0142768	0.00942676	0	0.00793163	0.0069106	0.00240308	0.00241468	0.01625	0.0468006	0.150996	0.0377685	0.0201106	0.00738194	0.0193507	0.0731838	0.00755458	0.0442752	0.0930951	0.0435658	0.0636799
acetyl-CoA acetyltransferase 2	ACAT2	Q9BWD1	1	5	5	19.6	41.35	397	0.000416662	0.00127116	0.000494591	0.000518367	0.000434544	0.000374892	0.000598314	0.000732612	0.000165119	0.000642918	0	0.000271239	0.000484036	0.00128211	0.00157023	0.000205088	0.000346226	0.000381731	0.000664576	0.000152784	0.000413877	0.000552692	0.000234771	0.00240679
chitinase domain containing 1	CHID1	Q9BWS9	6	3	3	10.4	44.94	393	0.000855435	0.00132889	0.000628293	0.000618443	0.00151625	0	0	0	0	0.000571388	0.000828713	0	0.00109177	0.00681797	0	0.000800473	0	0	0.0012216	0	0	0.000434565	0.0013987	0.0019922
C1q and tumor necrosis factor related protein 1	C1QTNF1	Q9BXJ1	2	3	3	12.8	31.742	281	0	0	0	0	0	0	0	0	0	0.00184566	0	0	0	0	0	0	0	0	0.00061234	0	0	0.00292615	0	0
angiopoietin like 4	ANGPTL4	Q9BY76	6	9	9	31.8	45.214	406	0.00962263	0.00775588	0.00733434	0.00343465	0.00605017	0.00451386	0.00935327	0.00576353	0.00348021	0.00426474	0.00192707	0.00566757	0.00321813	0.012791	0.00666788	0.00490308	0.00377645	0.00630434	0.00585365	0.00535947	0.00372587	0.0051347	0.00484044	0.00732755
RAB1B, member RAS oncogene family	RAB1B	Q9H0U4	3	8	2	50.7	22.171	201	0.00253498	0.00106563	0.00116422	0.000347074	0.00386965	0.000239362	0.000590269	0.000272004	7.60199e-05	0.000417628	0	0.000750988	0	0.00263178	0.000131157	0	0	0	0.000687465	0	0	0.000302828	0.000242222	0.000693012
SIL1 nucleotide exchange factor	SIL1	Q9H173	8	15	15	32.8	52.084	461	0.0104842	0.0049185	0.00957649	0.00613486	0.00433991	0.00408131	0.00440673	0.00307251	0.00523454	0	0	0.00515333	0.00479079	0.00222796	0.0101386	0.00304885	0	0.00379336	0.00529174	0.00440925	0.00443111	0	0.00779183	0.0201877
GLI pathogenesis related 2	GLIPR2	Q9H4G4	3	3	3	31.2	17.218	154	0	0	0.00113138	0.00078093	0.00225292	0	0.000550148	0.000666015	0.00026642	0.000330355	0.000443893	0.00203087	0	0	0	0	0	0.000309346	0.00396545	0	0.00207744	0.00243366	0	0
gremlin 2, DAN family BMP antagonist	GREM2	Q9H772	1	3	3	26.8	19.32	168	0	0	0	0	0	0	0.000366763	0	0	0	0	0	0	0	0	0	0	0	0.000254377	0	0	0	0	0
serine carboxypeptidase 1	SCPEP1	Q9HB40	4	9	9	24.6	50.83	452	0.00740098	0.006334	0.00694285	0.00470713	0.00306095	0.00424677	0.00805797	0	0.0151094	0.00405762	0.00289334	0.00754066	0.00528233	0.000206191	0.00215112	0.00604471	0.00463875	0.00234571	0.00444559	0.00267214	0.00291215	0.000691983	0.00200167	0.00337167
solute carrier family 38 member 10	SLC38A10	Q9HBR0	3	5	5	5.3	119.76	1119	0.000897638	0.000783864	0.000878328	0.000469099	0	0.0010067	0.000643579	0.00454311	0.001235	0.000795471	0	0.000831747	0.0010781	0.00290433	0	0.000607016	0	0	0.00172235	0.000890577	0.000806843	0.00149342	0	0
RAB18, member RAS oncogene family	RAB18	Q9NP72	4	12	12	68	22.977	206	0.00131154	0.00302336	0.00914088	0.00411532	0.00311603	0.0183429	0.00295746	0.00377149	0.00767577	0.00622155	0.00417673	0.00199787	0.00175579	0.00108407	0.00566239	0.00150559	0.0013443	0.00960097	0.00758945	0.0088925	0.0137236	0.0141478	0.00290905	0.000662354
myosin VC	MYO5C	Q9NQX4	1	2	2	1.3	202.81	1742	0	0	0	0	0	0.00724888	0.00231006	0	0	0.000938402	0	0	0	0	0.123452	0	0	0	0	0.000481973	0	0	0	0.228467
acyl-CoA synthetase short-chain family member 2	ACSS2	Q9NR19	7	4	4	8.4	78.579	701	0	0	0	0.000100906	0.000121483	0	0	0	0	0.000185275	0	0.000146738	0.000152026	0	0.000742962	0	0	0	0.00095515	0.000169132	0.00108415	0.000381262	0.000166391	0.000274306
secretion associated Ras related GTPase 1A	SAR1A	Q9NR31	4	10	6	67.2	22.367	198	0	0	0.00234975	0	0.00450005	0	0	0	0	0	0	0	0	0	0	0	0	0	0	0	0	0.00494646	0	0
N-acetylneuraminate synthase	NANS	Q9NR45	2	4	4	14.8	40.307	359	0	0	0	0	0	0.00199313	0.00120208	0.000743405	0.000546902	0.00118629	0	0	0.000938653	0	0.00182991	0.000890639	0.000633339	0.000787272	0	0.00114142	0.000799809	0	0	0.00100394
heme binding protein 1	HEBP1	Q9NRV9	3	6	6	41.8	21.097	189	0.00406791	0.000783262	0.0024137	0.00142998	0.00073988	0.00112027	0.00187035	0.00503127	0.000784378	0.000979294	0	0.00188781	0.0010339	0.000598433	0.00311765	0.000756712	0.000578714	0.00216039	0.00140485	0.00217064	0.00200656	0.000427718	0.000831738	0.0018641
oleoyl-ACP hydrolase	OLAH	Q9NV23	5	6	6	40.8	29.931	265	0	0	0.000544886	0.000458471	0.00107707	0	0	0.000105651	0.0001965	0.000393418	0.000101207	0.000159442	0	0	0.000183262	0	0	6.10204e-05	0.00225988	0.000103475	0.00247375	0.00169459	0.000205185	0.000151054
endoplasmic reticulum aminopeptidase 1	ERAP1	Q9NZ08	2	4	4	6.3	107.23	941	0.00186927	0	0	0	0	0	0	0	0	0	0	0	0	0	0	0	0	0	0	0	0	0	0	0
G protein-coupled receptor class C group 5 member B	GPRC5B	Q9NZH0	1	5	5	15.1	44.794	403	0	0	0	0	0.000921243	0	0	0	0	0	0	0	0	0	0.000610445	0	0	0	0	0	0	0	0	0
complement C1r subcomponent like	C1RL	Q9NZP8	4	4	3	8.2	53.498	487	0.00331612	0.0036873	0.00417277	0.00189986	0.0029859	0.00354176	0.00279931	0.00629872	0.00599861	0.00220179	0.00167213	0.0026903	0.00671665	0.0192448	0	0	0.00179987	0.00224811	0.0140221	0.00478679	0.00361283	0.00297431	0.0048565	0.00415424
dolichyl-phosphate mannosyltransferase subunit 3	DPM3	Q9P2X0	1	2	2	23.9	10.094	92	0	0	0	0	0.000447857	0	0	0	0	0	0	0	0	0	0.000281306	0	0	0	0	0	0	0	0	0.000281762
G protein subunit gamma 12	GNG12	Q9UBI6	1	2	2	37.5	8.0061	72	0.00262153	0.00487632	0	0.00085333	0.00347286	0.00129196	0	0	0	0.00263898	0.000521925	0.000708563	0.00262852	0.00222203	0.0071435	0	0	0	0.00122125	0.00260335	0.00111906	0	0.000338535	0.00350097
cathepsin Z	CTSZ	Q9UBR2	1	2	2	7.3	33.868	303	0	0.000186213	0	0.000200756	0	0	0	0	0	0	0.000201064	0.00017441	0	0	0.0201152	0	0	0	0	0	0	0	0	0.0158119
interleukin 19	IL19	Q9UHD0	1	6	6	39.5	20.452	177	0	0	0.00513446	0.00859338	0	0.00413797	0	0	0.00278225	0.00719215	0	0.00430872	0.00314118	0	0.0154206	0	0	0	0.0190173	0.0034024	0.00504179	0.00907555	0.00330635	0.00364206
dipeptidyl peptidase 7	DPP7	Q9UHL4	6	6	6	13.8	54.341	492	0	0	0.000447259	0.000411006	0.00146623	0	0	0	0	0.000282778	0	0.00069337	0	0	0	0	0	0	0.000681007	0	0.000991518	0.00170841	0	0
RAB21, member RAS oncogene family	RAB21	Q9UL25	1	3	3	18.7	24.347	225	0.00309166	0.00211882	0.00217536	0.00258158	0.00124168	0.0011075	0.00161949	0.00231907	0.00231844	0.00179055	0.00130161	0.00289125	0.00287665	0.0031688	0.00358497	0.000399687	0.000649432	0.00284814	0.00139281	0.00392499	0.00209398	0.00211301	0.00105488	0.00285045
ATP binding cassette subfamily G member 2	ABCG2	Q9UNQ0	1	6	6	8.4	72.313	655	0.00596702	0.00231904	0.00210073	0.00236543	0.00326185	0.00219591	0.00328994	0.00437377	0.00131853	0.00208557	0.000681519	0.00139695	0.00182384	0.00107266	0.00695739	0.00209639	0.000705017	0.000956144	0.00438075	0.00180425	0.00107636	0.00032325	0.00181541	0.00737823
crystallin lambda 1	CRYL1	Q9Y2S2	1	3	3	9.4	35.419	319	0	0	8.30773e-05	0	0	0	0	0	0	0	0	6.69333e-05	0	0.00010329	0	0	0	0	0	0	0.000115976	9.48448e-05	7.95674e-05	0.000145639
GDP-mannose pyrophosphorylase B	GMPPB	Q9Y5P6	1	4	4	15.3	39.834	360	0.00415457	0.00926804	0.021462	0.00173497	0.0382832	0.0219303	0.0250074	0.00348566	0	0.006771	0.00650489	0.00334203	0	0.00799945	1.04542	0.00433469	0.00519218	0	0	0.0071978	0.00238783	0.00314796	0	1.64023
secretion associated Ras related GTPase 1B	SAR1B	Q9Y6B6	6	8	4	54.5	22.41	198	0	0	0	0	0	0	0	0	0	0	0.000326513	0	0	0.000412435	0.000719571	0	0	0	0.000282099	0.000514494	0	0	0.000272776	0
lymphocyte antigen 96	LY96	Q9Y6Y9	1	3	3	22.5	18.545	160	0	0	0.0017522	0.00121067	0	0	0	0	0	0	0	0	0	0	0	0	0	0	0.00357435	0	0	0	0	0

## Sheet: Chengdu
Protein names	Gene names	Protein IDs	Number of proteins	Peptides	Unique peptides	Unique sequence coverage [%]	Mol. weight [kDa]	Sequence length	C1	C1	C1	C1	C2	C2	C2	C2	C3	C3	C3	C3	C3	C4	C4	C4	C5	C5	C5	C5	C5	C6	C6	C6
albumin	ALB	P02768	9	114	106	93.1	69.366	609	5.18602	6.25208	6.24857	4.76398	6.17212	4.5145	4.74639	4.43957	6.39692	6.50526	4.25963	7.31667	4.17745	8.80775	6.81641	6.67587	7.4041	5.74462	5.40184	5.31744	6.37669	5.22614	7.66159	5.70032
lactotransferrin	LTF	P02788	4	137	133	93.8	78.181	710	6.13038	8.2021	7.06956	6.19037	9.82844	6.63706	6.55694	8.57008	4.17389	7.76911	7.75527	7.55898	7.77288	6.39152	8.04326	7.36461	7.97183	7.60266	7.76209	5.34308	6.39975	8.15133	6.71334	7.35868
lactalbumin alpha	LALBA	P00709	2	22	22	54.2	16.225	142	22.2708	23.5656	22.6652	19.311	22.5856	18.6833	19.9316	23.7067	21.8436	18.9769	25.4321	18.9943	23.0164	24.0673	23.9728	19.1123	24.8995	20.0403	16.7118	30.3235	24.1503	17.9	10.3969	21.8471
casein alpha s1	CSN1S1	P47710	1	22	6	32.4	21.671	185	10.188	11.0519	13.4661	11.0476	10.7243	11.9762	7.962	11.0922	9.94962	17.0403	12.5749	12.8151	11.1519	10.2225	9.19736	9.27959	10.7242	8.46017	10.9846	9.55789	12.6149	10.3143	12.1336	8.57297
carboxyl ester lipase	CEL	P19835	2	62	62	54.2	79.321	753	3.15818	3.51763	5.26597	2.21859	3.34052	3.8642	2.05292	4.0137	3.88417	4.62809	4.43418	6.3232	3.45082	1.46723	5.49127	2.86769	2.92288	3.11589	3.05683	2.1553	2.49731	2.82597	1.23948	4.8071
casein kappa	CSN3	P07498	1	14	14	68.1	20.305	182	7.36902	10.8765	10.0823	2.87369	8.76966	9.11125	10.4485	9.55642	10.6971	10.9626	13.8617	9.47812	10.8621	6.96146	8.3658	7.24813	10.4195	12.7221	6.06481	8.04703	12.6131	10.6851	13.052	7.07228
casein beta	CSN2	P05814	1	15	15	52.2	25.382	226	16.1009	11.3727	12.5474	33.5222	12.7207	16.76	31.8031	16.4412	22.8575	11.2483	11.642	9.64946	14.6639	12.1915	11.7657	22.928	12.8459	9.1759	10.5716	12.8911	10.3523	18.5882	21.2885	11.7853
polymeric immunoglobulin receptor	PIGR	P01833	1	65	65	73.8	83.283	764	1.55708	1.54824	1.57442	0.671683	1.86938	1.20026	1.14697	1.57826	1.64875	1.25389	1.63416	1.70638	1.52428	1.40439	1.78944	1.26177	1.5331	1.84352	1.75676	1.18051	1.51474	1.27275	1.2935	1.7619
immunoglobulin heavy constant alpha 1	IGHA1	P01876	1	26	10	44.8	37.654	353	3.64103	3.94598	2.29489	1.66654	4.10458	3.10372	3.18967	2.65783	1.5164	2.45353	2.28354	2.81792	2.81051	3.10927	3.70041	3.19139	1.55543	3.35306	4.34623	2.73743	3.14982	3.2746	2.50517	4.47491
xanthine dehydrogenase	XDH	P47989	2	135	135	90.9	146.42	1333	0.586588	0.354935	0.307508	0.375345	0.467345	0.338843	0.339242	0.543059	0.272367	0.633454	0.370655	0.693625	0.468146	1.13952	0.712867	0.825963	0.755375	0.767308	0.902449	0.602405	0.635785	0.595566	0.606279	0.711252
mannose receptor, C type 1	MRC1	P22897	1	115	115	63.6	166.01	1456	0.358042	0.29534	0.310677	0.196119	0.329085	0.360537	0.200298	0.374769	0.436673	0.284239	0.30991	0.466708	0.34035	0.409558	0.408577	0.241285	0.297514	0.270993	0.240212	0.190781	0.311499	0.383743	0.374385	0.361719
lysozyme	LYZ	P61626	2	19	8	44.6	16.537	148	2.23139	0.663484	3.07876	1.83001	0.693863	3.60026	0.574113	0.467544	1.96368	2.44132	1.24562	0.237621	2.68298	2.41472	1.58259	1.1479	3.07252	2.76379	0.575188	6.12621	1.43243	1.79272	3.33611	0.469539
fatty acid synthase	FASN	P49327	2	175	175	72.4	273.42	2511	0.131342	0.0292385	0.0382814	0.0127966	0.0759307	0.0190732	0.00692633	0.0569623	0.0318635	0.0428919	0.0483849	0.156799	0.0376118	0.132005	0.0793326	0.298304	0.479941	0.17973	0.65928	0.0978068	0.0366317	0.0259636	0.119792	0.162612
secreted phosphoprotein 1	SPP1	P10451	3	18	18	58	35.422	314	1.00609	1.25901	0.94175	0.179904	0.785101	0.672731	0.487879	0.944205	1.30125	0.743175	1.12927	1.67682	0.994683	0.88477	1.06359	0.979718	1.03278	1.43011	2.07835	0.954952	1.09412	0.899052	0.475723	0.891024
beta-2-microglobulin	B2M	P61769	3	10	3	32.8	13.714	119	2.91537	1.48737	1.75281	4.26516	2.0834	1.98923	1.59812	1.64926	1.80572	2.29542	1.74369	2.05841	2.23036	2.57928	1.82901	0.663397	1.22334	2.18046	1.46961	1.95975	2.00599	1.88257	2.76472	2.33224
complement C4B	c4b	P0C0L5	2	131	7	6.4	192.75	1744	0.0434551	0.202426	0.0121357	0.129404	0.188367	0.26724	0.162918	0.0584	0.0321581	0.032534	0.0158639	0.198009	0.0430201	0.289114	0.098036	0.13604	0.0532818	0.149639	0.378463	0.0691412	0.0473364	0.222592	0.050834	0.46828
clusterin	CLU	P10909	10	36	36	57.5	52.494	449	0.351377	0.704481	0.327206	0.183108	0.969982	0.64896	0.341221	0.412152	0.499008	0.627568	0.732368	0.877439	0.407248	0.374809	0.824906	0.644121	0.374862	0.46565	1.17862	0.222664	0.321022	0.941253	0.237323	1.23594
joining chain of multimeric IgA and IgM	JCHAIN	P01591	4	14	14	75.5	18.098	159	1.58277	1.22573	0.758764	0.0026895	1.87042	0.793358	0.183401	0.764327	0.393658	0.860412	0.952011	1.17493	1.15419	0.732493	1.36358	1.24253	0.473365	1.10485	1.49334	1.03857	1.32196	1.70937	0.946062	1.68649
apolipoprotein A1	APOA1	P02647	3	49	49	83.9	30.777	267	0.594251	0.321236	0.489425	0.411954	0.163132	0.564279	0.374763	0.527728	0.462373	0.376174	0.408409	0.406489	0.572473	0.303519	0.3215	0.266554	0.549923	0.654389	0.464392	0.300445	0.519534	0.453111	0.311567	0.474152
butyrophilin subfamily 1 member A1	BTN1A1	Q13410	9	41	41	59.9	58.959	526	0.180467	0.17482	0.364745	0.0462646	0.315961	0.237304	0.0763273	0.199683	0.220966	0.263268	0.221246	0.234314	0.261263	0.342155	0.511213	0.446855	0.278596	0.581098	0.380887	0.361183	0.300494	0.22657	0.226021	0.257693
immunoglobulin heavy constant alpha 2	IGHA2	A0A075B6N7	1	22	6	25	36.591	340	0.875628	0.777771	0.105316	0.0358187	0.370233	0.418143	0.323113	0.469959	0.191073	0.21967	0.426293	0.221339	0.135535	0.446359	0.760929	0.825212	0.0520785	0.779424	0.59335	0.439801	0.39758	0.782083	0.0659409	0.618708
complement C3	C3	P01024	7	140	140	81.9	187.15	1663	0.0487417	0.0564929	0.049895	0.0353737	0.112515	0.070253	0.0791519	0.0291054	0.0681912	0.0447775	0.0265677	0.0795343	0.0502833	0.0784022	0.0632869	0.0568578	0.0544253	0.10136	0.0930511	0.0596188	0.0574656	0.0978372	0.0506115	0.167554
serpin family A member 3	SERPINA3	P01011	4	31	31	66.9	47.65	423	0.0959198	0.344519	0.026554	0.199728	0.454831	0.635729	0.126057	0.0689036	0.0653771	0.210897	0.0528776	0.48264	0.0616763	0.176418	0.235044	0.397144	0.107871	0.413562	0.411704	0.159283	0.390059	0.56173	0.164374	1.42499
milk fat globule-EGF factor 8 protein	MFGE8	Q08431	3	32	10	27.1	43.122	387	0.219953	0.337455	0.411791	0.131479	0.459206	0.156402	0.080278	0.38879	0.258089	0.209901	0.415996	0.32628	0.303909	0.248512	0.325172	0.19582	0.250172	0.30692	0.378665	0.315656	0.209382	0.246053	0.202895	0.316248
CD14 molecule	CD14	P08571	3	22	22	69.6	40.076	375	0.222416	0.360485	0.215359	0.308339	0.399339	0.393129	0.294038	0.299141	0.330907	0.235876	0.399846	0.326881	0.498258	0.257626	0.414059	0.324888	0.450996	0.668566	0.434384	0.265002	0.271621	0.126729	0.182996	0.515173
chordin like 2	CHRDL2	Q6WN34	5	33	33	73.9	47.494	429	0.196396	0.224754	0.199514	0.235231	0.262699	0.0855835	0.261617	0.303503	0.219502	0.327403	0.403582	0.344516	0.332799	0.212785	0.201157	0.13698	0.175107	0.260266	0.250221	0.14827	0.143574	0.182252	0.427265	0.135373
actin gamma 1	ACTG1	P63261	13	33	1	4.5	41.792	375	0.239808	0.153976	0.0646935	0.0541247	0.239188	0.0900227	0.0604178	0.185383	0.155092	0.110913	0.112278	0.471351	0.0831668	0.4388	0.195888	0.450274	0.524371	0.25516	0.933247	0.146941	0.166027	0.147592	0.328588	0.367427
immunoglobulin lambda constant 2	Iglc2	P0CG05	3	12	0	0	11.293	106	0.779781	0.500992	0.268814	1.17842	0.399496	0.904995	0.6049	0.545793	0.531956	0.570083	0.288653	0.392344	0.364148	1.05599	0.558389	0.459123	0.197931	0.542969	0.75711	0.468469	0.547213	0.572484	2.29665	0.48215
amylase, alpha 1A	Amy1a	P04745	8	32	7	20.4	57.767	511	0.0954565	0.26876	0.119228	0.0667001	0.117935	0.0744488	0.136708	0.119518	0.0776201	0.0306458	0.247528	0.124208	0.119787	0.0816633	0.156596	0.215133	0.108623	0.138663	0.171601	0.0919496	0.156616	0.0767668	0.0634668	0.0554248
serpin family A member 1	serpina1	P01009	7	33	33	65.3	46.736	418	0.106498	0.0989622	0.369192	0.0851116	0.238369	0.0968816	0.0959388	0.162779	0.0940633	0.109346	0.176121	0.17331	0.127069	0.112531	0.120401	0.0906899	0.221516	0.0960841	0.112134	0.114734	0.149236	0.0782265	0.117994	0.0901786
transferrin	TF	P02787	7	63	62	70.1	77.063	698	0.0488123	0.136568	0.0496849	0.0222092	0.12868	0.0464902	0.00769907	0.102637	0.0656844	0.0423925	0.0735492	0.0509309	0.116411	0.0758884	0.0323221	0.0487605	0.0579678	0.0803532	0.0555629	0.0396971	0.0887097	0.0520209	0.054198	0.041769
cystatin C	CST3	P01034	1	11	11	63.7	15.799	146	0.137624	0.346645	0.597858	0.0639609	0.483083	0.588595	0.0592783	0.251312	0.270469	0.621198	0.14335	0.375194	0.333457	0.343948	0.289689	0.0836559	0.3873	0.306374	0.244528	0.255583	0.606575	0.120659	0.0901075	0.165771
prosaposin	PSAP	P07602	3	31	31	59.5	58.112	524	0.0689702	0.0618451	0.073574	0.0134499	0.0358957	0.0902287	0.0066428	0.0418948	0.13301	0.0676236	0.11645	0.0844256	0.046036	0.135707	0.047337	0.0684138	0.054327	0.0649268	0.134504	0.0607878	0.0908264	0.0546074	0.0563383	0.123563
nucleobindin 2	NUCB2	V9HW75	11	36	35	64.3	50.222	420	0.0895948	0.0740108	0.134213	0.103741	0.0686142	0.0893262	0.0685625	0.103745	0.130915	0.0811744	0.1106	0.0895875	0.115204	0.0899543	0.0646832	0.084802	0.143768	0.0980108	0.0648427	0.0827925	0.167164	0.099144	0.171098	0.0791479
carbonic anhydrase 6	ca6	P23280	3	16	16	68.5	35.366	308	0.177247	0.255208	0.330778	0.154031	0.0909523	0.177978	0.244137	0.170209	0.299188	0.10783	0.447963	0.195371	0.34375	0.232185	0.177791	0.157127	0.179534	0.144402	0.162729	0.141428	0.19651	0.117865	0.191001	0.156938
enolase 1	ENO1	P06733	11	38	38	80.2	47.168	434	0.0633185	0.0470772	0.0117693	0.0215581	0.160574	0.0406462	0.0347105	0.0756577	0.0255107	0.0335787	0.0418806	0.205741	0.0277432	0.109778	0.0640054	0.168807	0.291324	0.0976329	0.445697	0.0333072	0.0698731	0.0533474	0.259479	0.145739
galectin 3 binding protein	LGALS3BP	Q08380	10	22	22	45.3	65.33	585	0.088336	0.0172759	0.0498092	0.0773031	0.0301426	0.104761	0.0481673	0.108569	0.0622305	0.0283525	0.0254074	0.0998529	0.0945316	0.0518449	0.0381361	0.048349	0.0147477	0.0582488	0.114698	0.0445487	0.0654159	0.0750531	0.0888927	0.131254
GC, vitamin D binding protein	GC	D6RF35	5	36	2	2.7	53.02	476	0.0878228	0.0506362	0.1916	0.0288191	0.0610624	0.0648806	0.0118257	0.0422224	0.0669152	0.054287	0.0380738	0.066764	0.0383497	0.106847	0.0618587	0.0578779	0.0600408	0.0564516	0.0354883	0.0677104	0.0870288	0.0377133	0.0577222	0.0473955
casein alpha s1	CSN1S1	D6RF34	1	15	3	10.1	19.889	169	0.328595	0.260921	0.245369	0.256585	0.139107	0.17476	0	0.226471	0.253372	0.247483	0.204832	0.229805	0.173935	0.444588	0.221844	0.145192	0.139235	0.349624	0.129307	0.173883	0.267431	0.170272	0.120175	0.184908
beta-1,4-galactosyltransferase 1	B4GALT1	P15291	2	17	17	47.5	43.92	398	0.0843633	0.138098	0.0863257	0.120087	0.167169	0.153342	0.0684421	0.146562	0.123395	0.108508	0.115807	0.111681	0.0757328	0.0984612	0.119906	0.0924239	0.0969157	0.0822112	0.10286	0.0906291	0.111588	0.0774944	0.0413111	0.143562
fatty acid binding protein 3	FABP3	S4R371	4	25	25	91.7	14.787	132	0.37874	0.0345204	0.00693982	0.073974	0.0486533	0.0503233	0.0188473	0.168081	0.0880087	0.0352273	0.00681193	0.0892836	0.0604371	0.620125	0.0579626	0.157702	0.0073154	0.927599	0.180473	0.24829	0.0577634	0.161393	0.198811	0.3908
UDP-glucose pyrophosphorylase 2	UGP2	Q16851	5	48	30	53.9	56.94	508	0.0736024	0.0247892	0.0157473	0.0226582	0.058964	0.0153739	0.00753671	0.0493209	0.0134277	0.0445558	0.0250916	0.129426	0.0215938	0.0652261	0.0372436	0.186616	0.181791	0.0925788	0.305481	0.0391883	0.0366587	0.0224604	0.0836865	0.073806
nucleobindin 1	NUCB1	Q02818	5	47	46	75.9	53.879	461	0.0483318	0.050611	0.0687503	0.0445577	0.0456138	0.0538311	0.0250361	0.0759591	0.0904125	0.0672542	0.0475072	0.0497503	0.0641815	0.0988305	0.0513342	0.0649626	0.0583284	0.0654248	0.0389574	0.0381535	0.0680626	0.0492846	0.125541	0.0376619
lipoprotein lipase	LPL	P06858	4	25	25	52.2	53.162	475	0.0333658	0.0658457	0.0810206	0.0395437	0.09376	0.0898746	0.062892	0.0889655	0.103982	0.035663	0.111871	0.0726189	0.0751813	0.0510436	0.124871	0.0488337	0.0461988	0.121989	0.0683448	0.0258984	0.0593855	0.0677216	0.0437664	0.139759
perilipin 2	PLIN2	Q99541	4	35	35	78.7	48.075	437	0.0649734	0.0409934	0.0634469	0.0109403	0.0760596	0.0348651	0.0220514	0.0385159	0.0369349	0.0560197	0.0540429	0.0768156	0.0636285	0.114287	0.103146	0.0973537	0.0778033	0.0897589	0.0960427	0.0492807	0.0767784	0.0485858	0.0367688	0.0717516
haptoglobin	HP	P00738	14	28	28	65.3	45.205	406	0.0829444	0.0768545	0.0194839	0.0108331	0.0970121	0.119699	0.00723419	0.0395136	0.027103	0.0569675	0.0326009	0.0770243	0.0149979	0.0375565	0.0191417	0.0393668	0.0118637	0.157449	0.0194778	0.0535583	0.0915314	0.0395224	0.0262184	0.137712
orosomucoid 1	ORM1	P02763	1	13	8	32.8	23.511	201	0.114535	0.101674	0.0976575	0.0867669	0.113299	0.0500338	0.0534152	0.0927956	0.0704793	0.0344883	0.0487651	0.160137	0.0700441	0.117011	0.0770049	0.128821	0.123177	0.0774022	0.127342	0.0664856	0.120067	0.125678	0.0358717	0.274311
insulin like growth factor binding protein 2	IGFBP2	P18065	4	24	24	70.8	34.814	325	0.062337	0.142965	0.0860018	0.0548178	0.129161	0.0263528	0.01962	0.121742	0.0874358	0.0775561	0.132551	0.11618	0.0885327	0.0904553	0.0590572	0.0409525	0.116042	0.0767292	0.0654597	0.0607865	0.106843	0.0479082	0.104	0.051375
mucin 1, cell surface associated	MUC1	A0A087WWM1	14	12	12	11.6	123.01	1262	0.0145565	0.0114956	0.02862	0.0076245	0.035392	0.0118741	0.00193753	0.0307041	0.0164882	0.0121314	0.00904737	0.0252884	0.0198861	0.0172453	0.0287258	0.0245944	0.0171202	0.0223418	0.0273985	0.0136247	0.022609	0.022471	0.0522713	0.0261962
alpha-2-glycoprotein 1, zinc-binding	AZGP1	P25311	3	22	22	61.1	34.258	298	0.0920745	0.0148654	0.159534	0.0204672	0.0131968	0.063011	0.00899821	0.0491168	0.0488327	0.0229886	0.0194948	0.0492209	0.0789539	0.0829656	0.0231105	0.0474134	0.0205394	0.0750695	0.0300174	0.0809459	0.107033	0.0440148	0.0398774	0.0486746
apolipoprotein E	APOE	P02649	5	30	30	79.5	36.154	317	0.0597901	0.0594357	0.0427847	0.0192004	0.0463737	0.0449015	0.00692472	0.0414268	0.0554765	0.0434321	0.0589488	0.0468495	0.0750763	0.0473463	0.0294301	0.0069434	0.0573546	0.0674187	0.0404358	0.0476161	0.0512703	0.0461914	0.0792857	0.0349582
apolipoprotein A2	APOA2	P02652	6	9	9	69	11.175	100	0.17909	0.152815	0.420335	0.14727	0.101368	0.116234	0.0722991	0.209567	0.261089	0.274836	0.0956821	0.131596	0.250077	0.169903	0.184639	0.0858728	0.285924	0.308919	0.26012	0.197383	0.104333	0.259439	0.08661	0.165035
quiescin sulfhydryl oxidase 1	qsox1	O00391	3	44	44	57.2	82.577	747	0.0320175	0.0149483	0.0257941	0.00791133	0.028696	0.0201613	0.0138045	0.0182742	0.0299098	0.00979	0.0207312	0.0322205	0.0352618	0.0176321	0.0137453	0.0211657	0.014868	0.0331605	0.0346214	0.0236241	0.0219814	0.0131532	0.00741596	0.0194002
apolipoprotein A4	APOA4	P06727	2	36	36	77.3	45.398	396	0.0330558	0.0468411	0.038882	0.0112537	0.0684138	0.0164359	0.0034106	0.0287816	0.0426624	0.0349699	0.0665524	0.0331791	0.0453873	0.0622544	0.0280906	0.0209534	0.035095	0.0446101	0.016694	0.0138559	0.0314477	0.0377935	0.0583941	0.0385321
glyceraldehyde-3-phosphate dehydrogenase	GAPDH	P04406	3	22	22	82.4	36.053	335	0.0521409	0.0286474	0.0199374	0.0141909	0.0562156	0.0201818	0.0172317	0.0373403	0.0123086	0.0183847	0.0273562	0.0916383	0.0205238	0.0801364	0.0273047	0.0960687	0.157363	0.0724058	0.273196	0.0371252	0.040283	0.0289403	0.0300323	0.101401
tenascin C	TNC	P24821	6	89	89	52.3	240.85	2201	0.00137245	0.0516526	0	0.015235	0.0365806	3.93537e-05	0.00323193	0.0203877	0.000673815	0.000522969	0.024242	0.057003	0.00971261	0.00235058	0.000315627	5.07463e-05	0.00495368	4.29894e-05	0.0414183	0	0.0004877	0.00603492	0.00362388	0.00247454
apolipoprotein B	APOB	P04114	4	139	139	35.6	515.6	4563	0.0160218	0.00300639	0.00549814	0.00231802	0.00246735	0.00147823	0.0025034	0.00254719	0.0112804	0.00140853	0.00259446	0.0059396	0.00319873	0.00131176	0.00564172	0.000225222	0.0020121	0.00367829	0.00102059	0.00609379	0.00489837	0.00266488	0.00132104	0.00217702
lactoperoxidase	LPO	P22079	5	44	44	65.3	80.287	712	0.0216302	0.0189866	0.0533268	0.0452729	0.00913392	0.0203861	0.008865	0.0263667	0.041175	0.0110893	0.012708	0.0341193	0.0243246	0.038239	0.0114584	0.0113017	0.0258252	0.0116384	0.0024372	0.0281129	0.0380182	0.0503616	0.0217838	0.0162794
CD59 molecule	CD59	E9PNW4	5	7	7	48.1	11.985	108	0.112213	0.146576	0.064564	0	0.112799	0.118405	0	0.126527	0.135931	0.254454	0.198336	0.232811	0.14444	0.207449	0.0953375	0.0555502	0.169084	0.247728	0.252756	0.29181	0.235412	0.308069	0.208983	0.250496
immunoglobulin heavy constant gamma 2	IGHG2	P01859	1	15	7	33.1	35.9	326	0.172822	0.0571994	0.0547642	0.02805	0.0228644	0.0414193	0.0556513	0.0650436	0.0640325	0.00679804	0.0700896	0.0396686	0.069925	0.0841361	0.0164483	0.0881968	0.0101442	0.156512	0.084427	0.097104	0.055465	0.0233105	0.00331587	0.0639366
gelsolin	GSN	P06396	7	44	31	40.8	85.696	782	0.0230234	0.0118616	0.0160908	0.00307716	0.0132171	0.0243145	0.0116869	0.0182128	0.0375494	0.026151	0.0204899	0.0234114	0.0230368	0.0204935	0.0254702	0.0295693	0.0198008	0.0336695	0.0198524	0.0348695	0.0260466	0.0330909	0.0338275	0.0406895
immunoglobulin heavy constant alpha 2	IGHA2	P01877	1	22	1	7.4	36.526	340	0	0	0.0480846	0.00214925	0	0.0488691	0	0.0357509	0	0.106446	0	0.0737027	0.0795336	0	0.101432	0	0.043121	0	0.0684091	0	0.0383143	0.0690647	0	0.0664931
alpha 2-HS glycoprotein	AHSG	P02765	3	11	11	41.1	39.324	367	0.0451048	0.0581364	0.0211752	0.00605027	0.118437	0.0351069	0	0.036277	0.0480266	0.0250189	0.0252454	0.121349	0.0579946	0.0773116	0.0557856	0.021301	0.0591595	0.0539503	0.0570321	0.0576991	0.0648556	0.0570215	0.0441638	0.0489396
folate receptor 1	folr1	P15328	1	16	16	63.4	29.819	257	0.0905815	0.0359188	0.0634224	0.0166562	0.0671537	0.0525863	0.0119057	0.0607212	0.0473886	0.0592302	0.0638862	0.0590754	0.0301903	0.0800976	0.139907	0.0391358	0.05613	0.0551432	0.0951906	0.0753292	0.0829906	0.0685747	0.0556575	0.110524
sclerostin domain containing 1	SOSTDC1	Q6X4U4	1	9	9	48.1	23.306	206	0.0417365	0.0209598	0.186224	0.0858489	0.0294175	0.110943	0.103083	0.0752852	0.0604991	0.120575	0.0613704	0.046599	0.127233	0.0471994	0.0413402	0.00289455	0.0434161	0.102275	0.0467055	0.0526696	0.0500891	0.0278936	0.151665	0.0619526
leucine rich alpha-2-glycoprotein 1	LRG1	P02750	1	16	16	54.2	38.177	347	0.0353254	0.0460085	0.0436794	0.0417263	0.0811993	0.0548255	0.0477501	0.0382631	0.0349703	0.0148245	0.043912	0.0689099	0.0426237	0.0732687	0.0321198	0.0312883	0.0362135	0.0415779	0.0589273	0.0201488	0.0356188	0.0390308	0.0304528	0.054167
aldolase, fructose-bisphosphate A	ALDOA	P04075	11	32	30	73.1	39.42	364	0.0321518	0.00481043	0.00930246	0.00883117	0.00990478	0.00869883	0.00402232	0.0204962	0.0139981	0.00704979	0.00538545	0.0532422	0.00930511	0.0540477	0.0119738	0.0719853	0.0415069	0.0570137	0.149273	0.0204039	0.0164381	0.00649263	0.0648819	0.0430121
parathyroid hormone like hormone	PTHLH	F5GZD9	3	14	14	48.3	19.542	172	0.0521203	0.0717546	0.203751	0.0750763	0.0374643	0.04954	0.0516766	0.0660301	0.124237	0.106026	0.121825	0.0786125	0.113827	0.0779098	0.0300369	0.0187668	0.0609568	0.122521	0.0480002	0.0492421	0.0569827	0.0720143	0.390733	0.033725
immunoglobulin heavy variable 3-72	IGHV3-72	A0A087WW89	3	11	3	33.7	11.167	101	0.116098	0.129087	0.0828257	0.0120747	0.132092	0.200847	0.0227294	0.145271	0.0760351	0.00426193	0.0423004	0.137838	0.126275	0.0559676	0.0675857	0.114771	0.0337567	0.110702	0.188919	0.122923	0.089482	0.201915	0.0566187	0.205696
chordin like 2	CHRDL2	H0YCU0	1	4	4	39.6	9.9387	91	0.121251	0.194911	0.162395	0.0426037	0.258464	0.0780008	0.0142247	0.178298	0.177131	0.235512	0.206882	0.277149	0.164504	0.0838705	0.12709	0.0407402	0.073584	0.0891937	0.062323	0.0496367	0.0965371	0.0946214	0.355949	0.114289
CNDP dipeptidase 2	CNDP2	Q96KP4	16	34	34	74.5	52.878	475	0.0230044	0.00312028	0.00347131	0.0198043	0.00859398	0.0103293	0.010572	0.0185174	0.00656663	0.0110172	0.00493899	0.0457774	0.0105347	0.023536	0.0014016	0.0424912	0.0165422	0.0418605	0.167688	0.0101269	0.0135575	0.00843116	0.0428796	0.0662183
follistatin like 1	FSTL1	Q12841	2	22	11	41.2	34.985	308	0.0275988	0.0234863	0.016603	0.0119118	0.0205464	0.00340035	0.0136868	0.0158785	0.0195175	0.0270454	0.0214866	0.0474474	0.0196652	0.0408349	0.0189057	0.0179862	0.022327	0.0111629	0.0151563	0.0322949	0.0402157	0.0439694	0.075944	0.02977
peptidylprolyl isomerase B	PPIB	P23284	1	16	16	60.2	23.742	216	0.0639574	0.033322	0.072028	0	0.0662439	0.0538685	0.0248829	0.0372729	0.0534866	0.0423211	0.0526197	0.0792871	0.079847	0.0320256	0.0349833	0.0751998	0.0482062	0.0646379	0.0354222	0.0321634	0.0398051	0.0627406	0.0376454	0.0535962
perilipin 3	PLIN3	O60664	4	29	29	79.7	47.074	434	0.028954	0.0204498	0.0295742	0.00618373	0.0207434	0.0117051	0.00500129	0.0223682	0.0182958	0.0286863	0.0336935	0.0303201	0.0358148	0.0408371	0.0151395	0.0242393	0.0159138	0.0418449	0.0532416	0.0260711	0.0223987	0.0183552	0.0211412	0.0305273
myosin VC	MYO5C	Q9NQX4	1	2	2	1.4	202.81	1742	0	0	0.0103684	0	0.0157039	0.00570988	0	0.0053735	0.00784461	0	0.0118714	0.0134143	0	0.00173827	0.0050896	0	0.0194595	0.00315757	0	0.00262106	0.0101188	0.0229323	0	0
peptidylprolyl isomerase A	PPIA	P62937	10	12	12	74.5	18.012	165	0.0600743	0.0311847	0.0215797	0.0116707	0.0818982	0.0091184	0.0210534	0.0584093	0.0313683	0.00511069	0.0365102	0.101172	0.0462459	0.11535	0.0332854	0.135443	0.0958397	0.0919433	0.150236	0.0487573	0.0551235	0.0318339	0.00424146	0.101193
CD36 molecule	CD36	E7EU05	9	17	17	36.7	52.062	463	0.0272113	0.046041	0.0258799	0.0109278	0.0220889	0.0149071	0.00657968	0.0457192	0.0182289	0.0201217	0.0415549	0.028919	0.0286283	0.0155954	0.050974	0.0450274	0.0231678	0.0398557	0.0782968	0.0434447	0.0272176	0.0332784	0	0.044471
ceruloplasmin	CP	P00450	6	48	48	55.5	122.2	1065	0.0135547	0.00749028	0.00676018	0.00868812	0.0102523	0.00697864	0.00769506	0.00915283	0.00792503	0.00597628	0.00591059	0.0201433	0.00864459	0.0122636	0.00750958	0.00796749	0.00688864	0.015284	0.0174633	0.00827805	0.0108585	0.0106441	0.00678855	0.0161453
immunoglobulin kappa variable 3-20	IGKV3-20	P18135	3	8	0	0	14.073	129	0.0850332	0.168762	0.0473685	0.133902	0.0562487	0.062134	0.019494	0.139086	0.0201501	0.10703	0.0651804	0.11679	0.0989247	0.122032	0.0554308	0.0340895	0.018967	0.070721	0.117895	0.0669917	0.057861	0.125448	0.0341278	0.188719
eukaryotic translation elongation factor 1 alpha 1	EEF1A1	P68104	7	19	19	55.8	50.14	462	0.0212256	0.00818552	0.00947878	0.0024687	0.0134095	0.00341772	0.00272158	0.012358	0.00701503	0.00690582	0.0123171	0.0328785	0.00938799	0.0329521	0.00929973	0.050378	0.0793499	0.0316366	0.173928	0.0109815	0.00776786	0.00867045	0.0229438	0.0264366
transcobalamin 1	TCN1	P20061	1	11	11	28.4	48.206	433	0.0151935	0.00838104	0.0157174	0.00660734	0.0260835	0.0266303	0.0137384	0.00599668	0.0230563	0.0060066	0.0305298	0.0198009	0.0306917	0.0417549	0.0543361	0.0237509	0.0249805	0.0575789	0.0291781	0.0527519	0.027608	0.0490093	0.00933069	0.0740808
vitronectin	VTN	P04004	4	19	19	45.2	54.305	478	0.0287766	0.0267481	0.0196765	0.0112213	0.00996003	0.0117133	0.013908	0.0189743	0.0307249	0.0247019	0.0245131	0.0221255	0.0189853	0.0185919	0.0136241	0.019101	0.0135372	0.026189	0.0167331	0.0262783	0.012003	0.0223545	0.00540734	0.0160028
triosephosphate isomerase 1	TPI1	P60174	4	20	20	76.6	30.791	286	0.0204593	0.00365837	0.00562735	0.0141349	0.015	0.00890538	0.0178434	0.0130463	0.00777123	0.0113046	0.00355911	0.0508959	0.0104051	0.0300344	0.00816319	0.044492	0.0325727	0.0367658	0.145316	0.0204357	0.0170026	0.0127989	0.0499084	0.0369864
kallikrein related peptidase 6	KLK6	Q92876	2	14	14	78.7	26.855	244	0.0390329	0.0318533	0.00951817	0.0155403	0.0295692	0.0240948	0.0154575	0.0568687	0.0461885	0.0183653	0.0235825	0.024557	0.0238671	0.029866	0.0504294	0.0225147	0.0194557	0.0370203	0.0074666	0.0367679	0.0414456	0.0386738	0.0541713	0.0448423
lactate dehydrogenase B	LDHB	P07195	4	18	17	43.7	36.638	334	0.0388866	0	0.0108049	0	0.000452042	0.0062042	0	0.015306	0.0028435	0.00427747	0	0.0619411	0.010733	0.0361355	0	0.0334921	0.00268144	0.0473972	0.139217	0.0188575	0.0252557	0.0181843	0.074173	0.0520718
tyrosine 3-monooxygenase/tryptophan 5-monooxygenase activation protein zeta	YWHAZ	P63104	10	19	13	55.5	27.745	245	0.0368787	0.0148719	0.00910917	0.0227765	0.0200898	0.013639	0.0111233	0.0223214	0.0182831	0.027262	0.0150497	0.0594027	0.0110311	0.0382627	0.0228337	0.0917119	0.0656197	0.0604643	0.082831	0.0242391	0.0291139	0.0099315	0.0822448	0.0434569
fibrinogen alpha chain	FGA	P02671	3	29	29	40.9	94.972	866	0.00824949	0.0100087	0.0114328	0.00678393	0.0094966	0.0138102	0.00482235	0.00490869	0.00765375	0.0158626	0.00333183	0.0149411	0.0033999	0.0142637	0.0123359	0.00404809	0.00391562	0.0210848	0.00649877	0.0137576	0.00830882	0.00847926	0.0322901	0.0124247
actin, alpha 1, skeletal muscle	ACTA1	P68133	10	21	3	9.8	42.051	377	0.0189835	0.0150503	0.00822619	0	0.0269688	0.00669632	0	0.0160323	0.0110617	0.000385245	0.00981186	0.0614718	0.00503945	0.0527973	0.0169539	0.0589657	0.0402033	0.0294819	0.0731491	0.0117262	0.0291913	0.0102994	0	0.031543
immunoglobulin kappa variable 3-20	IGKV3-20	P01623	1	7	0	0	11.746	109	0.0804078	0.037847	0.0221487	0	0.0546575	0.0440092	0.00243878	0.0774492	0.013988	0	0.027781	0.0545882	0.0661555	0.120371	0.0321855	0.0315382	0.0230425	0.0741108	0.0728479	0.0444756	0.0416812	0.106748	0	0.0908803
GDP dissociation inhibitor 2	GDI2	P50395	7	35	24	56	50.663	445	0.0163531	0.00932461	0.0053768	0.0113566	0.0195199	0.00994256	0.010843	0.0113097	0.0067752	0.0115382	0.00829793	0.0240861	0.0105564	0.0176505	0.0206213	0.0237264	0.0235092	0.0220748	0.0351136	0.0127401	0.013648	0.0182312	0.00669021	0.0264906
heat shock protein 90 alpha family class A member 1	HSP90AA1	P07900	6	44	27	33.2	84.659	732	0.00696332	0.00348898	0.00145063	0.0024652	0.00851695	0.000954121	0.000692526	0.00536882	0.00142175	0.00225623	0.00345151	0.0195504	0.00212789	0.0109616	0.0040423	0.0284251	0.0497991	0.0173016	0.0820726	0.00781229	0.00550545	0.00178455	0.0176682	0.0174914
hemopexin	HPX	P02790	2	25	25	61.9	51.676	462	0.0112692	0.0381461	0.00602025	0.00126945	0.0305626	0.00635082	0.00209167	0.0107663	0.00975822	0.000671242	0.00906555	0.0153397	0.0110847	0.0228276	0.0167007	0.0126523	0.0234725	0.024904	0.0163153	0.0205938	0.0114235	0.00839047	0.0173527	0.0238425
mucin 4, cell surface associated	MUC4	Q99102	10	33	33	22.5	231.52	2169	0.0016862	0.00554333	0.000672463	0.00113016	0.00219703	0.00040023	0.000878128	0.00172633	0.0121895	0.000150452	0.0117311	0.0104125	0.00170629	0.00264407	0.0146065	0.00252426	0.00195714	0.0144031	0.0110931	0.00201036	0.00653991	0.00404375	0.00120949	0.00697153
glucosidase II alpha subunit	GANAB	Q14697	4	42	42	64.6	106.87	944	0.00847404	0.00820805	0.009227	0.00452471	0.00926359	0.00559221	0.00358152	0.00868408	0.00946851	0.00632613	0.0124085	0.00755464	0.0114562	0.00660792	0.0123288	0.00774768	0.010543	0.00675202	0.00944156	0.00691545	0.00914086	0.00745615	0.00465756	0.00638123
granulin precursor	GRN	P28799	14	22	22	51.3	63.544	593	0.0128686	0.00823976	0.0251007	0.010686	0.00320004	0.035095	0	0.00828592	0.0489122	0.0165646	0.00727608	0.0106955	0.00790526	0.0436813	0.0131376	0.0117973	0.0152999	0.0108922	0.00922743	0.0132416	0.0221497	0.0124049	0.0362851	0.0143366
TIMP metallopeptidase inhibitor 1	TIMP1	Q5H9A7	5	8	8	83.2	16.057	143	0.0539955	0.0276635	0.0441626	0.0101554	0.0555864	0.0224857	0.00963801	0.0686003	0.0422359	0.00752781	0.0306984	0.0503097	0.04438	0.0451089	0.0483944	0.0555427	0.0334636	0.0638822	0.0490783	0.0514129	0.0519265	0.0412256	0	0.0542913
transthyretin	TTR	P02766	3	14	14	73.5	15.887	147	0.0549719	0.0342897	0.0395525	0.0151122	0.0360508	0.0298929	0.018851	0.0428532	0.0701937	0.0514866	0.00516841	0.0501093	0.0267749	0.03038	0.00866635	0.0998355	0.0078081	0.0583815	0.077373	0.0801794	0.0680962	0.0825585	0	0.0861239
plasminogen	PLG	P00747	6	42	42	69.1	90.568	810	0.00873148	0.0101954	0.00461061	0.00151255	0.00666221	0.00248951	0.00217767	0.0047857	0.00737307	0.00527938	0.004376	0.00771362	0.00323587	0.0104031	0.00848716	0.00690582	0.00683117	0.0112141	0.00845408	0.005382	0.0120043	0.00609361	0.00910998	0.00952768
serpin family C member 1	SERPINC1	P01008	3	25	25	55.4	52.602	464	0.00673481	0.0104637	0.0225217	0.00901919	0.0129466	0.00620727	0.00554614	0.0101622	0.00913523	0.011936	0.00720368	0.0503348	0.00898049	0.0217176	0.00745441	0.0112038	0.0127533	0.00933938	0.0101341	0.0113212	0.0109752	0.00903726	0.00354018	0.0109764
isocitrate dehydrogenase	idh1	O75874	4	25	24	57.7	46.659	414	0.0138467	0.00484629	0.00511049	0.0122668	0.0117499	0.00329307	0.00753323	0.00716105	0.00278548	0.0124627	0.00462972	0.0243833	0.00450834	0.022832	0.00797318	0.0368888	0.033049	0.0197124	0.0662586	0.00815105	0.00846361	0.00534594	0.0152355	0.0173802
hemoglobin subunit beta	HBB	P68871	10	18	11	72.8	15.998	147	0	0.451183	0.00406626	0.00126772	0.00639677	0	0	0.00308351	0.00107868	0	0.0294852	0.00475375	0	0	0.0125254	0	0.0838277	0.0022843	0.395396	0.0214095	0.00853277	0.00568173	0	0.00187737
ezrin	EZR	P15311	2	42	29	51.9	69.412	586	0.00922725	0.00395175	0.00537767	0.00065819	0.00922611	0.00244848	0.0024357	0.00234502	0.0108697	0.00721006	0.00502477	0.0244318	0.00401671	0.0145704	0.00678217	0.0114375	0.0179945	0.00831886	0.0178635	0.0066556	0.00947755	0.00741228	0.0263368	0.0145911
serpin family G member 1	SERPING1	P05155	5	21	21	43.8	55.154	500	0.0121876	0.0168571	0.0106731	0.00204923	0.0161076	0.0161873	0.0125492	0.0101152	0.00923536	0.00649481	0.0111367	0.022695	0.0077851	0.0193646	0.0198531	0.012557	0.00933096	0.0105818	0.0164077	0.00893192	0.00841297	0.0131483	0.00566365	0.0203897
hemoglobin subunit alpha 1	hba1	P69905	1	9	2	18.3	15.257	142	0	0.484954	0.0103695	0	0.00686299	0	0	0.0121216	0.00401068	0.00492902	0.0345746	0.0206776	0	0.00335568	0.0272923	0	0.117195	0.00509103	0.573608	0.0308815	0.013818	0.0175021	0	0.00587729
NPC intracellular cholesterol transporter 2	NPC2	J3KMY5	7	10	10	60.1	16.23	148	0.0442076	0.0134589	0.0406013	0.0103895	0.0147943	0.0331044	0.0103966	0.0179919	0.0395158	0.0421173	0.020951	0.0477129	0.0283871	0.040796	0.0307235	0.0285285	0.0209907	0.0426178	0.0479139	0.0352827	0.0299232	0.0190404	0.016093	0.0369897
stromal cell derived factor 4	SDF4	Q9BRK5	3	16	16	59.9	41.806	362	0.0173958	0.0162813	0.0134489	0.00326112	0.0201316	0.0158447	0.00644433	0.0159983	0.0226605	0.016942	0.020551	0.0219602	0.0156351	0.0131744	0.0131181	0.0152248	0.0160491	0.0254957	0.0134317	0.0126843	0.020886	0.0141853	0.0209103	0.020218
alpha-2-macroglobulin	A2M	P01023	5	59	59	53.2	163.29	1474	0.0030094	0.00336644	0.00146486	0.00155683	0.00793066	0.00224789	0.00173347	0.00430217	0.00330618	0.00194804	0.000862124	0.00531921	0.001583	0.00590732	0.00353258	0.00808416	0.00133758	0.00575305	0.00233785	0.0032643	0.00200515	0.0038158	0.000538598	0.00702616
orosomucoid 2	ORM2	P19652	1	13	8	34.3	23.602	201	0.0262694	0.041033	0.0176752	0.0051227	0.0195809	0.0141686	0.000810082	0.0198991	0.0175329	0.025276	0.0112716	0.0437651	0.0294242	0.0268856	0.0159664	0.0318933	0.0590747	0.0180292	0.0359382	0.0264417	0.0334988	0.0322423	0.00245742	0.0532903
cathepsin S	CTSS	P25774	3	15	15	59.5	37.495	331	0.0234194	0.0131697	0.0182547	0.00752459	0.00754305	0.0306421	0.00469343	0.0113513	0.0249034	0.0113359	0.013603	0.0138366	0.0241366	0.0244236	0.0294355	0.0231891	0.01789	0.0167832	0.0159796	0.0204424	0.0274835	0.0115997	0.0322362	0.0195065
phosphoglycerate kinase 1	PGK1	P00558	2	29	29	77.5	44.614	417	0.0145793	0.00515571	0.00219071	0.00364462	0.00403818	0.00227104	0.00301661	0.00493228	0.00285398	0.000145371	0.0035925	0.0121553	0.00247335	0.0121164	0.00951973	0.0235968	0.0368306	0.0176326	0.0620512	0.00798087	0.00960727	0.00498972	0.0147122	0.0132991
apolipoprotein H	APOH	P02749	5	21	21	69.3	38.298	345	0.0156457	0.028269	0.0157832	0.00264275	0.0170097	0.0130485	0.00795451	0.0136222	0.0246269	0	0.0149414	0.0132523	0.0120434	0.00918245	0.0331542	0.00781287	0.00468043	0.0126353	0.0110841	0.0157423	0.0155487	0.0156265	0.00655048	0.0109777
heat shock protein family A	HSPA8	P11142	12	29	13	25.1	70.897	646	0.00970063	0.0029334	0.00232728	0.00226184	0.00814415	0.00320453	0.00257626	0.00645363	0.00352993	0.00334283	0.00230354	0.0143114	0.00364415	0.00879263	0.0059829	0.0185272	0.0246816	0.0102892	0.0372697	0.0064825	0.0069264	0.00363036	0.00807007	0.0120493
TNF receptor superfamily member 11b	TNFRSF11B	O00300	2	20	20	59.1	46.026	401	0.0111029	0.00351204	0.0142281	0.0115405	0.000535229	0.0167957	0.00673187	0.0165415	0.0142939	0.015156	0.00922093	0.0098208	0.0100297	0.013529	0.00238965	0.0110229	0.00317415	0.0101166	0.00310936	0.0175596	0.0060565	0.0137	0.0142379	0.0219763
nicotinamide phosphoribosyltransferase	NAMPT	P43490	4	30	30	69.5	55.52	491	0.0149647	0.00247279	0.00138537	0.00731924	0.00608951	0.00100795	0.00308268	0.00492629	0.00126142	0.00065896	0.00215097	0.0153159	0.00254323	0.0132875	0.00683256	0.02395	0.0309181	0.0187584	0.0535777	0.00335556	0.00903267	0.00243587	0.00475367	0.0184515
kininogen 1	kng1	P01042	4	24	24	30.4	71.957	644	0.00462344	0.012537	0.00437232	0.00400046	0.0125346	0.00528451	0.000680329	0.00674921	0.00503617	0.00141661	0.00446277	0.0106352	0.0045685	0.00963123	0.0107113	0.00749649	0.0097772	0.00749633	0.00723484	0.00520133	0.00729909	0.00532869	0.00533926	0.00708144
SIL1 nucleotide exchange factor	SIL1	Q9H173	8	20	20	51.8	52.084	461	0.00970425	0.0192929	0.0127936	0.00780626	0.0151311	0.00751077	0.018747	0.0198841	0.0114584	0.0141223	0.0142001	0.022705	0.0164457	0.0144248	0.00994039	0.00790324	0.00728011	0.0154152	0.0172433	0.0106719	0.0118677	0.0112208	0.0151194	0.0171234
phosphatidylethanolamine binding protein 1	PEBP1	P30086	1	16	16	92.5	21.057	187	0.0449946	0.00875876	0.0149379	0	0.0165701	0.00718417	0.00573953	0.0138363	0.0150149	0.00282404	0.00502825	0.0629665	0.00660788	0.028527	0.026265	0.0807608	0.0511046	0.0453205	0.109052	0.0165062	0.0280236	0.0132501	0.0133533	0.0352984
phosphoglucomutase 1	PGM1	P36871	1	31	31	62.1	61.448	562	0.0100693	0.00314929	0.00135878	0.00122982	0.00755856	0.00126507	0.000915896	0.00250358	0.00185777	0.0064966	0.00202651	0.0147476	0.000871775	0.00716619	0.00727788	0.0258607	0.0156714	0.010833	0.0401897	0.00525314	0.00413884	0.00133298	0.0106603	0.0162434
angiopoietin like 4	ANGPTL4	Q9BY76	6	15	15	44.8	45.214	406	0.00672568	0.0105039	0.00939474	0.002557	0.0219268	0.0238718	0.0151981	0.0131087	0.00816704	0.00768655	0.0155234	0.0255139	0.0225245	0.00462729	0.01643	0.00677901	0.00965648	0.0310058	0.0269615	0.0033379	0.0110503	0.0249577	0.00205543	0.017107
complement component 4 binding protein alpha	C4BPA	P04003	3	22	22	48.2	67.033	597	0.00124049	0.00188208	0.000178976	0.000789363	0.0065057	0.0171559	0.00148081	0.00015722	0.064112	0.0126281	0.00199989	0.0235366	0.000681797	0.00195903	0.00605901	0.00902164	0.00062704	0.0394482	0.00970914	0.0015915	0.00209197	0.0268167	0.00324961	0.0111978
immunoglobulin kappa variable 2D-29	IGKV2D-29	A0A087X0P6	3	6	4	62.7	11.192	102	0.0588327	0.030518	0.0240257	0	0.0247938	0.000520431	0.00788416	0.0418779	0.0212056	0.0187508	0.0163279	0.0701991	0.0469415	0.00674571	0.0249415	0.044693	0.00934485	0.0295912	0.0293801	0.0891425	0.0207699	0.0389234	0.00603031	0.0511509
fibrinogen beta chain	FGB	P02675	3	36	36	72.9	55.928	491	0.00393653	0.0121621	0.00560984	0.000360074	0.00564909	0.0113324	0.00269162	0.00225554	0.0017826	0.00669764	0.000606117	0.0102092	0.00095868	0.00853412	0.0121162	0.00638354	0.00430362	0.0180058	0.00627583	0.00644052	0.00600232	0.0122379	0.0140697	0.0144683
CD81 molecule	CD81	E9PJK1	9	3	3	35.8	17.963	165	0.0553835	0.0435343	0.034566	0.0361512	0.0496189	0.0458074	0.0312735	0.0407098	0.0510883	0	0.0405962	0.0243232	0.0192328	0.0311164	0.062964	0.0655112	0.054892	0.0774396	0.0805263	0.0336393	0.051659	0.0614625	0	0.0724631
eukaryotic translation elongation factor 2	EEF2	P13639	4	44	44	60	95.337	858	0.00493788	0.00147014	0.000209686	0.00146285	0.00328893	0.000578565	0.000102176	0.00318479	0.000796389	0.000750233	0.00106216	0.01204	0.000460563	0.00661548	0.00273561	0.0121501	0.0214361	0.00644521	0.0360851	0.00189572	0.000897344	0.000991894	0.00605345	0.00824159
immunoglobulin lambda variable 3-21	IGLV3-21	P80748	1	5	3	31.5	11.935	111	0.0362622	0.0450174	0.000974229	0.00955192	0.0147159	0.039352	0.0124757	0.030633	0.0148325	0.049759	0.0183923	0.0526877	0.0484173	0.0489963	0.063569	0.00377023	0.0111111	0.00306764	0.0726955	0.0333431	0.0184968	0.0544698	0.0346418	0.0465515
alpha-1-B glycoprotein	A1BG	P04217	3	16	16	57.2	54.253	495	0.0109875	0.0125512	0.0185086	0.00239898	0.0209595	0.0066357	0.00127654	0.00726906	0.0179366	0.00929924	0.00910423	0.0106209	0.00766133	0.0111834	0.00969644	0.0138911	0.0165808	0.0294132	0.0161769	0.0101917	0.00832665	0.0088683	0.00243664	0.00710581
fibrinogen gamma chain	FGG	P02679	5	23	23	55.6	51.511	453	0.00740708	0.00705599	0.00719124	0.00111803	0.00507761	0.00866494	0.00189155	0.00258538	0.00270795	0.0063534	0.00151413	0.0069309	0.00179544	0.0130184	0.0115788	0.00185567	0.00291864	0.0252693	0.00388527	0.0134533	0.00674299	0.00608181	0.0141929	0.0114062
peroxiredoxin 1	PRDX1	Q06830	3	16	12	60.3	22.11	199	0.0131288	0.00303071	0.0065182	0	0.0148766	0.00275771	0	0.00913897	0.00382362	0.00706941	0.00682565	0.013769	0.00360075	0.0270627	0.0064669	0.0180023	0.0550925	0.0287372	0.0820414	0.0100627	0.00553186	0.00270602	0.0300323	0.036589
immunoglobulin lambda variable 1-47	IGLV1-47	A0A075B6I8	1	4	0	0	12.283	117	0.0582042	0.0715834	0.00974019	0	0.130661	0.0703909	0	0.049246	0.014911	0.078504	0.0114008	0.0843355	0.0431689	0.0132862	0.0443599	0.016592	0.00522925	0.0839709	0.0383275	0.0406829	0.0182208	0.059062	0	0.0803583
epidermal growth factor	EGF	P01133	1	35	35	34.5	133.99	1207	0.00590393	0.00153803	0.00283101	0.00132696	0.00365371	0.00414414	0.000857265	0.00345885	0.00767779	0.00192235	0.00241561	0.0014551	0.00236666	0.00451801	0.00734618	0.00305425	0.00251232	0.00370624	0.0025551	0.00316599	0.00469242	0.002145	0.00481997	0.00425541
glutathione peroxidase 3	GPX3	A0A087X1J7	6	10	10	49.3	25.402	225	0.0348278	0.0073335	0.0224236	0.00645213	0.00773981	0.0218386	0.0387976	0.0152414	0.0144781	0.0148158	0.00656498	0.0268766	0.0151071	0.0373341	0.018471	0.0124832	0.00455894	0.0207491	0.0138456	0.0332833	0.0333692	0.0267516	0	0.0105408
selenium binding protein 1	SELENBP1	Q13228	7	34	34	73.5	52.39	472	0.00566285	0.00115849	0.000320552	0	0.00645237	0.00147796	0.00145743	0.0082803	0.000120442	0.00169634	0.00447187	0.0120255	0.00121145	0.00443076	0.00324321	0.0144514	0.0146809	0.00686663	0.070545	0.00304816	0.00270039	0.00131423	0.00318086	0.0136622
immunoglobulin heavy variable 3-74	IGHV3-74	A0A0B4J1X5	2	7	3	31.6	12.839	117	0.0576875	0.0350015	0.00782559	0	0.0276799	0.0103134	0	0.0310336	0	0.0344068	0.014008	0.0284197	0.0345473	0.0289546	0.0299713	0.0332065	0.00426196	0.0471427	0.0350751	0.0194248	0.0210307	0.0515444	0	0.0540215
fibronectin 1	FN1	P02751	3	55	55	33.2	262.62	2386	0.00195225	0.00173047	0.00392934	0.00157685	0.000101842	0.00403346	0.000320251	0.00210391	0.00268391	0.00140015	0.000730715	0.00300779	0.000946131	0.00195691	0.00299429	0.000971358	0.000836908	0.00275115	0.00158489	0.00219117	0.00145502	0.00175914	0.00137386	0.00198172
aldo-keto reductase family 1 member A1	AKR1A1	P14550	4	21	21	72.9	36.573	325	0.0110455	0.00111582	0.00226495	0.00168645	0.00524841	0.00122812	0.00233288	0.00701728	0.00269963	0.00229598	0.00351085	0.0176433	0.00340711	0.0165249	0.00966025	0.0223155	0.0327848	0.0207554	0.0557117	0.00701668	0.006198	0.000778952	0.00990471	0.0131594
chitinase 3 like 1	CHI3L1	P36222	2	22	22	61.4	42.625	383	0.00252964	0	0.000673234	0.00582723	0.00173739	0.0593908	0.00846352	0	0	0	0	0.0272457	0.0011413	0.00355999	0	0.00107157	0	0.0162867	0.0279201	0.00350661	0.015616	0.00646102	0.00311309	0.0587206
immunoglobulin kappa variable 3-20	IGKV3-20	P01621	1	5	2	25	10.729	100	0.0684674	0.0566858	0.0322601	0	0	0.0293701	0	0	0	0.0300266	0	0.028428	0	0	0.0449294	0.0466901	0	0	0.0413613	0.0199947	0.0491519	0.0577128	0	0.0912908
aldehyde dehydrogenase 9 family member A1	ALDH9A1	P49189	1	23	23	55.1	53.801	494	0.00741156	0.00206264	0.000732816	0.000580548	0.00530924	0.00170172	0.000399718	0.00180653	0.00158557	0.00533849	0.0030586	0.0132635	0.000761918	0.0046964	0.0108944	0.0280738	0.0288663	0.0149447	0.0396332	0.00606603	0.000878028	0.00405494	0.00113584	0.0159109
cofilin 1	CFL1	P23528	8	17	15	82.5	18.502	166	0.0208209	0.0140594	0.00541847	0.0204897	0.0118496	0.0053201	0.00827307	0.0147998	0.00499804	0.00440182	0.00883464	0.0213223	0.00799457	0.0463053	0.00771574	0.0252783	0.0388862	0.0417887	0.0873341	0.018447	0.0102849	0.0132707	0.00602408	0.0299499
immunoglobulin lambda variable 3-19	IGLV3-19	P01714	2	4	4	42.6	11.392	108	0.0462499	0.0422945	0.00856797	0.0209907	0.0332692	0.0209123	0.0298478	0.00954426	0.00815945	0.0290278	0.014405	0.0195938	0.0168796	0.0553629	0.0169546	0.0235649	0.00505145	0.0436686	0.0288751	0.0344072	0.0121803	0.0258804	0.0484578	0.0185693
hyaluronan and proteoglycan link protein 3	HAPLN3	Q96S86	6	22	22	76.4	40.894	360	0.00845441	0.0128357	0.00722854	0.00781289	0.0153332	0.0102421	0.00446767	0.0117171	0.00431341	0.0076705	0.00945052	0.0198744	0.0133013	0.00346842	0.00378203	0.00359814	0.00494674	0.00820769	0.0128877	0.0044813	0.00504122	0.00829745	0.00849013	0.00991157
syndecan binding protein	SDCBP	O00560	3	18	4	17.1	32.444	298	0.00745547	0.00375821	0.0159227	0.000995267	0.0204976	0.0178966	0.00685518	0.0474658	0.00967274	0	0.00221478	0.0165094	0.028702	0.00811601	0.00331613	0.00701122	0.00307927	0.0111509	0.0392641	0.0201063	0.0142358	0.0165749	0.0121527	0.0148391
complement C4A	c4a	P0C0L4	2	130	5	4.1	192.78	1744	0.000589067	0.00211418	0.000186382	0.00149135	0.00203721	0.0049477	0.00538298	0.00066749	0.000361451	0	0.000212601	0.00244151	0.000704969	0.00341399	0.00114665	0.00168629	0.00254626	0.00320004	0.00624846	0.00107269	0.000980834	0.00328005	0	0.00441439
fucosidase, alpha-L- 1, tissue	FUCA1	P04066	1	19	19	53	53.688	466	0.00792472	0.00303432	0.0235687	0.0137898	0.000978609	0.00621783	0.00304175	0.00167852	0.0146077	0.00189111	0.00295066	0.00490155	0.00989983	0.0068796	0.00545277	0.00397839	0.0134367	0.00454782	0.00482665	0.0219754	0.00535048	0.00422859	0	0.0122669
inter-alpha-trypsin inhibitor heavy chain 2	ITIH2	Q5T985	5	28	28	36.1	105.21	935	0.00357387	0.00391697	0.00289001	0.0042906	0.00300641	0.001947	0.000732968	0.00482782	0.00458885	0.00273257	0.00351035	0.00328868	0.00210596	0.00427354	0.00299393	0.00308431	0.00301834	0.00339803	0.00254353	0.0041197	0.0027788	0.00308069	0.00118893	0.002327
complement factor H	CFH	P08603	5	40	37	41.8	139.09	1231	0.00214649	0.00166347	0.00361821	0.000728459	0.00199591	0.00162462	0	0.00120452	0.00121945	0.000528779	0.00258851	0.00333878	0.00163266	0.00237001	0.00441062	0.00271401	0.00234552	0.0045052	0.00333286	0.00391418	0.00285755	0.00222441	0.000647617	0.00342974
prolyl 4-hydroxylase subunit beta	P4HB	P07237	12	25	25	49.2	57.116	508	0.00434912	0.00245297	0.0026104	0.00207865	0.00554923	0.00359583	0.000652163	0.00383773	0.00235353	0.00331328	0.00209047	0.00760073	0.00405603	0.00936019	0.00386506	0.00955201	0.00777937	0.00524826	0.0064244	0.00539768	0.00644938	0.00319126	0.00585499	0.0049126
NME1-NME2 readthrough	NME1-NME2	Q32Q12	8	16	7	25.3	32.642	292	0.0111328	0.000748326	0.00132938	0.00665821	0.00154458	0.00441063	0	0.00799239	0	0.00140575	0.00110874	0.0137952	0.00258365	0.0126656	0.0022101	0.0157155	0.0116842	0.0206211	0.0600237	0.0054196	0.00547752	0.00319065	0.0137818	0.012067
complement factor I	CFI	G3XAM2	6	21	21	42.2	65.059	576	0.00318694	0.00549774	0.000498285	0.00166105	0.00659581	0.0047609	0.00640207	0.00317037	0.00272241	0.00264746	0.00163208	0.0083766	0.00260621	0.00593907	0.00308442	0.00362632	0.0028039	0.0040983	0.00972236	0.00393066	0.00202668	0.00794834	0.0012146	0.0135207
immunoglobulin heavy variable 3-23	IGHV3-23	P01765	2	4	0	0	11.612	115	0.0351687	0.0165786	0.0247733	0.00252986	0.0110523	0.0205904	0.0467283	0.0197175	0.00955508	0	0.0115881	0.0367545	0.0325952	0.0356366	0.0170712	0.0273261	0.0189211	0.0242435	0.0388086	0.0204251	0.0201575	0.0335658	0	0.0200479
ADP ribosylation factor 1	ARF1	P84077	5	13	7	35.4	20.697	181	0.022245	0.00846754	0.0122499	0.0067113	0.0094438	0.00805057	0.00685972	0.0134295	0.00368518	0	0.011946	0.0239558	0.0132579	0.0240414	0.0127149	0.0243107	0.0318611	0.024498	0.0299402	0.0163773	0.00979017	0.0136635	0	0.0227025
cathepsin D	CTSD	P07339	6	17	17	53.4	44.552	412	0.008141	0.00622199	0.0101063	0.00261208	0.00339698	0.0110732	0.00455995	0.00375593	0.0144658	0.00141123	0.00612216	0.00759973	0.00549239	0.00696837	0.00834789	0.00733361	0.0126592	0.00562642	0.0133127	0.00975862	0.0155095	0.00489685	0	0.0153315
immunoglobulin kappa variable 4-1	IGKV4-1	P01625	1	4	1	15.8	12.64	114	0.0487899	0.0192172	0.0165105	0	0.0173141	0.0353504	0.0577698	0.0401033	0.0144721	0	0.0109487	0.0585393	0.0375335	0.0304232	0.0225037	0.0246038	0.00993822	0.0494707	0.0555886	0.0270834	0.0186785	0.031669	0	0.0367918
amyloid beta precursor protein	APP	P05067	5	21	19	33.8	86.942	770	0.00260524	0.0072625	0.000185296	0.000847245	0.0116058	0.00592239	0.000461719	0.00331845	0.000712745	0.00182991	0.00458592	0.00614284	0.00212053	0.00229874	0.00324569	0.00296764	0.00113828	0.0026228	0.00748148	0.000113076	0.00105537	0.00448134	0.00404047	0.00855122
aconitase 1	ACO1	P21399	6	40	40	58.7	98.398	889	0.00574	0.000280383	0	0.00105927	0.000977964	0.000786496	0.000893802	0.00180657	0.000406328	0.000625402	0.00060415	0.00894272	0.000268752	0.00764261	0.00217231	0.0145765	0.00758209	0.00678497	0.0355948	0.00252142	0.00168327	0.000182675	0	0.00575184
nephronectin	NPNT	Q6UXI9	4	25	25	52.4	61.906	565	0.00408686	0.000906241	0.00507425	0.000378479	0.00140451	0.00427321	0.000779402	0.00587332	0.0083203	0.00115571	0.00321497	0.00432724	0.00470684	0.00218709	0.00472163	0.00158149	0.00117847	0.00347141	0.00321661	0.00454042	0.000723246	0.00165038	0.00201405	0.00311161
RAB18, member RAS oncogene family	RAB18	Q9NP72	4	16	16	78.6	22.977	206	0.0175026	0.00816336	0.0137784	0.00313939	0.0193526	0.00498039	0.00203165	0.0092204	0.0101468	0.0173708	0.00824189	0.0192849	0.00594908	0.014251	0.0126065	0.00772589	0.0123709	0.00999766	0.0236943	0.00465214	0.0167788	0.00638887	0.0103332	0.0116867
heat shock protein 90 alpha family class B member 1	HSP90AB1	P08238	2	39	17	30	83.263	724	0.00127796	0.00057612	0.0012972	0.00165773	0.00351079	0.00029205	0	0.00193656	0	0.00161019	0.0014853	0.00528314	0.00120622	0.00391547	0.0011573	0.0108412	0.0208788	0.00446616	0.032739	0.00305334	0.000838352	0.000282839	0.00478883	0.00667941
transketolase	TKT	P29401	5	28	28	53.8	67.877	623	0.00809417	0	0.000338569	0	0	0.00200353	0.00230343	0.00346053	0.000204917	0	0	0.0150947	0.00123556	0.0136756	0	0.0198563	0.0010606	0.00922634	0.0463841	0.00240478	0.00576743	0.00243708	0.0154834	0.011348
von Willebrand factor A domain containing 1	VWA1	Q6PCB0	3	17	17	48.1	46.804	445	0.0044094	0.00496505	0.00442904	0.00390202	0.00773615	0.00634469	0.00425155	0.00709141	0.0119874	0.00138621	0.00548264	0.00591973	0.00682706	0.00780264	0.00679122	0.00337044	0.00312652	0.00716157	0.00751545	0.00465852	0.00649683	0.00387827	0.00277309	0.0127145
CD9 molecule	CD9	A6NNI4	5	3	3	28.9	17.764	159	0.00579786	0.0174108	0.00477309	0.0107907	0.0610084	0.0110937	0.00513771	0.0649125	0.0106182	0.0699475	0.0537024	0.0524155	0.043371	0.0222186	0.0132773	0.0127404	0.0169158	0.0112087	0.0988544	0.0163016	0.0383682	0.0181798	0	0.0364663
serine carboxypeptidase 1	SCPEP1	Q9HB40	5	13	13	33.8	50.83	452	0.00551941	0.00699021	0.00558533	0.0026029	0.00406868	0.0134022	0.00223937	0.00322504	0.0106194	0.00361905	0.00519552	0.0109221	0.00413938	0.0138983	0.00779132	0.00757258	0.00589571	0.00901867	0.015048	0.00631299	0.00659408	0.0071016	0.009219	0.0226289
serpin family F member 2	SERPINF2	P08697	4	15	15	40.1	54.565	491	0.00861112	0.00328066	0.00409865	0.0077764	0.00429107	0.00432481	0.000799303	0.00583869	0.00619143	0.00647519	0.00408524	0.00951669	0.00796448	0.00346669	0.0149117	0.00884392	0.00457321	0.00483496	0.00369942	0.00651744	0.00588066	0.00234133	0.000326656	0.00651502
ferritin heavy chain 1	FTH1	P02794	9	11	11	42.1	21.225	183	0.0129038	0.000524095	0	0.0203975	0	0.00716034	0.00556861	0.0062844	0.000719956	0.00294584	0	0.0649253	0.00108699	0.00603474	0	0.0243126	0	0.0193345	0.0640511	0.00258452	0.003962	0.00879751	0.00634535	0.0411932
inter-alpha-trypsin inhibitor heavy chain family member 4	ITIH4	Q14624	4	29	29	42	103.36	930	0.00618411	0.00306351	0.00275222	0.000317102	0.00217595	0.00223103	0.00111752	0.00216438	0.0035171	0.00336551	0.00225742	0.00193066	0.00224289	0.0039673	0.00165789	0.00339054	0.00364217	0.00372873	0.00170472	0.00353291	0.00349946	0.00153286	0.00111769	0.00361702
dystroglycan 1	DAG1	Q14118	4	12	12	19	97.44	895	0.00424253	0.00437992	0.00210912	0.000574796	0.00414292	0.00432736	0.000228958	0.0046936	0.00647373	0.00161019	0.00394011	0.00390407	0.00416429	0.00262097	0.00492833	0.00245343	0.00367496	0.00504637	0.00181065	0.00269957	0.00219427	0.000683054	0.00260475	0.00319405
interleukin 19	IL19	Q9UHD0	1	7	7	39.5	20.452	177	0.00494856	0.0172935	0.0306318	0.00422719	0.00111901	0.00426964	0.00144791	0.00228418	0.0398339	0.00979968	0.00296719	0.00595514	0.0169956	0.0116894	0.00246168	0.00678634	0.0126362	0.0180277	0.00166252	0.024085	0.00582144	0.0157793	0	0.00503315
cathepsin C	CTSC	P53634	2	19	19	48.6	51.853	463	0.0111609	0.00655213	0.0101306	0.00844664	0.0124467	0.0076751	0.00727565	0.00545119	0.00756429	0.00362057	0.00727905	0.00869206	0.00941008	0.00574902	0.00706959	0.00427354	0.00411444	0.00334478	0.00557778	0.00529804	0.00680811	0.00625288	0.00187121	0.00797727
tyrosine 3-monooxygenase/tryptophan 5-monooxygenase activation protein epsilon	YWHAE	P62258	6	19	16	48.6	29.174	255	0.00722851	0.00249748	0.000675107	0	0.0041553	0.00201954	0	0.00372148	0.00172692	0.00240096	0.00283083	0.0163552	0.00216409	0.00646279	0.00666915	0.0167812	0.0187757	0.013929	0.030313	0.00531239	0.00388191	0.00225497	0.00861828	0.0130983
malate dehydrogenase 1	MDH1	P40925	6	16	16	48.8	36.426	334	0.00624644	0	0.00131047	0	0.00707405	0.00337958	0	0.00190698	0.00150588	0.00262045	0.000585339	0.0132479	0.00231339	0.00754348	0.00363211	0.024151	0.0149742	0.0155843	0.0569752	0.00865162	0.00409022	0.00239473	0	0.0136236
stomatin	STOM	P27105	2	16	16	50.3	31.73	288	0.00609818	0.00333977	0.00519716	0.00346094	0.00535786	0.00323756	0.00860903	0.00753188	0.00457494	0.00868821	0.00452344	0.0157118	0.00802465	0.0194778	0.00941985	0.0120862	0.00901818	0.0136547	0.0145982	0.00697403	0.0111416	0.00517063	0.0168766	0.00765097
heat shock protein family B	HSPB1	P04792	3	17	17	68.3	22.782	205	0.0082123	0.000762832	0.00170111	0.00453024	0.000171895	0.00103661	0	0.00184955	0.00120431	0.00403744	0.000180699	0.0078878	0.0018028	0.0100943	0.0030429	0.0263942	0.0154376	0.0108125	0.0531681	0.0100421	0.00251783	0.00109272	0.0160961	0.00664489
ras homolog family member A	RHOA	P61586	13	13	3	12.4	21.768	193	0.0226359	0.00600863	0.0108956	0.00722486	0.00929635	0	0.000526021	0.00918053	0.00589864	0.0381831	0.00718963	0.0213373	0.0152699	0.0738	0.0184905	0.026614	0.02171	0.0126005	0.0454402	0.0176659	0.0207245	0.0108046	0.00180753	0.00977614
immunoglobulin heavy variable 4-59	IGHV4-59	A0A0C4DH40	6	4	3	14.7	12.936	116	0.0207796	0.0295106	0.00481599	0	0.00940754	0.0436704	0	0.0164655	0.00279506	0.00743124	0.00821809	0.00851621	0.00880142	0.0102012	0.0299322	0.0125279	0.00333093	0.0176998	0.0282397	0.0147446	0.0121968	0.0136562	0.0817642	0.0361032
cell division cycle 42	CDC42	P60953	10	8	7	32.5	21.258	191	0.0117674	0.0121364	0.00934851	0.00421576	0.0114357	0.00785713	0.00397364	0.00985032	0.010588	0.0107119	0.0124149	0.0218082	0.0108256	0.0156437	0.0133234	0.0109481	0.0118315	0.00995644	0.0222949	0.00794899	0.0154243	0.00935066	0.0238894	0.0143158
#N/A	#N/A	A0A087WWS7	10	27	27	59.2	64.705	579	0.00526868	0.000475295	0.000969063	0.00187827	0.000937931	0.000480398	0.00064323	0.00255637	0.00129652	0.00570236	0.00264851	0.00251331	0.002646	0.0111158	0.00684675	0.00441557	0.00466249	0.00651063	0.00749562	0.00318167	0.00465018	0.00419335	0.00730605	0.0049041
RAB1A, member RAS oncogene family	RAB1A	P62820	2	9	3	18.5	22.677	205	0.00917043	0.00648365	0.00771021	0.00944611	0.00833447	0.000531312	0.00469503	0.0085478	0.00272692	0	0.00494097	0.00708053	0.00448625	0.0130055	0.0076595	0.00822168	0.0204758	0.00599304	0.0179377	0.00549625	0.017048	0.00737931	0.00532146	0.00600471
C-C motif chemokine ligand 28	CCL28	D6RC73	2	3	3	33.8	9.2576	80	0.0478531	0.0245423	0.0281595	0.0656936	0.00860705	0.0347374	0.0182735	0.040253	0.0290965	0.0188844	0.0267512	0.00612965	0.00403786	0.0141432	0.045875	0.00951819	0.0592579	0.0420448	0.00986267	0.033189	0.00323832	0.0183341	0.100275	0.0068621
dihydropyrimidinase like 3	DPYSL3	Q14195	7	28	25	66.8	61.963	570	0.00226703	0.000623857	0	0.000372248	0.00648566	0.0010687	0	0	0.000372729	0.00182998	0	0.00557555	0.000122143	0	0.000334966	0.0160238	0.0110777	0.00705508	0.0274132	0.00521847	0	0.000192295	0.00191304	0.00395609
immunoglobulin lambda variable 3-21	IGLV3-21	A0A075B6J7	2	6	2	25.6	12.446	117	0.0268617	0.0212193	0.00572943	0.007814	0.0257872	0.0238615	0.00355932	0.0128148	0.00189627	0.01718	0.00948358	0.00487399	0.00592354	0.0448648	0.00972394	0.0211714	0.0144966	0.0134135	0.017316	0.0197649	0.00623569	0.0254266	0.018883	0.00757017
tyrosine 3-monooxygenase/tryptophan 5-monooxygenase activation protein beta	YWHAB	P31946	3	15	7	35	28.082	246	0.00588792	0.00368775	0.00367599	0.0102148	0.0066765	0.00202975	0.00312654	0.0060081	0.00183482	0.00614624	0.00342109	0.0170004	0.00307544	0.0145315	0.00642432	0.00983776	0.0225604	0.00950692	0.0289798	0.00418878	0.00565688	0.00326537	0.0141324	0.0122567
coagulation factor II, thrombin	F2	P00734	4	25	25	52.1	70.036	622	0.00413181	0.00348231	0.00413349	0	0.00394284	0.00154307	0.000781248	0.00193693	0.00765755	0	0.002288	0.00329319	0.00305993	0.00194015	0.00611596	0.00222948	0.0025775	0.00418808	0.00224235	0.00489871	0.00481037	0.00134342	0	0.00266689
procollagen-lysine,2-oxoglutarate 5-dioxygenase 1	PLOD1	Q02809	3	27	27	47.3	83.549	727	0.00217146	0.00269283	0.00136011	0.000796479	0.00326976	0.00260309	0.000962678	0.00208744	0.0045621	0.000497335	0.00593042	0.00228586	0.00344408	0.00156493	0.00307466	0.00261631	0.000678798	0.0036811	0.00100504	0.00325699	0.00236404	0.00180391	0.000294694	0.00319618
profilin 1	PFN1	P07737	4	13	13	91.4	15.054	140	0.0130513	0.00887067	0.00509105	0	0.00945478	0.00332543	0.00452839	0.00450341	0.00149307	0.000854246	0.0029867	0.0251682	0.0018943	0.031259	0.00389983	0.0353689	0.0221882	0.0269509	0.0699169	0.00343939	0.00827954	0.00350693	0.00388526	0.0226534
cathepsin B	CTSB	P07858	15	15	15	51.9	37.821	339	0.00349277	0.00516418	0.0126193	0	0.00248007	0.00643391	0.000778734	0.00352025	0.0110554	0	0.00342969	0.00331774	0.00168577	0.00709276	0.00529256	0.0048024	0.00261221	0.00320801	0.00422612	0.00141056	0.00441159	0.00633729	0.00197952	0.0220073
immunoglobulin heavy variable 4-28	IGHV4-28	A0A0C4DH34	1	4	4	28.2	13.124	117	0.00113558	0.0746307	0	0	0	0.0126775	0	0.0249515	0	0.0160206	0	0	0.000884842	0	0.00770794	0.00396937	0	0.00113486	0.0101424	0	0.00250101	0.00155675	0	0.046774
discoidin domain receptor tyrosine kinase 1	ddr1	A0A0A0MSX3	29	15	15	20.3	85.451	767	0.00331247	0.00266129	0.000830481	0	0.00370512	0.00273097	0	0.00395398	0.00396586	0.0025542	0.00323381	0.00308344	0.00395404	0.0015344	0.00376588	0.00323235	0.00310164	0.0043005	0.00317859	0.00217509	0.00457548	0.00169727	0.00304417	0.00292074
dihydropyrimidinase like 2	DPYSL2	Q16555	2	27	24	61.7	62.293	572	0.0035675	0.000784097	0	0	0.00347733	0	0.000496919	0.00110181	0.000358686	0	0.000605918	0.00599688	0.000459232	0.000750785	0.00102881	0.0130216	0.0118543	0.00732505	0.0215144	0.00223434	0.000552009	0.000488732	0	0.0054113
ribonuclease A family member 4	RNASE4	P34096	1	9	9	49.7	16.84	147	0.010971	0.0118235	0.0255857	0	0	0.00615687	0.00529685	0.0188826	0.0267722	0	0.00573471	0.0073023	0.0149432	0.011457	0.0123584	0.0101694	0.00442299	0.0215626	0.00355636	0.0264152	0.0158546	0.00624638	0.00259679	0.00750752
heat shock protein family A	HSPA5	P11021	1	20	19	34.7	72.332	654	0.00228925	0.00153158	0.00169083	0	0.00649699	0.00288712	0.000449362	0.00289557	0.00303182	0.000716725	0.00229296	0.00918721	0.00525362	0.00410919	0.00334717	0.00365844	0.00953711	0.00419511	0.0101308	0.00175052	0.00294353	0.00276183	0.000576154	0.00510708
#N/A	#N/A	A0A087X1V9	3	5	2	57.8	11.043	102	#N/A	#N/A	#N/A	#N/A	#N/A	#N/A	#N/A	#N/A	#N/A	#N/A	#N/A	#N/A	#N/A	#N/A	#N/A	#N/A	#N/A	#N/A	#N/A	#N/A	#N/A	#N/A	#N/A	#N/A
aldehyde dehydrogenase 1 family member L1	ALDH1L1	O75891	8	42	42	60.5	98.828	902	0.0021186	0	8.44208e-05	0.000151259	6.31573e-05	0	0	0.000234783	4.17587e-05	0	0	0.00271388	4.18999e-05	0.00224842	0.000623217	0.00758141	0.012583	0.00256082	0.0082831	0.00133457	0.000284964	0	0.000381077	0.00148727
tumor necrosis factor superfamily member 10	TNFSF10	P50591	1	13	13	45.9	32.509	281	0.00945077	0.00531537	0.00564871	0.00501025	0.00876757	0.013039	0.00317389	0.0100519	0.00223804	0.010016	0.00756667	0.00656919	0.00880753	0.00671677	0.00505713	0.00215527	0.010142	0.00599991	0.00455449	0.00348655	0.00629408	0.00682842	0.00281429	0.00750589
immunoglobulin kappa variable 1-5	IGKV1-5	P01598	1	4	2	19.4	11.788	108	0.0198876	0.0242017	0.0027573	0	0.0202676	0.0367876	0	0.0219451	0.0255649	0.0221704	0.00895695	0.0174145	0.0135278	0	0.0343677	0.0416232	0	0.0330356	0.0244785	0.0116225	0.019301	0.0349226	0	0.0587779
G protein-coupled receptor class C group 5 member B	GPRC5B	Q9NZH0	1	4	4	13.4	44.794	403	0.00542969	0.00194821	0.0120036	0	0.0162681	0.00742921	0	0.0133445	0.00720969	0.00711961	0.000918721	0.014556	0.013022	0.00856824	0.00498191	0.00951387	0.0061786	0.00815648	0.0135681	0.0112651	0.00431215	0.0160455	0.0295659	0.00850444
superoxide dismutase 1, soluble	SOD1	P00441	2	8	8	86.4	15.936	154	0.00635011	0.00127597	0	0.000807944	0.00630057	0.00392209	0.00338412	0	0.00170565	0.00132223	0.00445633	0.0309196	0.00284184	0.00700098	0.00677028	0.0188342	0.0207554	0.0284015	0.124145	0.0100518	0.00205175	0.00476253	0	0.0260997
protease, serine 8	PRSS8	Q16651	3	7	7	25.4	36.431	343	0.00698174	0	0.00868598	0	0.00835103	0.00945266	0	0.00992857	0.0124259	0	0.00528164	0.0106115	0.0107274	0.00622825	0.00451601	0.0115335	0.00401513	0.0102806	0.017656	0.00492116	0.00637955	0.0104426	0.0311968	0.021358
angiotensinogen	AGT	P01019	1	9	9	21.6	53.154	485	0.00339719	0.00750993	0.00467189	0.00288416	0.00870657	0.00220378	0.0031228	0.00374732	0.00342095	0.00339023	0.00339084	0.0124527	0.00325044	0.00801062	0.00477646	0.00481461	0.00282781	0.00273382	0.00371962	0.00334999	0.00517196	0.00310791	0	0.00607864
pyruvate kinase, muscle	PKM	P14618	12	28	28	71.6	57.936	531	0.0012517	0.00132427	0	0	0.00100911	0.000390047	0	0.000153414	0.000167803	0.000898812	0.000305348	0.00712312	0	0.00869847	0.00019846	0.00385064	0.0148603	0.00572682	0.0174261	0.000737018	0.000842845	0.000441827	0.00272681	0.00340079
thymosin beta 10	TMSB10	P63313	2	4	4	63.6	5.0256	44	0.0390157	0.0291971	0.0259359	0.0112176	0.0252242	0.0389246	0	0.036934	0.0115596	0.0304139	0.0210122	0.168517	0.0161574	0.0295053	0.0295543	0.0902503	0.120184	0.0689504	0.267466	0.0461189	0.0200044	0.0355231	0.0375857	0.0604789
ATP citrate lyase	ACLY	P53396	3	41	41	48.4	120.84	1101	0.0012119	0	0	0	0.000795872	0	0	0.000168556	0	0	0.000207064	0.00230507	0	0.00107879	0	0.00434211	0.00688016	0.00102041	0.0185467	0.00100784	0	0	0.00222808	0.00229282
peroxiredoxin 6	PRDX6	P30041	1	20	20	81.2	25.035	224	0.00602775	0.000968916	0.00170377	0.00364392	0.0022054	0.00082171	0	0.00202959	0.00107152	0.000629428	0.00099793	0.00999147	0.00116904	0.00981156	0.00900451	0.0209083	0.0263941	0.0100017	0.0335912	0.00582943	0.00540668	0.00083333	0	0.00967358
Parkinsonism associated deglycase	PARK7	Q99497	3	15	15	89.9	19.891	189	0.0103066	0.00164633	0.00115291	0.00619848	0.00239432	0.00325817	0.00236059	0.00419041	0.000493387	0.00607336	0.00209725	0.0055824	0.00123649	0.0142814	0.00825616	0.019736	0.0145274	0.00767854	0.0369593	0.00484384	0.0062998	0.00209312	0.0105922	0.0110362
zymogen granule protein 16B	ZG16B	A0A0C4DGN4	4	7	7	57.3	19.6	178	0.00539404	0.0205796	0.000810433	0.00377999	0.00780587	0.00575585	0.00529097	0.00196707	0.00977359	0.00233591	0.00584744	0.0155426	0.0101207	0.0079901	0.00936307	0.00658606	0.00133814	0.0296537	0.0136548	0.0137496	0.00547196	0.015684	0	0.0170972
SLC9A3 regulator 1	SLC9A3R1	O14745	3	21	21	60.6	38.868	358	0.00360487	0	0.000693929	0.000918841	0.00151445	0.000442136	0	0.00131699	0.00622613	0.000727224	0	0.00589485	0.000572629	0.00350168	0.00298293	0.00688177	0.00598731	0.00270337	0.0271873	0.00144138	0.00221564	0.00217797	0.0051853	0.00926075
dicarbonyl and L-xylulose reductase	DCXR	J3KS22	8	12	12	69.1	23.803	223	0.00803665	0.000500361	0.000799017	0.00302414	0.00203303	0	0	0.000886529	0.000916053	0.00319173	0.000181047	0.00612397	0	0.0126859	0.00496274	0.0147243	0.0309798	0.0111136	0.0305261	0.00583713	0.00306131	0.00240638	0.00453519	0.00984581
Rho GDP dissociation inhibitor alpha	ARHGDIA	P52565	6	8	8	54.9	23.207	204	0.0157797	0.00482863	0.00448787	0.00141242	0.0172647	0	0.00676183	0.00865189	0.005186	0.00560885	0.00610398	0.0233262	0.00357866	0.0252378	0.0109054	0.0358762	0.0350603	0.0258783	0.0541231	0.00923614	0.00884136	0.00984513	0	0.0239227
desmocollin 2	DSC2	Q02487	1	3	3	3.7	99.961	901	0.000807677	0.00266561	0.00146017	0	0.00311848	0.00459317	0	0.00355731	0.0016074	0.00382646	0.00240024	0.00326213	0.00242901	0	0.00305355	0.00238523	0.000312768	0.00258064	0.00164119	0.000730137	0.00139844	0.00242861	0	0.00251968
phosphoglycerate mutase 1	PGAM1	P18669	3	13	13	64.2	28.804	254	0.012392	0.00238233	0.0015907	0.00256968	0.00504676	0	0.00161629	0.00219826	0.000760387	0.00497131	0.00150494	0.0105619	0.00144762	0.0160335	0.0015468	0.00940829	0.0217852	0.0162227	0.0332753	0.00421628	0.00406515	0.00205228	0.00417116	0.00962697
melanotransferrin	MELTF	P08582	1	1	1	1.8	80.214	738	0	0.000173825	0	0	0.003851	0	0	0.00263948	0.000672206	0	0.00236371	0.00031778	0	0	0	0	0.00256998	0.0202573	0.000377875	0	0	0	0	0.000272021
major histocompatibility complex, class I, C	HLA-C	P30508	6	11	0	0	40.885	366	0.00283806	0.00187577	0.00264209	0.00264021	0.00717199	0.00166631	0.00277882	0.00294911	0.00448764	0.00588786	0.00323199	0.00101722	0.00304144	0.00541535	0.00246292	0.00559241	0.0053436	0.00250211	0.0116296	0.00259542	0.0023982	0.00427291	0.0115075	0.00955353
stratifin	SFN	P31947	1	13	9	42.7	27.774	248	0.0021997	0.00300909	0.00319905	0.00117698	0.000872679	0.000344718	0.000402821	0.00434934	0.00197669	0.00615745	0.00380242	0.00673869	0.000569527	0.00395521	0.000680293	0.0135058	0.0169418	0.0139829	0.0395598	0.00119022	0.00680626	0.00354445	0.00368974	0.0107119
serine peptidase inhibitor, Kunitz type 1	SPINT1	O43278	7	15	15	29.9	58.397	529	0.00233523	0.0040505	0.00413437	0.00339079	0.00455023	0.0022329	0.000725078	0.0041101	0.00342655	0.00229868	0.00176286	0.00132501	0.00336058	0.00573412	0.00444007	0.000767253	0.00174042	0.00397761	0.00372623	0.00213577	0.00283854	0.00315511	0.00199758	0.00599768
GLI pathogenesis related 2	GLIPR2	Q9H4G4	4	6	6	61.7	17.218	154	0.0157738	0.00277158	0.0121226	0	0.0109674	0.0063956	0.00835225	0.0158998	0.00443161	0.00941365	0.0104524	0.0111314	0.00715387	0.0070161	0.0083988	0.0146937	0.0114611	0.00942323	0.0241112	0.009437	0.00785906	0.00541098	0.0176032	0.0101703
immunoglobulin lambda variable 1-51	IGLV1-51	P01702	4	4	3	14.4	11.453	111	0.161019	0.0912187	0.021648	0.21394	0.0133082	0.0307852	0	0	0.0143982	0	0.0254024	0.020347	0.0211928	0.0136765	0.0775087	0.0389009	0.00819166	0.050025	0.050777	0.0207054	0.00665567	0.0436623	0.0899162	0
podocalyxin like	PODXL	O00592	1	6	6	10.6	58.635	558	0.00107178	0.00314749	0.00117675	0.000972335	0.00211407	0.00284319	0	0.000804743	0.00357945	0.00159933	0.0036125	0.00595146	0.000819933	0.00188949	0.000605298	0.0015959	0.00211874	0.00500515	0.00490709	0.00222371	0.00260247	0.00555362	0.00217851	0.0078703
secretion associated Ras related GTPase 1A	SAR1A	Q9NR31	3	9	5	50.5	22.367	198	0.0109469	0.00507029	0.00944831	0.00360447	0.00647939	0.0035972	0.00471777	0.00255562	0.000424293	0.00389398	0.00786767	0.00449023	0.0111494	0.0143192	0.0143358	0.0151348	0.0161768	0.0165397	0.012505	0.0127855	0.0104728	0.00617362	0	0.00978791
high density lipoprotein binding protein	HDLBP	Q00341	7	4	4	5	141.45	1268	0	0	0	0	0	0	0	0	0	0	0	0	0	0	0	0	0.0206011	0	0.024833	0	0	0	0	0
immunoglobulin kappa constant	igkc	A0A087X130	3	17	0	0	25.136	231	0.00299063	0.00217239	0.00218266	0	0.0428863	0.00723185	0	0.0453673	0	0.0307019	0	0.00645496	0.042677	0	0.00300742	0.00159968	0.00962755	0.00460794	0.00392347	0.00387061	0.0018808	0.00635211	0	0.00559433
ras-related C3 botulinum toxin substrate 1	RAC1	P63000	8	9	8	39.6	21.45	192	0.0140362	0.00505876	0.0027158	0	0.0134555	0.0007796	0	0.0076457	0.0049937	0.00659878	0.00363432	0.0124007	0.00505543	0.0179731	0.0101407	0.0180574	0.00821018	0.0158901	0.024855	0.0072647	0.00975736	0.0112099	0.0389754	0.00960145
immunoglobulin lambda variable 3-25	IGLV3-25	A0A075B6J4	1	4	1	17.9	12.011	112	0.0240411	0	0.00611445	0.0241052	0.032044	0.0277354	0	0.0145705	0.0126104	0.0347151	0.0206469	0.0166737	0.0213917	0.0228859	0.0211713	0.015104	0.00989599	0.0126212	0.0146798	0.0200465	0.00937322	0.0076242	0.0561781	0.0312535
major histocompatibility complex, class I, A	hla-a	P01892	1	13	0	0	40.921	365	0.00276969	0.000971908	0.000144273	0.0005797	0.00429507	0.00552461	0.000160802	0.00409756	0.00187838	0.00155382	0	0.00324693	0.00200773	0.000483656	0.00102314	0.00401784	0.000925344	0.00524514	0.00453061	0.00266968	0.00601443	0.0038816	0.0101988	0.00590363
aldo-keto reductase family 7 member A2	AKR7A2	O43488	5	13	13	47.1	39.589	359	0.00595422	0.00111642	0.000214098	0.000925956	0.00228975	0.000202754	0	0.00208987	0	0.00248828	0.00113787	0.0060191	0.000635423	0.00649087	0.00362235	0.0153082	0.0229287	0.00796162	0.0342431	0.00394819	0.00196662	0.00127404	0.00467402	0.0136925
oleoyl-ACP hydrolase	OLAH	Q9NV23	5	13	13	55.1	29.931	265	0.00830683	0	0.000574781	0	0	0	0	0.00465541	0.000786015	0	0.0045598	0.00490138	0.000329446	0.00705691	0.00318643	0.0101066	0.0132109	0.0127685	0.0306252	0.00403733	0.000700682	0.00040138	0	0.0024469
lipolysis stimulated lipoprotein receptor	LSR	S4R3V8	4	16	16	33.1	66.175	601	0.0032646	0.00198353	0.00322794	0.000914159	0.00413892	0.00322275	0.00123933	0.00262526	0.00335154	0.00561063	0.00596612	0.00231392	0.00430138	0.00130491	0.00290398	0.000843285	0.0020362	0.00233285	0.00116217	0.000803003	0.00534947	0.00381414	0.00471451	0
N-acetyl-alpha-glucosaminidase	NAGLU	P54802	3	24	24	49.9	82.265	743	0.00243235	0.00235854	0.000565992	0.00159535	0.00112781	0.000541427	0.00192613	0.00212731	0.00620209	0.000508216	0.00143338	0.00276414	0.0022103	0.00289999	0.00335409	0.0039782	0.00238216	0.00134578	0.00204144	0.00210256	0.000994261	0.000451613	0.00219213	0.00273624
protein disulfide isomerase family A member 3	PDIA3	P30101	1	22	16	43.4	56.782	505	0.00193813	0.00110735	0.000708304	0.00127184	0.00282551	0.000579178	0	0.000369996	0.000291579	0.000945773	0.000705789	0.0045238	0.00450348	0.00424762	0.00224789	0.00576374	0.00881203	0.0014395	0.00839752	0.00232016	0.00189006	0.000612068	0.00256711	0.00401955
cellular retinoic acid binding protein 2	CRABP2	Q5SYZ4	2	10	9	76.8	9.2515	82	0.0248676	0.00987135	0.0020629	0	0.00355349	0.000532249	0	0.012543	0.00328304	0	0.0110471	0.0105006	0.0118103	0.0260455	0.0152608	0.0152735	0.00604863	0.0187397	0.0281038	0.0118325	0.00287757	0.00437274	0	0.0193593
thymosin beta 4, X-linked	TMSB4X	P62328	1	6	6	77.3	5.0526	44	0.0214116	0.0752542	0	0	0.0705139	0	0	0.0259718	0	0.0053204	0.0123908	0.150618	0.00210737	0.118051	0.021111	0.0407627	0.0678104	0.0309465	0.238431	0.00538373	0.0381545	0.0267758	0.0280802	0.0835281
phosphogluconate dehydrogenase	PGD	P52209	5	21	21	56.5	53.139	483	0.00376123	0.00126584	0.000394702	0.00061277	0.000403312	0	0	0.000753937	0.000135473	0	0	0.0045592	0.000573914	0.00438951	0.000984015	0.00883772	0.0132614	0.005828	0.017952	0.00217509	0.000880114	0.00039831	0.000424925	0.00397817
serpin family F member 1	SERPINF1	P36955	10	16	16	40.9	46.312	418	0.00204352	0.00516472	0.00239434	0.00216311	0.00554644	0.00131093	0.00275956	0.00180108	0.0013404	0.00222996	0.00166054	0.00340992	0.00397425	0.00228082	0.00780144	0.0032966	0.00205278	0.00275973	0.0026618	0.00463328	0.00218266	0.00392138	0.000839313	0.00429941
milk fat globule-EGF factor 8 protein	MFGE8	X6R3G6	2	23	1	6.9	37.504	335	0.00671483	0.00460428	0.0049291	0	0	0.00488299	0	0.00420614	0.00394489	0	0.000552214	0.00237471	0.00112105	0.00355524	0.0102984	0.00515015	0.000573912	0.00451316	0.00106656	0.00246297	0.00189039	0	0	0.00634296
WD repeat domain 1	WDR1	O75083	2	26	26	60.9	66.193	606	0.00177437	0.000351637	0.000155165	0	0.00113445	0	0	0.000675689	0	0	0.000395995	0.00345284	0.000167324	0.00231365	0.000619562	0.00625785	0.00482313	0.00529448	0.0192666	0.00112023	0.00049199	0.000583344	0.00109544	0.00382328
dimethylarginine dimethylaminohydrolase 1	DDAH1	O94760	1	17	16	59.6	31.121	285	0.00545948	0.000455688	0.000698236	0.00226645	0	0.000324727	0	0.00110297	0	0.00331429	0.000906473	0.00746012	0.00126229	0.00469705	0.00247552	0.00866356	0.013296	0.00687318	0.0272792	0.00262983	0.00175595	0.00172132	0.00810256	0.00274507
tumor necrosis factor superfamily member 13	TNFSF13	Q2QBA2	6	7	7	33.6	24.278	223	0.00804164	0.00253442	0.00802502	0	0.00559872	0.0102128	0.0131679	0.00928592	0.0175876	0.00786798	0.0104135	0.00225363	0.00666287	0.00646689	0.0170772	0.00935099	0.00912385	0.007909	0.00230681	0.00740618	0.0102682	0.00389204	0	0.00318358
trafficking protein particle complex 8	TRAPPC8	J3QSA1	4	2	2	3.2	75.243	666	0.000161286	0.00282077	0.000275345	0	0.00427381	0.000246619	0	0.00109486	0.000135199	0.0010521	0.00151566	0.00364372	0.00132076	0.0025497	0.000561972	0	0	0.0069233	0.00669767	0.00109536	0.00122614	0.00267108	0.00171471	0.00250136
legumain	LGMN	Q99538	6	14	14	41.3	49.411	433	0.00176076	0.00297521	0.0028704	0.00153301	0.00166421	0.0102537	0.000603884	0	0.00334269	0.00109231	0.00360374	0.00336517	0.00295151	0.00195199	0.00181747	0.00102259	0.00160898	0.0061359	0.011175	0.00327652	0.00307898	0.00175112	0.00164414	0.0205598
arylsulfatase A	ARSA	P15289	2	13	13	39.3	53.588	507	0.00604256	0.00164941	0.00592308	0.00286134	0.00105732	0.00340886	0.00211315	0.00128623	0.0114978	0.00122255	0.00182584	0.00334463	0.00458072	0.00759316	0.0026336	0.00299901	0.00516658	0.0038819	0.00686809	0.00353026	0.00516136	0.00224423	0.0024596	0.00868043
glutamine--fructose-6-phosphate transaminase 1	GFPT1	Q06210	3	28	28	47.8	78.806	699	0.00199702	0	0	0.000123568	0	0	0	0.000107869	0	0	6.40895e-05	0.00184599	0	0.00145073	0.00090368	0.00556554	0.00610532	0.00430597	0.0105727	0.00083106	0.000105477	0	0.000587279	0.00099922
immunoglobulin heavy constant mu	ighm	A0A087WYJ9	2	32	2	2.7	65.7	599	0.000728103	0.00298296	0	0	0.00410266	0	0.0004905	0.00134672	0	0	0	0.00903658	0.00176254	0.000551383	0	0	0	0.00124418	0.00161809	0.00647373	0.0136132	0.00145071	0	0.000635768
immunoglobulin lambda variable 1-47	IGLV1-47	P04208	1	4	2	14.7	11.725	109	0.02354	0.0059169	0	0	0.04198	0	0.0110078	0.00824717	0	0	0	0.0021718	0.0259117	0.00426857	0.00165514	0.00818317	0	0.0061448	0.048553	0	0.00603378	0.0605761	0	0
chloride intracellular channel 1	CLIC1	O00299	1	14	14	69.3	26.922	241	0.00426905	0.00115736	0.00207042	0	0.00141014	0.00110395	0.00161591	0.00164281	0.00629426	0	0.000612514	0.010669	0.00181361	0.0063656	0.00386009	0.00520351	0.00884481	0.00697342	0.012617	0.00219701	0.00391237	0.00362976	0.00282884	0.00453674
family with sequence similarity 3 member B	FAM3B	P58499	2	11	11	55.3	25.982	235	0.00309687	0.00468555	0.00379767	0	0.00710054	0.0119054	0	0.00609515	0.00717372	0.00124273	0.00754567	0.00933116	0.000872794	0	0.00680736	0.000978798	0.00238138	0.00514974	0.00177594	0.002127	0.00238272	0.00280373	0.013727	0.00690365
heat shock protein 90 beta family member 1	HSP90B1	P14625	6	34	32	40.7	92.468	803	0.000746305	0.000199182	0.000279442	9.96041e-05	0.00353293	0.000103296	0	0.000873556	0.000710504	0.00106622	0.000725145	0.00320268	0.00143292	0.00244258	0.00221418	0.00139095	0.0055673	0.000391078	0.00266162	0.00082645	0.00235832	0.00125167	0.00232353	0.000974735
RAB11B, member RAS oncogene family	RAB11B	Q15907	8	12	11	57.8	24.488	218	0.00851933	0.00198732	0.000807229	0	0.000932075	0.00214827	0.00269671	0.00326547	0.00116355	0.0108426	0.00133895	0.0104235	0.00259853	0.00366344	0.00375062	0.00331689	0.00840282	0.00659495	0.00701336	0.00594899	0.00392987	0.00107186	0	0.0074066
apolipoprotein D	APOD	P05090	4	9	9	38.1	21.275	189	0.00979655	0.00565524	0.00892235	0	0.00321486	0.0044469	0	0.00437798	0.00823915	0.00357369	0.00492312	0.0104191	0.00330621	0.0103411	0.00613229	0.00294847	0.00706702	0.00799097	0.00500461	0.0052461	0.00424737	0.00477569	0.00311314	0.00453134
complement C9	C9	P02748	2	15	15	30.2	63.173	559	0.00437495	0.00227222	0.00307578	0.00131863	0.00243912	0.00110261	0.000546884	0.00180024	0.000944465	0.000425989	0.00211973	0.00432407	0.00270789	0.00270433	0.000836297	0.000207862	0.00172071	0.00383787	0.00076306	0.00192999	0.00306047	0.00208556	0.00199927	0.00534653
C-X-C motif chemokine ligand 2	CXCL2	P19875	3	5	5	64.5	11.389	107	0.00892452	0.0128406	0.0151453	0	0.011488	0.00288014	0	0.00907308	0.00958526	0	0.00520759	0.0117755	0.0130506	0.0130044	0.0132755	0.00282598	0.0182292	0.0273709	0.00917307	0.00486975	0.00149017	0.011224	0.00801178	0.00758538
peptidylprolyl isomerase C	PPIC	P45877	1	4	4	42.9	22.763	212	0.00580802	0.00664043	0.00468012	0.00859485	0.00903179	0.00560158	0.0180084	0.00828535	0.00359264	0	0.00976756	0.00775437	0.0101198	0.007591	0.00779665	0.00677882	0.00538179	0.00509228	0.00737019	0.00424285	0.00504543	0.00469371	0	0.00513292
moesin	MSN	P26038	2	38	24	43.2	67.819	577	0.000847594	0.000610233	9.88954e-05	0.000208642	0.0016853	0.000632545	0.00140714	0	0.000711859	0.000229417	0	0.00309781	0.000124778	0.00663837	0.00166768	0.00469287	0.00133893	0.0041428	0.00856243	0.000737177	0.00262485	0.000693915	0.00715343	0.00292319
angiogenin	ANG	P03950	1	7	7	51.7	16.55	147	0.000619633	0.00573778	0.0152928	0	0.00342016	0.00683833	0	0.00852291	0.0327979	0.0062502	0.00646663	0.0110404	0.00651544	0	0.00173962	0.00227138	0.00192368	0.00303063	0.00311597	0.0102349	0.00161073	0.0180981	0.0092586	0.00304717
multiple coagulation factor deficiency 2	MCFD2	Q8NI22	2	2	2	35.6	16.39	146	0.00826861	0.00578499	0.00794325	0	0.00168333	0.00761039	0.0198318	0.0117176	0.00256788	0	0.00402144	0.00658037	0.0271854	0.0196169	0.00283656	0.0114321	0.00518143	0.0114841	0.00364396	0.0057545	0.0114093	0.0104816	0	0.0111353
pyrophosphatase	PPA1	Q15181	2	14	14	68.2	32.66	289	0.00295464	0.00078725	0.000372571	0	0.0014249	0.00030305	0	0.00109063	0.00106079	0	0.000666747	0.0054503	0.000502191	0.00263587	0.00332287	0.0112797	0.0125824	0.00262093	0.0275363	0.00271936	0.000818414	0.000964229	0	0.00862416
chitobiase	CTBS	Q01459	1	13	13	38.7	43.759	385	0.00294052	0.00407555	0.00580367	0	0.000897532	0.00386488	0.00125709	0.00425443	0.0021258	0.00127603	0.0049575	0.00631234	0.0016618	0.00103577	0.00525903	0.003309	0.002397	0.00381694	0.00210498	0.00322896	0.00172415	0.00329078	0	0.00400777
matrilin 3	MATN3	O15232	1	15	15	48.4	52.816	486	0.000788684	0.00498127	0	0.000413613	0.00836375	0.000211047	0.00304817	0.00257509	0.000477049	0	0.00290752	0.0053997	0.00262673	0.00068768	0.000911256	0.000788032	0.000683812	0.00163148	0.00350806	0.000261681	0.000559849	0.00391004	0	0.00149799
ATP binding cassette subfamily G member 2	ABCG2	Q9UNQ0	3	16	16	23.8	72.313	655	0	0.00020221	0.00169652	0.00139207	0.00141688	0.000584832	0.00203697	0.00110679	0.00152153	0.00254834	0.000934986	0.000688231	0.00140245	0.00459792	0.00663988	0.00464553	0.00259794	0.00166146	0.00243996	0.000639336	0.00287454	0.000589561	0.00353333	0.00192889
hexosaminidase subunit beta	HEXB	P07686	6	19	19	39.9	63.111	556	0.00347227	0.00390309	0.00308944	0.00102037	0.000548753	0.00152887	0.00158494	0.000463164	0.00441679	0	0.00229908	0.00306674	0.00183899	0.00229399	0.000760805	0.00235686	0.000986108	0.00186444	0.00327299	0.00219542	0.000557309	0.00100415	0.00105602	0.00468787
G protein subunit beta 1	GNB1	P62873	5	12	6	23.8	37.377	340	0.00235296	0.00264489	0.00558253	0.000832645	0.00451624	0.00143443	0.00446232	0.0029287	0.00145809	0.00843951	0.00467154	0.00540521	0.00485302	0.0109333	0.00476421	0.00461115	0.00269784	0.00676498	0.00526374	0.0021084	0.00567068	0.00445003	0.00591595	0.00589365
pyridoxal	PDXK	O00764	3	13	13	72.1	35.102	312	0.00562152	0	0	0.000861476	0.00120246	0	0.00010728	0.000642948	0	0.000745315	0	0.00639684	0	0.00525532	0.00265702	0.0103694	0.0232373	0.0108417	0.0212335	0.00294906	0.00213942	0.000822772	0.0117745	0.00787897
afamin	AFM	P43652	1	16	16	35.1	69.068	599	0.0019674	0.0012386	0.0015273	0.00129046	0.00108447	0	0.00187253	0.000501427	7.42584e-05	0.000767203	0.00139718	0	0	0.00254732	0.00226421	0.00158762	0	0.00248556	0.00130486	0.00259037	0.00179903	0.00131709	0.00133728	0.00114049
serum amyloid A1	SAA1	P0DJI8	2	6	3	29.5	13.532	122	0.00338979	0.00968646	0	0	0.00166728	0.0112687	0	0	0.000592051	0	0.000680169	0	0.00524908	0.0307665	0	0.00181059	0	0.0803657	0.00235346	0.00361156	0.0444289	0.00671226	0	0.00767158
actinin alpha 4	ACTN4	O43707	14	33	21	32.9	104.85	911	0.00107535	0	7.8016e-05	0.000437761	4.17708e-05	0.000226168	0.000126723	0.000269864	0.000275331	0	0	0.00305773	0	0.00165642	4.9372e-05	0.00242374	0.000266486	0.00140755	0.00877785	0.000611133	0.000930693	0.00034493	0.000850882	0.00214823
stanniocalcin 1	STC1	P52823	1	5	5	32.4	27.621	247	0.000494942	0.00687542	0.0029674	0.00344955	0.0158583	0.0143552	0.00193638	0.00145321	0.00418003	0	0.00381664	0.0101887	0.012358	0.00789357	0.00120662	0	0.0068144	0.00806998	0.00476385	0.00134799	0.00141923	0.00837187	0.00340371	0.00937901
ribonuclease T2	RNASET2	D6RHI9	7	8	8	34	29.114	253	0.00189456	0.00672549	0.00386473	0.00207839	0.0102863	0.00366054	0.000526155	0.000843062	0.00254511	0.00239719	0.00229147	0.00527479	0.00420017	0.00255358	0.00168909	0.00339091	0.00480693	0.0111347	0.0110426	0.00358951	0.00305593	0.00221337	0.00237933	0.0066552
purine nucleoside phosphorylase	PNP	P00491	4	15	15	65.4	32.118	289	0.00251259	0.000847709	0.000145495	0.00290709	0.000366329	0.000322292	0.0011092	0.00169389	0.000205459	0	0.000308422	0.00641822	0.000284309	0.00510652	0.000413136	0.00721393	0.000780637	0.00922275	0.0179304	0.00148549	0.00220689	0.00108451	0.00248732	0.0052551
tryptophanyl-tRNA synthetase	WARS	P23381	22	22	22	58.2	53.165	471	0.000932179	0	0.000230329	0.000569045	0.00117614	0	0	0.00110838	0	0.00143383	0.00105114	0.00602077	0.000277212	0.00114389	0.00044351	0.0039876	0.00432695	0.00179059	0.027652	0.000831379	0	0.000292928	0.00993007	0.0046527
gamma-glutamyltransferase 1	GGT1	P19440	18	12	12	25.3	61.409	569	0.000440922	0.00191343	0.00138644	0.000647388	0.00566094	0.00135898	0	0.00413332	0.00100469	0.00262682	0.00631076	0.00241779	0.00258083	0.00098865	0.0023256	0.00230445	0.00165646	0.00424663	0.00565803	0	0.00022535	0.00159336	0.00154562	0.00741184
casein alpha s1	CSN1S1	E9PDQ1	1	18	1	16.4	20.821	177	0.00506566	0.0113404	0.00622685	0	0.00532998	0.00224431	0	0.00612135	0.00682418	0	0.00817974	0.0125253	0.0131869	0.00323949	0.00401551	0.00424686	0.00175209	0.00922962	0.003931	0.00807878	0.00789473	0.00611161	0.00406668	0.00198565
fructose-bisphosphatase 1	FBP1	P09467	2	14	13	48.5	36.842	338	0.00303213	0	0	0.00120596	0.000839164	0.000474489	0.000901746	0.0012998	0.000168859	0.000423798	0	0.00327115	0	0.00316628	0.000558371	0.00928598	0.0118788	0.0036213	0.0198102	0.000823634	0.000537437	0.000195699	0.00192897	0.00598312
ribosomal protein L4	RPL4	P36578	4	20	20	49.2	47.697	427	0.00139029	0	0.000401881	0	0	0	0	0	0	0	0.00070212	0.00642072	0.000390814	0.00351096	0	0.0105894	0.0156419	0.00430722	0.0308071	0.000874208	0.00137005	0.000747566	0.00408207	0.00353115
complement C7	C7	P10643	1	23	21	35.7	93.517	843	0.00117436	0.000280311	0.000684772	0.00306458	0.000198319	0.000413801	0.000151815	0.000493377	0.000891564	0.000580352	0.000198402	5.14954e-05	0	0.0010575	0.00190246	0.000970719	0.000438924	0.000339849	0	0.00257217	0.0023775	0.0010771	0.00113887	0
peroxiredoxin 2	PRDX2	P32119	2	14	13	54	21.892	198	0.00293139	0.00141563	0	0	0.00418074	0.00038613	0	0.000509495	0	0.00173107	0.0007928	0.00709022	0	0.00239636	0.00220407	0.00519994	0.0171138	0.00792774	0.0471555	0.00127639	0.000433621	0.000700404	0.012826	0.00188506
H3 histone family member 3B	H3F3B	K7EK07	10	4	2	13.6	14.914	132	0	0.0267426	0.0298701	0	0.0126663	0.0163223	0	0	0	0	0.00111302	0.061749	0	0.0477242	0	0	0	0.0338366	0.0165868	0	0.0615728	0.0106088	0.0123338	0.0249449
proteasome activator subunit 1	PSME1	Q06323	3	13	13	56.2	28.723	249	0.00350482	0.000725547	0	0.000556584	0.00216531	0	0	0.00106158	0.000201302	0	0	0.00453816	0	0.00359757	0.00107537	0.0107533	0.0128358	0.00426974	0.035255	0.00144949	0.000536529	0	0.00141088	0.00657914
aldo-keto reductase family 1 member C3	AKR1C3	P42330	4	17	10	52.3	36.853	323	0.00174423	0.000467924	0	0	0	0.000130066	0	0.00163786	0.00107494	0	0.00183245	0.00390557	0	0.0005976	0.000389291	0.0125781	0.00175234	0.00305265	0.0292314	0.00112462	0.00178288	0	0	0.00414042
syndecan 2	SDC2	E5RJB8	5	4	4	21.9	14.905	137	0.005538	0.00544188	0.0139586	0.00586889	0.00254857	0.00860143	0.00232055	0.00291784	0.00631469	0.00947149	0.0025852	0.00734739	0.00321832	0	0.0206249	0.0112863	0.00555361	0.00234051	0.00433705	0	0.0021835	0	0.00314348	0.0103918
S100 calcium binding protein A9	S100A9	P06702	1	9	9	86	13.242	114	0.00145008	0.00195614	0	0.00243261	0	0.00542074	0.00116184	0.00059789	0.00123055	0	0	0.0228987	0	0.0744392	0	0.000599765	0	0.0446741	0.00822783	0	0.029055	0.00338668	0	0.00229037
inter-alpha-trypsin inhibitor heavy chain 1	ITIH1	P19827	4	15	15	22.4	101.39	911	0.00116637	0.00167315	0.000268621	0.000719684	0.00071957	0.000532334	0	0.00142146	0.0025386	0.000664846	0.00129617	0.00146844	0.000273687	0.00123433	0.00207508	0.0016585	0.000425136	0.00111329	0.000451261	0.00218187	0.00170278	0.000605927	0.000844652	0.000750425
histone cluster 1 H4 family member i	HIST1H4I	P62805	1	12	12	65	11.367	103	0.00143499	0	0.00963636	0.00353401	0	0.0152712	0.0157715	0	0.00145755	0	0	0.0222641	0	0.0264559	0	0	0	0.0435453	0.0332698	0	0.0485933	0.00765989	0.00382087	0.0136105
cadherin 1	CDH1	H3BVI7	7	6	6	20.5	45.52	414	0.00650078	0.00101582	0	0	0	0	0	0.00720373	0.00113122	0	0.00477138	0.00607838	0.00799974	0.00249225	0	0.00104168	0.00605249	0.00384302	0.000572598	0.0026184	0	0.00705743	0	0.000732499
kallikrein related peptidase 8	KLK8	O60259	3	6	6	26.9	28.048	260	0.00119852	0.00447092	0	0	0	0.0089362	0	0.00837614	0.00686466	0	0.00163792	0.00196222	0.000200976	0.00975757	0.00292385	0.00284402	0	0.00477516	0.000746403	0.00259542	0.00387703	0.0097276	0.0161998	0.00239112
valosin containing protein	VCP	P55072	3	35	35	50.2	89.321	806	0.00036028	0	0	0	0.000404846	0	7.99945e-05	0.000192776	0	0	0.000155388	0.00199195	0	0.000443616	0.000374228	0.00546766	0.00618651	0.000992537	0.0107662	0	0.000165799	3.70735e-05	0	0.00194165
cytidine/uridine monophosphate kinase 1	CMPK1	P30085	2	10	10	59.2	22.222	196	0.0035167	0	0	0.000961312	0	0	0.000219281	0.00237797	0	0	0.000253379	0.00529633	0	0.00823587	0.00276329	0.0202715	0.0174015	0.0118418	0.039714	0.00252063	0.00108135	0.00168139	0.00253476	0.00381297
[truncated: 1,061 more rows]

## Sheet: Weihai
Protein names	Gene names	Protein IDs	Number of proteins	Peptides	Unique peptides	Unique sequence coverage [%]	Mol. weight [kDa]	Sequence length	W1	W1	W1	W2	W2	W3	W3	W3	W3	W4	W4	W5	W5	W6	W6	W6
[truncated: 1,351 more rows]

[truncated: 4 more sheets: Lanzhou, Jinhua, Zhengzhou, Harbin]
